# Supplementary material for: Transcriptomic profiles of muscular dystrophy with myositis (mdm) in extensor digitorum longus, psoas, and soleus muscles from mice
Source: BMC Genomics. 2022 Sep 17;23:657. doi: 10.1186/s12864-022-08873-2 (PMC9482285; doi:10.1186/s12864-022-08873-2)
Supplement: Supplementary file 2 — Additional file 2: Table S4. Full gene ontology of differentially expressed genes (excel file). [file 12864_2022_8873_MOESM2_ESM.xlsx]

## Sheet: Combined_GO_Summary
Cluster	ONTOLOGY	ID	Description	GeneRatio	BgRatio	pvalue	p.adjust	qvalue	geneID	Count						Cluster	ONTOLOGY	ID	Description	GeneRatio	BgRatio	pvalue	p.adjust	qvalue	geneID	Count			Cluster	Description	Count	p.adjust
1	BP	GO:0034612	response to tumor necrosis factor	16/432	204/28814	8.90199e-08	0.000294455	0.000227857	Card14/Nfkbia/Traf3/Erbin/Adipoq/Krt18/Ankrd1/Gas6/Cx3cl1/Ccl17/Eda2r/Otulin/Krt8/Wfdc21/Ext1/Wdr35	16						3	BP	GO:0006631	fatty acid metabolic process	40/384	446/28814	1.93084e-21	6.56485e-18	5.44496e-18	Mlxipl/Pdk1/Mid1ip1/Plin5/Lpl/Aig1/Acot2/Ephx2/Ppara/Eci1/Hsd17b4/Echs1/Hadha/Acadl/Lpgat1/Acoxl/Acss1/Etfdh/Cyp2u1/Hadh/Abcd3/Decr1/Cpt2/Fabp3/Acads/Dgat2/Nudt7/Acat1/Etfa/Acot11/Acaa2/Pdk2/Echdc3/Fads6/Ech1/Hadhb/Acadm/Ptgr2/Mlycd/Cpt1b	40			Cluster 8	regulation of extrinsic apoptotic signaling pathway	18	7.80424e-06
1	BP	GO:0071356	cellular response to tumor necrosis factor	15/432	185/28814	1.45914e-07	0.000294455	0.000227857	Card14/Nfkbia/Traf3/Erbin/Adipoq/Krt18/Ankrd1/Gas6/Cx3cl1/Ccl17/Eda2r/Otulin/Krt8/Ext1/Wdr35	15						3	BP	GO:0009062	fatty acid catabolic process	22/384	101/28814	1.09111e-20	1.85489e-17	1.53847e-17	Plin5/Aig1/Acot2/Eci1/Hsd17b4/Echs1/Hadha/Acadl/Acoxl/Etfdh/Hadh/Abcd3/Decr1/Cpt2/Acads/Nudt7/Acat1/Etfa/Acaa2/Hadhb/Acadm/Mlycd	22				regulation of peptidase activity	30	6.81048e-06
1	BP	GO:0009636	response to toxic substance	12/432	122/28814	3.25405e-07	0.000437778	0.000338764	Pon1/Inmt/Bax/Slc30a4/Slc6a4/Gsta3/Lcn2/Aldh2/Mt1/Pon2/Scn3a/Ass1	12						3	BP	GO:0019395	fatty acid oxidation	22/384	113/28814	1.47787e-19	1.67492e-16	1.3892e-16	Plin5/Ppara/Eci1/Hsd17b4/Echs1/Hadha/Acadl/Acoxl/Etfdh/Hadh/Abcd3/Decr1/Cpt2/Fabp3/Acads/Dgat2/Acat1/Etfa/Acaa2/Hadhb/Acadm/Mlycd	22				extrinsic apoptotic signaling pathway	22	5.25153e-06
1	BP	GO:0033209	tumor necrosis factor-mediated signaling pathway	10/432	83/28814	4.74425e-07	0.000478695	0.000370426	Card14/Nfkbia/Traf3/Adipoq/Krt18/Gas6/Eda2r/Otulin/Krt8/Ext1	10						3	BP	GO:0034440	lipid oxidation	22/384	121/28814	7.04985e-19	4.7939e-16	3.97612e-16	Plin5/Ppara/Eci1/Hsd17b4/Echs1/Hadha/Acadl/Acoxl/Etfdh/Hadh/Abcd3/Decr1/Cpt2/Fabp3/Acads/Dgat2/Acat1/Etfa/Acaa2/Hadhb/Acadm/Mlycd	22				regulation of angiogenesis	26	1.82366e-06
1	BP	GO:0042391	regulation of membrane potential	23/432	469/28814	8.29466e-07	0.000567507	0.000439151	Bax/Kif5b/Gabrb2/Popdc3/Ehd3/Smad7/Trpc4/Gabrr1/Prkcz/Cx3cl1/Ucp2/Chrnb1/Tspo/Dmd/Adrb2/Rapgef4/Camk2d/Atpif1/Dsp/Scn3a/Kcnh1/Ank3/Kcne1l	23						3	BP	GO:0072329	monocarboxylic acid catabolic process	22/384	122/28814	8.49729e-19	4.81513e-16	3.99373e-16	Plin5/Aig1/Acot2/Eci1/Hsd17b4/Echs1/Hadha/Acadl/Acoxl/Etfdh/Hadh/Abcd3/Decr1/Cpt2/Acads/Nudt7/Acat1/Etfa/Acaa2/Hadhb/Acadm/Mlycd	22				regulation of vasculature development	26	1.82366e-06
1	BP	GO:0072659	protein localization to plasma membrane	18/432	302/28814	8.56641e-07	0.000567507	0.000439151	Kif5b/Adipoq/Krt18/Ehd3/Tspan17/Ehd4/Rab13/Prkcz/Gga2/Gas6/Acsl3/Dpp10/Mrap/Pik3r1/Camk2d/Pkp3/Camk2b/Ank3	18
2	BP	GO:0007409	axonogenesis	44/640	493/28814	6.27845e-15	2.9854e-11	1.97804e-11	Sema6b/Efnb2/Braf/Igf1r/Cnp/Pmp22/Sema6a/Dbnl/Evl/Ptch1/Sema5a/Dip2b/Aatk/Kif5c/Notch1/Lrp2/Dclk1/Chrnb2/Dock7/Macf1/Stmn1/Auts2/Chl1/Plxna1/Sema4b/Dcx/Slit2/Ednra/Nectin1/Mag/Tgfb2/Shtn1/Mbp/Prrxl1/Agrn/Tenm2/Plxnb1/Slit3/Bcl2/Ntrk3/Erbb2/Ctnna2/Ptprz1/Kif5a	44						10	BP	GO:0030198	extracellular matrix organization	19/271	315/28814	1.92071e-10	2.3537e-07	2.01027e-07	Cav2/Col5a3/Cav1/Gfod2/Vtn/Mmp9/Matn3/Pxdn/Smoc2/Col11a2/Col9a1/Col24a1/Col15a1/Loxl2/Colgalt1/Egflam/Tcf15/Serpinh1/Col22a1	19			Cluster 1	regulation of membrane potential	23	0.000567507
2	BP	GO:0034329	cell junction assembly	40/640	441/28814	6.52221e-14	1.55066e-10	1.02742e-10	Cdh1/Itga5/Efnb2/Cldn15/Pmp22/Dbnl/Itgb4/Cldn10/Sh3bp1/Cldn1/St8sia2/Chrnb2/Tln1/Macf1/Gpc4/Gpm6a/Nectin1/Ppp1r9a/Ugt8a/Setd5/Micall2/Rapgef1/Clstn1/Coro2b/Agrn/BC024139/Fzd5/Whamm/Cdh19/Nlgn2/Plxnb1/Actn4/Bcl2/Ntrk3/Ptk2b/Cldn19/Sptbn2/Cgn/Peak1/Zfp703	40						10	BP	GO:0045229	external encapsulating structure organization	19/271	317/28814	2.13778e-10	2.3537e-07	2.01027e-07	Cav2/Col5a3/Cav1/Gfod2/Vtn/Mmp9/Matn3/Pxdn/Smoc2/Col11a2/Col9a1/Col24a1/Col15a1/Loxl2/Colgalt1/Egflam/Tcf15/Serpinh1/Col22a1	19				protein localization to plasma membrane	18	0.000567507
2	BP	GO:0001667	ameboidal-type cell migration	40/640	452/28814	1.45657e-13	2.30866e-10	1.52965e-10	Sema6b/Sp1/Efnb2/Braf/Tgfb1/Gab2/Pmp22/Sema6a/Arid5b/Flt4/Itgb4/Vash1/Evl/Sema5a/Sh3bp1/Myh9/Atp2b4/Notch1/Epb41l4b/Macf1/Cap1/Wasf2/Sema4b/Nr2f2/Fgf16/Slit2/Fgfr1/Ednra/Bmper/Acta2/Ptpn23/Pml/Scarb1/Tgfb2/Plekhg5/Dock5/Ccbe1/Rhob/Ptk2b/Syne2	40						10	BP	GO:0045785	positive regulation of cell adhesion	17/271	482/28814	3.74229e-06	0.00255864	0.0021853	Stat5a/Tek/Slc4a1/Cav1/Vtn/Irf1/Pld2/Smoc2/Nrp1/Spta1/Ret/Il15/Thy1/Dusp10/Egflam/Vtcn1/Nck2	17				tumor necrosis factor-mediated signaling pathway	10	0.000478695
2	BP	GO:0090287	regulation of cellular response to growth factor stimulus	32/640	300/28814	2.79233e-13	3.31938e-10	2.19933e-10	Tgfb1/Gata6/Sulf2/Sfrp5/Sema6a/Tgfb3/Spry2/Tcf7l2/Hgs/Atp2b4/Notch1/Lrp2/Htra3/Furin/Tgfb1i1/Fgf16/Sfrp1/Slit2/Fgfr1/Bmper/Ptprf/Chst11/Lrg1/Pmepa1/Scube3/Ccbe1/Gpc3/Bcl9l/Numa1/Agtr2/Zfp703/Peg10	32						10	BP	GO:0001570	vasculogenesis	8/271	97/28814	3.87321e-06	0.00255864	0.0021853	Tek/Cav1/Nrp1/Egfl7/Glmn/Aplnr/Fzd4/Tmem100	8				response to toxic substance	12	0.000437778
2	BP	GO:0007264	small GTPase mediated signal transduction	38/640	431/28814	6.7311e-13	5.88239e-10	3.8975e-10	Sipa1l2/Sh2b2/Vav2/Eps8/Celsr1/Rasgef1c/Dbnl/Gdi2/Spry2/Sh3bp1/Arhgdia/Aatk/Ralgps2/Notch1/Dock7/Stmn1/Wasf2/Auts2/Adcyap1r1/Slit2/Ednra/Adgrg1/Dock6/Cbl/Dhcr24/Rap2b/Psd/Ripor1/Tgfb2/Synpo2l/Plekhg5/Rapgef1/Iqsec3/Shtn1/Dock5/Prag1/Rhob/Erbb2	38						10	BP	GO:0001935	endothelial cell proliferation	10/271	183/28814	9.9598e-06	0.00548287	0.00468285	Cav2/Stat5a/Pgf/Tek/Cav1/Egfl7/Dll4/Loxl2/Apln/Aplnr	10				response to tumor necrosis factor	16	0.000294455
3	BP	GO:0006631	fatty acid metabolic process	40/384	446/28814	1.93084e-21	6.56485e-18	5.44496e-18	Mlxipl/Pdk1/Mid1ip1/Plin5/Lpl/Aig1/Acot2/Ephx2/Ppara/Eci1/Hsd17b4/Echs1/Hadha/Acadl/Lpgat1/Acoxl/Acss1/Etfdh/Cyp2u1/Hadh/Abcd3/Decr1/Cpt2/Fabp3/Acads/Dgat2/Nudt7/Acat1/Etfa/Acot11/Acaa2/Pdk2/Echdc3/Fads6/Ech1/Hadhb/Acadm/Ptgr2/Mlycd/Cpt1b	40
3	BP	GO:0009062	fatty acid catabolic process	22/384	101/28814	1.09111e-20	1.85489e-17	1.53847e-17	Plin5/Aig1/Acot2/Eci1/Hsd17b4/Echs1/Hadha/Acadl/Acoxl/Etfdh/Hadh/Abcd3/Decr1/Cpt2/Acads/Nudt7/Acat1/Etfa/Acaa2/Hadhb/Acadm/Mlycd	22						7	BP	GO:0003012	muscle system process	51/623	430/28814	5.02579e-23	2.18923e-19	1.77437e-19	Scn4a/Calm1/Map2k1/Actn3/Prkag3/Casq1/Chrne/Tnnc2/Map2k3/Calm3/Pgam2/Pde4d/Camk2g/Atp8a2/Dlg1/Nr4a1/Grk2/Mstn/Cacna1s/Parp1/Mylk2/Snta1/Ppp3ca/Tmod1/Pde4b/Nos1/Clcn1/Abcc9/Synm/Ryr1/Mylpf/Aldoa/Atp2a1/Tnni2/Myom2/Tpm1/Smad3/Map2k4/Calm2/Mybpc2/Cacna2d1/Rcsd1/Pla2g6/Lmod1/Prkca/Myh4/Aldoart1/Tnnt3/Myl1/Aldoart2/Myoz1	51			Cluster 6	protein secretion	30	2.0277e-06
3	BP	GO:0019395	fatty acid oxidation	22/384	113/28814	1.47787e-19	1.67492e-16	1.3892e-16	Plin5/Ppara/Eci1/Hsd17b4/Echs1/Hadha/Acadl/Acoxl/Etfdh/Hadh/Abcd3/Decr1/Cpt2/Fabp3/Acads/Dgat2/Acat1/Etfa/Acaa2/Hadhb/Acadm/Mlycd	22						7	BP	GO:0006936	muscle contraction	43/623	314/28814	4.98474e-22	1.08568e-18	8.79937e-19	Scn4a/Calm1/Map2k1/Actn3/Casq1/Chrne/Tnnc2/Map2k3/Calm3/Pgam2/Pde4d/Atp8a2/Dlg1/Nr4a1/Grk2/Cacna1s/Mylk2/Snta1/Tmod1/Pde4b/Nos1/Clcn1/Abcc9/Synm/Ryr1/Mylpf/Aldoa/Atp2a1/Tnni2/Myom2/Tpm1/Calm2/Mybpc2/Cacna2d1/Rcsd1/Pla2g6/Lmod1/Prkca/Myh4/Aldoart1/Tnnt3/Myl1/Aldoart2	43				fat cell differentiation	25	5.28831e-07
3	BP	GO:0006635	fatty acid beta-oxidation	19/384	76/28814	2.87401e-19	2.44291e-16	2.02618e-16	Plin5/Eci1/Hsd17b4/Echs1/Hadha/Acadl/Acoxl/Etfdh/Hadh/Abcd3/Decr1/Cpt2/Acads/Acat1/Etfa/Acaa2/Hadhb/Acadm/Mlycd	19						7	BP	GO:0006941	striated muscle contraction	32/623	174/28814	1.22349e-20	1.77651e-17	1.43985e-17	Scn4a/Calm1/Actn3/Casq1/Chrne/Tnnc2/Map2k3/Calm3/Pgam2/Pde4d/Atp8a2/Dlg1/Nr4a1/Grk2/Cacna1s/Mylk2/Snta1/Pde4b/Nos1/Abcc9/Synm/Aldoa/Atp2a1/Tnni2/Tpm1/Calm2/Cacna2d1/Rcsd1/Aldoart1/Tnnt3/Myl1/Aldoart2	32				carboxylic acid transport	27	1.83819e-07
3	BP	GO:0034440	lipid oxidation	22/384	121/28814	7.04985e-19	4.7939e-16	3.97612e-16	Plin5/Ppara/Eci1/Hsd17b4/Echs1/Hadha/Acadl/Acoxl/Etfdh/Hadh/Abcd3/Decr1/Cpt2/Fabp3/Acads/Dgat2/Acat1/Etfa/Acaa2/Hadhb/Acadm/Mlycd	22						7	BP	GO:0016052	carbohydrate catabolic process	24/623	140/28814	4.32506e-15	4.70999e-12	3.81744e-12	Actn3/Prkag3/Dhdh/Pgam2/Prxl2c/Gpd1/Tpi1/Rb1cc1/Prkaa2/Aldoa/Pkm/Pygm/Pfkm/Agl/Gpi1/Tigar/Bpgm/Gapdh/Aldoart1/Eno3/Pgk1/Aldoart2/Ldha/Neu2	24				anion transport	38	3.48482e-08
3	BP	GO:0072329	monocarboxylic acid catabolic process	22/384	122/28814	8.49729e-19	4.81513e-16	3.99373e-16	Plin5/Aig1/Acot2/Eci1/Hsd17b4/Echs1/Hadha/Acadl/Acoxl/Etfdh/Hadh/Abcd3/Decr1/Cpt2/Acads/Nudt7/Acat1/Etfa/Acaa2/Hadhb/Acadm/Mlycd	22						7	BP	GO:0006165	nucleoside diphosphate phosphorylation	20/623	104/28814	8.67998e-14	7.562e-11	6.12898e-11	Actn3/Prkag3/Pgam2/Prxl2c/Gpd1/Tpi1/Ak1/Prkaa2/Ak4/Aldoa/Pkm/Pfkm/Gpi1/Tigar/Bpgm/Gapdh/Aldoart1/Eno3/Pgk1/Aldoart2	20				organic acid transport	30	3.48482e-08
4	BP	GO:0030198	extracellular matrix organization	20/269	315/28814	2.20007e-11	2.60781e-08	2.1412e-08	Loxl3/Fkbp10/Fbln5/Vit/Col11a1/Mmp23/Comp/Crtap/Nphp3/Antxr1/Tpsb2/Tgfbi/Olfml2b/Col16a1/Ecm2/Adamts3/Adamts6/Col8a2/Col13a1/Hmcn1	20
4	BP	GO:0043062	extracellular structure organization	20/269	316/28814	2.32931e-11	2.60781e-08	2.1412e-08	Loxl3/Fkbp10/Fbln5/Vit/Col11a1/Mmp23/Comp/Crtap/Nphp3/Antxr1/Tpsb2/Tgfbi/Olfml2b/Col16a1/Ecm2/Adamts3/Adamts6/Col8a2/Col13a1/Hmcn1	20						9	BP	GO:0009060	aerobic respiration	99/1324	165/28814	6.27299e-89	2.86048e-85	2.61286e-85	Cox5a/Dlat/Sdhd/Atp5pb/Idh3g/Atp5d/Dlst/Ndufs3/Cs/Sdhb/Ndufs2/Dguok/Atp5e/Cox7c/Mdh2/Ndufa12/Ndufs7/Mdh1/Ogdh/Dld/Uqcrb/Sdha/Ndufs6/Pdhb/Ndufs4/Ppif/Dnajc15/Sucla2/Ndufb9/Adsl/Aco2/Cyc1/Atp5j/Atp5o/Ndufv3/Ndufv2/Msh2/Uqcc2/Sdhaf2/Ndufb8/Atp5b/Atp5a1/Sirt3/Uqcrc1/Atp5c1/Iscu/Ndufs1/Ndufa10/Fh1/Ndufa8/Mtch2/Ndufaf1/Idh3b/Stoml2/Pink1/Nipsnap2/Ndufc2/Coq7/Cox6a2/Pdha1/Coq9/Cox4i1/Idh3a/Cox7a2/Gadd45…	99			Cluster 4	proteoglycan metabolic process	9	2.31048e-05
4	BP	GO:0045229	external encapsulating structure organization	20/269	317/28814	2.46562e-11	2.60781e-08	2.1412e-08	Loxl3/Fkbp10/Fbln5/Vit/Col11a1/Mmp23/Comp/Crtap/Nphp3/Antxr1/Tpsb2/Tgfbi/Olfml2b/Col16a1/Ecm2/Adamts3/Adamts6/Col8a2/Col13a1/Hmcn1	20						9	BP	GO:0045333	cellular respiration	111/1324	223/28814	2.07129e-87	4.72254e-84	4.31374e-84	Cox5a/Dlat/Sdhd/Atp5pb/Idh3g/Atp5d/Etfb/Dlst/Ndufs3/Cs/Trap1/Sod2/Sdhb/Ndufs2/Dguok/Atp5e/Cox7c/Mdh2/Ndufa12/Ndufs7/Mdh1/Ogdh/Pnpt1/Dld/Uqcrb/Sdha/Ndufs6/Pdhb/Ndufs4/Ppif/Dnajc15/Sucla2/Ndufb9/Adsl/Aco2/Cyc1/Atp5j/Atp5o/Ndufa5/Ndufv3/Ndufv2/Msh2/Uqcc2/Sdhaf2/Ndufb8/Atp5b/Atp5a1/Sirt3/Uqcrc1/Atp5c1/Iscu/Ndufs1/Coq10b/Ndufa10/Fh1/Ndufa8/Slc25a12/Mtch2/Ndufaf1/Idh3b/Stoml2/Pink1/Nipsnap2/Ndufc2/Coq7…	111				bone development	15	1.5324e-05
4	BP	GO:0001503	ossification	22/269	421/28814	9.37734e-11	7.43858e-08	6.10761e-08	Smo/Ccn4/Twist2/Id3/Bambi/Alox5/Myoc/Shox2/Thbs3/Bmp3/Ptn/Mgp/Chrdl1/Comp/Pth1r/Enpp1/Fat4/Omd/Tnfaip6/Tmem119/Col13a1/Dnm3os	22						9	BP	GO:0015980	energy derivation by oxidation of organic compounds	120/1324	312/28814	3.6139e-78	5.49312e-75	5.01761e-75	Cox5a/Dlat/Sdhd/Atp5pb/Ugp2/Idh3g/Atp5d/Gys1/Ppp1cc/Etfb/Dlst/Ndufs3/Cs/Trap1/Sod2/Sdhb/Ndufs2/Dguok/Ppp1cb/Atp5e/Cox7c/Mdh2/Ndufa12/Ndufs7/Mdh1/Ogdh/Pnpt1/Dld/Uqcrb/Sdha/Ndufs6/Pdhb/Ndufs4/Ppif/Dnajc15/Sucla2/Ndufb9/Adsl/Aco2/Cyc1/Atp5j/Atp5o/Ndufa5/Ndufv3/Ndufv2/Msh2/Uqcc2/Sdhaf2/Ndufb8/Atp5b/Atp5a1/Sirt3/Uqcrc1/Atp5c1/Iscu/Ndufs1/Coq10b/Ndufa10/Fh1/Ndufa8/Slc25a12/Mtch2/Ndufaf1/Idh3b/Stoml2/Pi…	120				ossification	22	7.43858e-08
4	BP	GO:0060348	bone development	15/269	258/28814	2.41475e-08	1.5324e-05	1.25821e-05	Ccn4/Fbln5/Myoc/Shox2/Thbs3/Comp/Ppib/Tgfbr2/Enpp1/Hoxa11/Fat4/Tmem119/Lepr/Col13a1/Frem1	15						9	BP	GO:0033108	mitochondrial respiratory chain complex assembly	72/1324	93/28814	1.08746e-77	1.23971e-74	1.13239e-74	Ndufa9/Taco1/Ndufa11/Ndufb2/Tfam/Ndufs3/Uqcc1/Ndufs2/Ndufa2/Ndufa1/Coa3/Ndufa12/Ndufs7/Fastkd3/Ndufs6/Ndufs4/Ndufb9/Samm50/Ndufa6/Ndufb4/Ndufb4b/Cox14/Ndufa5/Ndufaf7/Uqcc2/Timm21/Sdhaf2/Ndufb8/Ndufs1/Ndufb3/Bcs1l/Ndufa10/Ndufa8/Ndufaf1/Ndufaf5/Ndufb5/Ndufaf4/Dmac1/Ndufs5/Tmem126b/Tmem126a/Ndufc2/Ndufab1/Ndufb11/Ndufb7/Chchd4/Oma1/Nubpl/Ndufa3/Aifm1/Ndufc1/Coa8/Foxred1/Ndufb10/Ttc19/Sdhaf3/Tmem186…	72				extracellular matrix organization	20	2.60781e-08
4	BP	GO:0006029	proteoglycan metabolic process	9/269	77/28814	4.36901e-08	2.31048e-05	1.89707e-05	Dcn/Chst10/Col11a1/Ugdh/Dsel/Dse/Mustn1/Spock3/Chsy3	9						9	BP	GO:0006119	oxidative phosphorylation	78/1324	116/28814	5.42318e-76	4.94594e-73	4.51779e-73	Cox5a/Sdhd/Atp5pb/Atp5d/Ndufs3/Ndufs2/Dguok/Atp5e/Cox7c/Ndufa12/Ndufs7/Dld/Uqcrb/Sdha/Ndufs6/Ppif/Dnajc15/Ndufb9/Cyc1/Atp5j/Atp5o/Ndufv3/Ndufv2/Msh2/Uqcc2/Sdhaf2/Ndufb8/Atp5b/Atp5a1/Uqcrc1/Atp5c1/Iscu/Ndufs1/Ndufa10/Ndufa8/Mtch2/Ndufaf1/Stoml2/Pink1/Nipsnap2/Ndufc2/Coq7/Cox6a2/Coq9/Cox4i1/Cox7a2/Gadd45gip1/Atp5h/Ndufv1/Afg1l/Uqcrfs1/Atp5j2/Ndufa7/Uqcrq/Tefm/Chchd10/Atp5k/Coa6/Uqcr10/Ndufs8/Cox5b/…	78				external encapsulating structure organization	20	2.60781e-08
5	BP	GO:0031589	cell-substrate adhesion	33/481	373/28814	7.99987e-15	1.95167e-11	1.32968e-11	Itgb2/Mmp14/Lamb1/Coro1c/Nid1/Ephb3/Bcr/Actn1/Dab2/St6gal1/Pcsk5/Ptprj/Adam8/Col3a1/Mdk/Postn/Pdpn/Bst1/Emilin1/Iqgap1/Flna/Dbn1/Lrp1/Rcc2/Fmn1/Camsap3/Sned1/Efna5/Mmp12/Dock1/Ntng1/Myadm/Marcks	33
5	BP	GO:0050900	leukocyte migration	33/481	380/28814	1.36459e-14	1.95167e-11	1.32968e-11	Itgb2/Mmp14/Il16/Bcr/Mcoln2/Lbp/Cxcl16/Lgmn/Nckap1l/Trem2/Csf1r/Il33/Ptprj/Adam8/Mdk/Ptpn22/Ecm1/Bst1/Emilin1/Stap1/Cd9/Slc8b1/Chst2/Vav1/Cd300a/Camk1d/Ptger4/C3ar1/Tnfrsf14/Fcer1g/Fcgr3/Irak4/Lrch1	33						11	BP	GO:0006936	muscle contraction	22/207	314/28814	1.2931e-15	3.68532e-12	3.09254e-12	Bdkrb2/Slmap/Tnni1/Casq2/Tpm3/Tmem38b/Atp2a2/Lmod2/Csrp3/Myh14/Atp1a1/Myh2/Myom3/Myl6b/Myh6/Pkp2/F2r/Actn2/Myh7/Abat/Tnnt1/Tnnc1	22			Cluster 5	regulation of leukocyte migration	25	8.02844e-11
5	BP	GO:0030198	extracellular matrix organization	30/481	315/28814	1.9613e-14	1.95167e-11	1.32968e-11	Fap/Mmp14/Lamb1/Has1/Nid1/Adamts4/Aebp1/Lcp1/Adamts10/Col5a2/Col3a1/Postn/Mmp16/Pdpn/Tnfrsf1b/Emilin1/Eln/Loxl1/Adamts7/Adamts15/Mfap4/Col6a6/Col27a1/Mmp12/Mmp13/Adamts17/Ntng1/Adamts14/Adamtsl1/Col6a5	30						11	BP	GO:0003012	muscle system process	24/207	430/28814	9.9298e-15	1.415e-11	1.1874e-11	Bdkrb2/Slmap/Tnni1/Casq2/Tpm3/Myoz2/Tmem38b/Atp2a2/Lmod2/Csrp3/Myh14/Mlip/Atp1a1/Myh2/Myom3/Myl6b/Myh6/Pkp2/F2r/Actn2/Myh7/Abat/Tnnt1/Tnnc1	24				cell-substrate adhesion	33	1.95167e-11
5	BP	GO:0043062	extracellular structure organization	30/481	316/28814	2.13403e-14	1.95167e-11	1.32968e-11	Fap/Mmp14/Lamb1/Has1/Nid1/Adamts4/Aebp1/Lcp1/Adamts10/Col5a2/Col3a1/Postn/Mmp16/Pdpn/Tnfrsf1b/Emilin1/Eln/Loxl1/Adamts7/Adamts15/Mfap4/Col6a6/Col27a1/Mmp12/Mmp13/Adamts17/Ntng1/Adamts14/Adamtsl1/Col6a5	30						11	BP	GO:0060537	muscle tissue development	24/207	493/28814	1.94888e-13	1.85144e-10	1.55364e-10	Sox9/Fhl2/Prox1/Myh10/Fgf9/Ankrd2/Tnni1/Atf3/Myoz2/Hivep3/Csrp3/Myh14/Myl6b/Myh6/Pgm5/Pkp2/Bdnf/Vgll2/Actn2/Myh7/Myo18b/Grem1/Xirp1/Tnnc1	24				leukocyte migration	33	1.95167e-11
5	BP	GO:0045229	external encapsulating structure organization	30/481	317/28814	2.3212e-14	1.95167e-11	1.32968e-11	Fap/Mmp14/Lamb1/Has1/Nid1/Adamts4/Aebp1/Lcp1/Adamts10/Col5a2/Col3a1/Postn/Mmp16/Pdpn/Tnfrsf1b/Emilin1/Eln/Loxl1/Adamts7/Adamts15/Mfap4/Col6a6/Col27a1/Mmp12/Mmp13/Adamts17/Ntng1/Adamts14/Adamtsl1/Col6a5	30						11	BP	GO:0030239	myofibril assembly	11/207	71/28814	3.53845e-12	2.36578e-09	1.98525e-09	Prox1/Myh10/Casq2/Myoz2/Lmod2/Csrp3/Myh6/Pgm5/Actn2/Tnnt1/Xirp1	11				extracellular matrix organization	30	1.95167e-11
5	BP	GO:0002685	regulation of leukocyte migration	25/481	227/28814	1.14583e-13	8.02844e-11	5.46982e-11	Mmp14/Bcr/Lbp/Lgmn/Nckap1l/Trem2/Csf1r/Il33/Ptprj/Adam8/Mdk/Ptpn22/Ecm1/Bst1/Emilin1/Stap1/Cd9/Slc8b1/Chst2/Cd300a/Camk1d/Ptger4/C3ar1/Tnfrsf14/Lrch1	25						11	BP	GO:0055002	striated muscle cell development	11/207	72/28814	4.15049e-12	2.36578e-09	1.98525e-09	Prox1/Myh10/Casq2/Myoz2/Lmod2/Csrp3/Myh6/Pgm5/Actn2/Tnnt1/Xirp1	11				external encapsulating structure organization	30	1.95167e-11
6	BP	GO:0006820	anion transport	38/613	498/28814	1.45574e-11	3.48482e-08	2.64414e-08	Slc1a5/Slc25a1/Slc1a3/Slc4a3/Slc12a7/Slc16a7/Slc1a4/Slc36a2/Sfrp4/Edn1/Ripk1/Sfxn1/Clic6/Slc38a1/Gabbr1/Anxa1/Abcc2/Slc25a10/Tnfrsf11a/Rgs2/Slc16a4/Clcn6/P2rx7/Slc13a1/Arl6ip1/Gabra3/Ip6k2/Mfsd12/Atp8b1/Ptger3/Slc26a7/Slc7a1/Proca1/Slc38a6/Slc26a1/Slc6a7/Ntrk2/Cd47	38
6	BP	GO:0015849	organic acid transport	30/613	321/28814	1.54059e-11	3.48482e-08	2.64414e-08	Pparg/Slc1a5/Slc25a1/Slc1a3/Slc16a7/Slc1a4/Slc36a2/Edn1/Sfxn1/Slc7a4/Slc38a1/Gabbr1/Anxa1/Abcc2/Slc25a10/Tnfrsf11a/Rgs2/P2rx7/Arl6ip1/Mfsd12/Atp8b1/Slc26a7/Slc7a1/Proca1/Slc38a6/Rbp1/Slc26a1/Slc6a7/Ntrk2/Fabp4	30						2	BP	GO:0007409	axonogenesis	44/640	493/28814	6.27845e-15	2.9854e-11	1.97804e-11	Sema6b/Efnb2/Braf/Igf1r/Cnp/Pmp22/Sema6a/Dbnl/Evl/Ptch1/Sema5a/Dip2b/Aatk/Kif5c/Notch1/Lrp2/Dclk1/Chrnb2/Dock7/Macf1/Stmn1/Auts2/Chl1/Plxna1/Sema4b/Dcx/Slit2/Ednra/Nectin1/Mag/Tgfb2/Shtn1/Mbp/Prrxl1/Agrn/Tenm2/Plxnb1/Slit3/Bcl2/Ntrk3/Erbb2/Ctnna2/Ptprz1/Kif5a	44			Cluster 2	small GTPase mediated signal transduction	38	5.88239e-10
6	BP	GO:0015711	organic anion transport	30/613	353/28814	1.60951e-10	1.83819e-07	1.39474e-07	Slc1a5/Slc25a1/Slc1a3/Slc4a3/Slc16a7/Slc1a4/Slc36a2/Edn1/Sfxn1/Slc38a1/Gabbr1/Anxa1/Abcc2/Slc25a10/Tnfrsf11a/Rgs2/Slc16a4/P2rx7/Arl6ip1/Mfsd12/Atp8b1/Ptger3/Slc26a7/Slc7a1/Proca1/Slc38a6/Slc26a1/Slc6a7/Ntrk2/Cd47	30						2	BP	GO:0034329	cell junction assembly	40/640	441/28814	6.52221e-14	1.55066e-10	1.02742e-10	Cdh1/Itga5/Efnb2/Cldn15/Pmp22/Dbnl/Itgb4/Cldn10/Sh3bp1/Cldn1/St8sia2/Chrnb2/Tln1/Macf1/Gpc4/Gpm6a/Nectin1/Ppp1r9a/Ugt8a/Setd5/Micall2/Rapgef1/Clstn1/Coro2b/Agrn/BC024139/Fzd5/Whamm/Cdh19/Nlgn2/Plxnb1/Actn4/Bcl2/Ntrk3/Ptk2b/Cldn19/Sptbn2/Cgn/Peak1/Zfp703	40				regulation of cellular response to growth factor stimulus	32	3.31938e-10
6	BP	GO:0046942	carboxylic acid transport	27/613	289/28814	1.62528e-10	1.83819e-07	1.39474e-07	Slc1a5/Slc25a1/Slc1a3/Slc16a7/Slc1a4/Slc36a2/Edn1/Sfxn1/Slc38a1/Gabbr1/Anxa1/Abcc2/Slc25a10/Tnfrsf11a/Rgs2/Slc16a4/P2rx7/Arl6ip1/Mfsd12/Atp8b1/Slc26a7/Slc7a1/Proca1/Slc38a6/Slc26a1/Slc6a7/Ntrk2	27						2	BP	GO:0001667	ameboidal-type cell migration	40/640	452/28814	1.45657e-13	2.30866e-10	1.52965e-10	Sema6b/Sp1/Efnb2/Braf/Tgfb1/Gab2/Pmp22/Sema6a/Arid5b/Flt4/Itgb4/Vash1/Evl/Sema5a/Sh3bp1/Myh9/Atp2b4/Notch1/Epb41l4b/Macf1/Cap1/Wasf2/Sema4b/Nr2f2/Fgf16/Slit2/Fgfr1/Ednra/Bmper/Acta2/Ptpn23/Pml/Scarb1/Tgfb2/Plekhg5/Dock5/Ccbe1/Rhob/Ptk2b/Syne2	40				ameboidal-type cell migration	40	2.30866e-10
6	BP	GO:0045444	fat cell differentiation	25/613	264/28814	5.84473e-10	5.28831e-07	4.01256e-07	Pparg/Mmp11/Rarres2/Id2/Gdf10/Atat1/Lgals12/Rgs2/Jag1/Sfrp2/Cebpa/Inhbb/Tmem120a/Adig/Zfp36/Insig1/Angptl8/Arxes2/Arxes1/Plcb1/Ffar2/Fabp4/Alms1/Bscl2/Fcor	25						2	BP	GO:0090287	regulation of cellular response to growth factor stimulus	32/640	300/28814	2.79233e-13	3.31938e-10	2.19933e-10	Tgfb1/Gata6/Sulf2/Sfrp5/Sema6a/Tgfb3/Spry2/Tcf7l2/Hgs/Atp2b4/Notch1/Lrp2/Htra3/Furin/Tgfb1i1/Fgf16/Sfrp1/Slit2/Fgfr1/Bmper/Ptprf/Chst11/Lrg1/Pmepa1/Scube3/Ccbe1/Gpc3/Bcl9l/Numa1/Agtr2/Zfp703/Peg10	32				cell junction assembly	40	1.55066e-10
6	BP	GO:0009306	protein secretion	30/613	399/28814	2.96032e-09	2.0277e-06	1.53854e-06	Pparg/Rab34/Rab3d/Ahi1/F2rl1/Dmtn/Adcy5/Sncg/Anxa1/Rbp4/Acvr1c/Sucnr1/Mttp/Nadk/P2rx7/Aacs/Pde3b/Rab11fip1/Inhbb/Ptger3/Madd/Myrip/Cnr1/Hcar2/Camk2n1/Gpr68/Ezr/Adtrp/Cd2ap/Gpr27	30						2	BP	GO:0007264	small GTPase mediated signal transduction	38/640	431/28814	6.7311e-13	5.88239e-10	3.8975e-10	Sipa1l2/Sh2b2/Vav2/Eps8/Celsr1/Rasgef1c/Dbnl/Gdi2/Spry2/Sh3bp1/Arhgdia/Aatk/Ralgps2/Notch1/Dock7/Stmn1/Wasf2/Auts2/Adcyap1r1/Slit2/Ednra/Adgrg1/Dock6/Cbl/Dhcr24/Rap2b/Psd/Ripor1/Tgfb2/Synpo2l/Plekhg5/Rapgef1/Iqsec3/Shtn1/Dock5/Prag1/Rhob/Erbb2	38				axonogenesis	44	2.9854e-11
7	BP	GO:0003012	muscle system process	51/623	430/28814	5.02579e-23	2.18923e-19	1.77437e-19	Scn4a/Calm1/Map2k1/Actn3/Prkag3/Casq1/Chrne/Tnnc2/Map2k3/Calm3/Pgam2/Pde4d/Camk2g/Atp8a2/Dlg1/Nr4a1/Grk2/Mstn/Cacna1s/Parp1/Mylk2/Snta1/Ppp3ca/Tmod1/Pde4b/Nos1/Clcn1/Abcc9/Synm/Ryr1/Mylpf/Aldoa/Atp2a1/Tnni2/Myom2/Tpm1/Smad3/Map2k4/Calm2/Mybpc2/Cacna2d1/Rcsd1/Pla2g6/Lmod1/Prkca/Myh4/Aldoart1/Tnnt3/Myl1/Aldoart2/Myoz1	51
7	BP	GO:0006936	muscle contraction	43/623	314/28814	4.98474e-22	1.08568e-18	8.79937e-19	Scn4a/Calm1/Map2k1/Actn3/Casq1/Chrne/Tnnc2/Map2k3/Calm3/Pgam2/Pde4d/Atp8a2/Dlg1/Nr4a1/Grk2/Cacna1s/Mylk2/Snta1/Tmod1/Pde4b/Nos1/Clcn1/Abcc9/Synm/Ryr1/Mylpf/Aldoa/Atp2a1/Tnni2/Myom2/Tpm1/Calm2/Mybpc2/Cacna2d1/Rcsd1/Pla2g6/Lmod1/Prkca/Myh4/Aldoart1/Tnnt3/Myl1/Aldoart2	43						5	BP	GO:0031589	cell-substrate adhesion	33/481	373/28814	7.99987e-15	1.95167e-11	1.32968e-11	Itgb2/Mmp14/Lamb1/Coro1c/Nid1/Ephb3/Bcr/Actn1/Dab2/St6gal1/Pcsk5/Ptprj/Adam8/Col3a1/Mdk/Postn/Pdpn/Bst1/Emilin1/Iqgap1/Flna/Dbn1/Lrp1/Rcc2/Fmn1/Camsap3/Sned1/Efna5/Mmp12/Dock1/Ntng1/Myadm/Marcks	33			Cluster 11	myofibril assembly	11	2.36578e-09
7	BP	GO:0006941	striated muscle contraction	32/623	174/28814	1.22349e-20	1.77651e-17	1.43985e-17	Scn4a/Calm1/Actn3/Casq1/Chrne/Tnnc2/Map2k3/Calm3/Pgam2/Pde4d/Atp8a2/Dlg1/Nr4a1/Grk2/Cacna1s/Mylk2/Snta1/Pde4b/Nos1/Abcc9/Synm/Aldoa/Atp2a1/Tnni2/Tpm1/Calm2/Cacna2d1/Rcsd1/Aldoart1/Tnnt3/Myl1/Aldoart2	32						5	BP	GO:0050900	leukocyte migration	33/481	380/28814	1.36459e-14	1.95167e-11	1.32968e-11	Itgb2/Mmp14/Il16/Bcr/Mcoln2/Lbp/Cxcl16/Lgmn/Nckap1l/Trem2/Csf1r/Il33/Ptprj/Adam8/Mdk/Ptpn22/Ecm1/Bst1/Emilin1/Stap1/Cd9/Slc8b1/Chst2/Vav1/Cd300a/Camk1d/Ptger4/C3ar1/Tnfrsf14/Fcer1g/Fcgr3/Irak4/Lrch1	33				striated muscle cell development	11	2.36578e-09
7	BP	GO:0016052	carbohydrate catabolic process	24/623	140/28814	4.32506e-15	4.70999e-12	3.81744e-12	Actn3/Prkag3/Dhdh/Pgam2/Prxl2c/Gpd1/Tpi1/Rb1cc1/Prkaa2/Aldoa/Pkm/Pygm/Pfkm/Agl/Gpi1/Tigar/Bpgm/Gapdh/Aldoart1/Eno3/Pgk1/Aldoart2/Ldha/Neu2	24						5	BP	GO:0030198	extracellular matrix organization	30/481	315/28814	1.9613e-14	1.95167e-11	1.32968e-11	Fap/Mmp14/Lamb1/Has1/Nid1/Adamts4/Aebp1/Lcp1/Adamts10/Col5a2/Col3a1/Postn/Mmp16/Pdpn/Tnfrsf1b/Emilin1/Eln/Loxl1/Adamts7/Adamts15/Mfap4/Col6a6/Col27a1/Mmp12/Mmp13/Adamts17/Ntng1/Adamts14/Adamtsl1/Col6a5	30				muscle tissue development	24	1.85144e-10
7	BP	GO:0006165	nucleoside diphosphate phosphorylation	20/623	104/28814	8.67998e-14	7.562e-11	6.12898e-11	Actn3/Prkag3/Pgam2/Prxl2c/Gpd1/Tpi1/Ak1/Prkaa2/Ak4/Aldoa/Pkm/Pfkm/Gpi1/Tigar/Bpgm/Gapdh/Aldoart1/Eno3/Pgk1/Aldoart2	20						5	BP	GO:0045229	external encapsulating structure organization	30/481	317/28814	2.3212e-14	1.95167e-11	1.32968e-11	Fap/Mmp14/Lamb1/Has1/Nid1/Adamts4/Aebp1/Lcp1/Adamts10/Col5a2/Col3a1/Postn/Mmp16/Pdpn/Tnfrsf1b/Emilin1/Eln/Loxl1/Adamts7/Adamts15/Mfap4/Col6a6/Col27a1/Mmp12/Mmp13/Adamts17/Ntng1/Adamts14/Adamtsl1/Col6a5	30				muscle system process	24	1.415e-11
8	BP	GO:0045765	regulation of angiogenesis	26/569	307/28814	6.09296e-10	1.82366e-06	1.31221e-06	Hyal1/Sulf1/Plcg1/E2f2/C6/Emp2/Runx1/Cyp1b1/Cxcr2/Glul/Reck/Hgf/Itgax/Agt/Cxcl10/Gadd45a/Btg1/Hoxa5/Abcc8/Thbs1/Il17f/Rhoj/Igf2/Lgals3/Hmga2/Chil1	26						5	BP	GO:0002685	regulation of leukocyte migration	25/481	227/28814	1.14583e-13	8.02844e-11	5.46982e-11	Mmp14/Bcr/Lbp/Lgmn/Nckap1l/Trem2/Csf1r/Il33/Ptprj/Adam8/Mdk/Ptpn22/Ecm1/Bst1/Emilin1/Stap1/Cd9/Slc8b1/Chst2/Cd300a/Camk1d/Ptger4/C3ar1/Tnfrsf14/Lrch1	25				muscle contraction	22	3.68532e-12
8	BP	GO:1901342	regulation of vasculature development	26/569	311/28814	8.04261e-10	1.82366e-06	1.31221e-06	Hyal1/Sulf1/Plcg1/E2f2/C6/Emp2/Runx1/Cyp1b1/Cxcr2/Glul/Reck/Hgf/Itgax/Agt/Cxcl10/Gadd45a/Btg1/Hoxa5/Abcc8/Thbs1/Il17f/Rhoj/Igf2/Lgals3/Hmga2/Chil1	26
8	BP	GO:0097191	extrinsic apoptotic signaling pathway	22/569	242/28814	3.474e-09	5.25153e-06	3.77874e-06	Tnfrsf22/Eya2/Tnfaip3/Timp3/Dapk1/Bmp4/Tnfrsf10b/Itm2b/Gdnf/Pmaip1/Siglec1/Src/Hgf/Fadd/Agt/Ctnna1/Thbs1/Foxo3/Lgals3/Gas1/Sort1/Srpx	22						4	BP	GO:0030198	extracellular matrix organization	20/269	315/28814	2.20007e-11	2.60781e-08	2.1412e-08	Loxl3/Fkbp10/Fbln5/Vit/Col11a1/Mmp23/Comp/Crtap/Nphp3/Antxr1/Tpsb2/Tgfbi/Olfml2b/Col16a1/Ecm2/Adamts3/Adamts6/Col8a2/Col13a1/Hmcn1	20			Cluster 9	oxidative phosphorylation	78	4.94594e-73
8	BP	GO:0052547	regulation of peptidase activity	30/569	443/28814	6.00704e-09	6.81048e-06	4.90048e-06	Hip1r/Bbc3/Birc5/Dpep1/Timp3/Mdm2/Dapk1/Itih4/Anxa8/Trp63/App/Xdh/Pmaip1/Col7a1/Tfpi/Src/Reck/Laptm5/Hgf/Fadd/Agt/Pawr/Thbs1/Sfn/S100a8/Serpina3b/Col28a1/Ifi204/Ifi207/Serpina3m	30						4	BP	GO:0045229	external encapsulating structure organization	20/269	317/28814	2.46562e-11	2.60781e-08	2.1412e-08	Loxl3/Fkbp10/Fbln5/Vit/Col11a1/Mmp23/Comp/Crtap/Nphp3/Antxr1/Tpsb2/Tgfbi/Olfml2b/Col16a1/Ecm2/Adamts3/Adamts6/Col8a2/Col13a1/Hmcn1	20				mitochondrial respiratory chain complex assembly	72	1.23971e-74
8	BP	GO:2001236	regulation of extrinsic apoptotic signaling pathway	18/569	170/28814	8.60445e-09	7.80424e-06	5.61554e-06	Tnfrsf22/Eya2/Tnfaip3/Timp3/Dapk1/Bmp4/Gdnf/Pmaip1/Siglec1/Src/Hgf/Fadd/Agt/Ctnna1/Thbs1/Lgals3/Gas1/Srpx	18						4	BP	GO:0001503	ossification	22/269	421/28814	9.37734e-11	7.43858e-08	6.10761e-08	Smo/Ccn4/Twist2/Id3/Bambi/Alox5/Myoc/Shox2/Thbs3/Bmp3/Ptn/Mgp/Chrdl1/Comp/Pth1r/Enpp1/Fat4/Omd/Tnfaip6/Tmem119/Col13a1/Dnm3os	22				energy derivation by oxidation of organic compounds	120	5.49312e-75
9	BP	GO:0009060	aerobic respiration	99/1324	165/28814	6.27299e-89	2.86048e-85	2.61286e-85	Cox5a/Dlat/Sdhd/Atp5pb/Idh3g/Atp5d/Dlst/Ndufs3/Cs/Sdhb/Ndufs2/Dguok/Atp5e/Cox7c/Mdh2/Ndufa12/Ndufs7/Mdh1/Ogdh/Dld/Uqcrb/Sdha/Ndufs6/Pdhb/Ndufs4/Ppif/Dnajc15/Sucla2/Ndufb9/Adsl/Aco2/Cyc1/Atp5j/Atp5o/Ndufv3/Ndufv2/Msh2/Uqcc2/Sdhaf2/Ndufb8/Atp5b/Atp5a1/Sirt3/Uqcrc1/Atp5c1/Iscu/Ndufs1/Ndufa10/Fh1/Ndufa8/Mtch2/Ndufaf1/Idh3b/Stoml2/Pink1/Nipsnap2/Ndufc2/Coq7/Cox6a2/Pdha1/Coq9/Cox4i1/Idh3a/Cox7a2/Gadd45…	99						4	BP	GO:0060348	bone development	15/269	258/28814	2.41475e-08	1.5324e-05	1.25821e-05	Ccn4/Fbln5/Myoc/Shox2/Thbs3/Comp/Ppib/Tgfbr2/Enpp1/Hoxa11/Fat4/Tmem119/Lepr/Col13a1/Frem1	15				cellular respiration	111	4.72254e-84
9	BP	GO:0045333	cellular respiration	111/1324	223/28814	2.07129e-87	4.72254e-84	4.31374e-84	Cox5a/Dlat/Sdhd/Atp5pb/Idh3g/Atp5d/Etfb/Dlst/Ndufs3/Cs/Trap1/Sod2/Sdhb/Ndufs2/Dguok/Atp5e/Cox7c/Mdh2/Ndufa12/Ndufs7/Mdh1/Ogdh/Pnpt1/Dld/Uqcrb/Sdha/Ndufs6/Pdhb/Ndufs4/Ppif/Dnajc15/Sucla2/Ndufb9/Adsl/Aco2/Cyc1/Atp5j/Atp5o/Ndufa5/Ndufv3/Ndufv2/Msh2/Uqcc2/Sdhaf2/Ndufb8/Atp5b/Atp5a1/Sirt3/Uqcrc1/Atp5c1/Iscu/Ndufs1/Coq10b/Ndufa10/Fh1/Ndufa8/Slc25a12/Mtch2/Ndufaf1/Idh3b/Stoml2/Pink1/Nipsnap2/Ndufc2/Coq7…	111						4	BP	GO:0006029	proteoglycan metabolic process	9/269	77/28814	4.36901e-08	2.31048e-05	1.89707e-05	Dcn/Chst10/Col11a1/Ugdh/Dsel/Dse/Mustn1/Spock3/Chsy3	9				aerobic respiration	99	2.86048e-85
9	BP	GO:0015980	energy derivation by oxidation of organic compounds	120/1324	312/28814	3.6139e-78	5.49312e-75	5.01761e-75	Cox5a/Dlat/Sdhd/Atp5pb/Ugp2/Idh3g/Atp5d/Gys1/Ppp1cc/Etfb/Dlst/Ndufs3/Cs/Trap1/Sod2/Sdhb/Ndufs2/Dguok/Ppp1cb/Atp5e/Cox7c/Mdh2/Ndufa12/Ndufs7/Mdh1/Ogdh/Pnpt1/Dld/Uqcrb/Sdha/Ndufs6/Pdhb/Ndufs4/Ppif/Dnajc15/Sucla2/Ndufb9/Adsl/Aco2/Cyc1/Atp5j/Atp5o/Ndufa5/Ndufv3/Ndufv2/Msh2/Uqcc2/Sdhaf2/Ndufb8/Atp5b/Atp5a1/Sirt3/Uqcrc1/Atp5c1/Iscu/Ndufs1/Coq10b/Ndufa10/Fh1/Ndufa8/Slc25a12/Mtch2/Ndufaf1/Idh3b/Stoml2/Pi…	120
9	BP	GO:0033108	mitochondrial respiratory chain complex assembly	72/1324	93/28814	1.08746e-77	1.23971e-74	1.13239e-74	Ndufa9/Taco1/Ndufa11/Ndufb2/Tfam/Ndufs3/Uqcc1/Ndufs2/Ndufa2/Ndufa1/Coa3/Ndufa12/Ndufs7/Fastkd3/Ndufs6/Ndufs4/Ndufb9/Samm50/Ndufa6/Ndufb4/Ndufb4b/Cox14/Ndufa5/Ndufaf7/Uqcc2/Timm21/Sdhaf2/Ndufb8/Ndufs1/Ndufb3/Bcs1l/Ndufa10/Ndufa8/Ndufaf1/Ndufaf5/Ndufb5/Ndufaf4/Dmac1/Ndufs5/Tmem126b/Tmem126a/Ndufc2/Ndufab1/Ndufb11/Ndufb7/Chchd4/Oma1/Nubpl/Ndufa3/Aifm1/Ndufc1/Coa8/Foxred1/Ndufb10/Ttc19/Sdhaf3/Tmem186…	72						6	BP	GO:0006820	anion transport	38/613	498/28814	1.45574e-11	3.48482e-08	2.64414e-08	Slc1a5/Slc25a1/Slc1a3/Slc4a3/Slc12a7/Slc16a7/Slc1a4/Slc36a2/Sfrp4/Edn1/Ripk1/Sfxn1/Clic6/Slc38a1/Gabbr1/Anxa1/Abcc2/Slc25a10/Tnfrsf11a/Rgs2/Slc16a4/Clcn6/P2rx7/Slc13a1/Arl6ip1/Gabra3/Ip6k2/Mfsd12/Atp8b1/Ptger3/Slc26a7/Slc7a1/Proca1/Slc38a6/Slc26a1/Slc6a7/Ntrk2/Cd47	38			Cluster 7	nucleoside diphosphate phosphorylation	20	7.562e-11
9	BP	GO:0006119	oxidative phosphorylation	78/1324	116/28814	5.42318e-76	4.94594e-73	4.51779e-73	Cox5a/Sdhd/Atp5pb/Atp5d/Ndufs3/Ndufs2/Dguok/Atp5e/Cox7c/Ndufa12/Ndufs7/Dld/Uqcrb/Sdha/Ndufs6/Ppif/Dnajc15/Ndufb9/Cyc1/Atp5j/Atp5o/Ndufv3/Ndufv2/Msh2/Uqcc2/Sdhaf2/Ndufb8/Atp5b/Atp5a1/Uqcrc1/Atp5c1/Iscu/Ndufs1/Ndufa10/Ndufa8/Mtch2/Ndufaf1/Stoml2/Pink1/Nipsnap2/Ndufc2/Coq7/Cox6a2/Coq9/Cox4i1/Cox7a2/Gadd45gip1/Atp5h/Ndufv1/Afg1l/Uqcrfs1/Atp5j2/Ndufa7/Uqcrq/Tefm/Chchd10/Atp5k/Coa6/Uqcr10/Ndufs8/Cox5b/…	78						6	BP	GO:0015849	organic acid transport	30/613	321/28814	1.54059e-11	3.48482e-08	2.64414e-08	Pparg/Slc1a5/Slc25a1/Slc1a3/Slc16a7/Slc1a4/Slc36a2/Edn1/Sfxn1/Slc7a4/Slc38a1/Gabbr1/Anxa1/Abcc2/Slc25a10/Tnfrsf11a/Rgs2/P2rx7/Arl6ip1/Mfsd12/Atp8b1/Slc26a7/Slc7a1/Proca1/Slc38a6/Rbp1/Slc26a1/Slc6a7/Ntrk2/Fabp4	30				carbohydrate catabolic process	24	4.70999e-12
10	BP	GO:0030198	extracellular matrix organization	19/271	315/28814	1.92071e-10	2.3537e-07	2.01027e-07	Cav2/Col5a3/Cav1/Gfod2/Vtn/Mmp9/Matn3/Pxdn/Smoc2/Col11a2/Col9a1/Col24a1/Col15a1/Loxl2/Colgalt1/Egflam/Tcf15/Serpinh1/Col22a1	19						6	BP	GO:0046942	carboxylic acid transport	27/613	289/28814	1.62528e-10	1.83819e-07	1.39474e-07	Slc1a5/Slc25a1/Slc1a3/Slc16a7/Slc1a4/Slc36a2/Edn1/Sfxn1/Slc38a1/Gabbr1/Anxa1/Abcc2/Slc25a10/Tnfrsf11a/Rgs2/Slc16a4/P2rx7/Arl6ip1/Mfsd12/Atp8b1/Slc26a7/Slc7a1/Proca1/Slc38a6/Slc26a1/Slc6a7/Ntrk2	27				striated muscle contraction	32	1.77651e-17
10	BP	GO:0043062	extracellular structure organization	19/271	316/28814	2.02654e-10	2.3537e-07	2.01027e-07	Cav2/Col5a3/Cav1/Gfod2/Vtn/Mmp9/Matn3/Pxdn/Smoc2/Col11a2/Col9a1/Col24a1/Col15a1/Loxl2/Colgalt1/Egflam/Tcf15/Serpinh1/Col22a1	19						6	BP	GO:0045444	fat cell differentiation	25/613	264/28814	5.84473e-10	5.28831e-07	4.01256e-07	Pparg/Mmp11/Rarres2/Id2/Gdf10/Atat1/Lgals12/Rgs2/Jag1/Sfrp2/Cebpa/Inhbb/Tmem120a/Adig/Zfp36/Insig1/Angptl8/Arxes2/Arxes1/Plcb1/Ffar2/Fabp4/Alms1/Bscl2/Fcor	25				muscle contraction	43	1.08568e-18
10	BP	GO:0045229	external encapsulating structure organization	19/271	317/28814	2.13778e-10	2.3537e-07	2.01027e-07	Cav2/Col5a3/Cav1/Gfod2/Vtn/Mmp9/Matn3/Pxdn/Smoc2/Col11a2/Col9a1/Col24a1/Col15a1/Loxl2/Colgalt1/Egflam/Tcf15/Serpinh1/Col22a1	19						6	BP	GO:0009306	protein secretion	30/613	399/28814	2.96032e-09	2.0277e-06	1.53854e-06	Pparg/Rab34/Rab3d/Ahi1/F2rl1/Dmtn/Adcy5/Sncg/Anxa1/Rbp4/Acvr1c/Sucnr1/Mttp/Nadk/P2rx7/Aacs/Pde3b/Rab11fip1/Inhbb/Ptger3/Madd/Myrip/Cnr1/Hcar2/Camk2n1/Gpr68/Ezr/Adtrp/Cd2ap/Gpr27	30				muscle system process	51	2.18923e-19
10	BP	GO:0045785	positive regulation of cell adhesion	17/271	482/28814	3.74229e-06	0.00255864	0.0021853	Stat5a/Tek/Slc4a1/Cav1/Vtn/Irf1/Pld2/Smoc2/Nrp1/Spta1/Ret/Il15/Thy1/Dusp10/Egflam/Vtcn1/Nck2	17
10	BP	GO:0001570	vasculogenesis	8/271	97/28814	3.87321e-06	0.00255864	0.0021853	Tek/Cav1/Nrp1/Egfl7/Glmn/Aplnr/Fzd4/Tmem100	8						1	BP	GO:0034612	response to tumor necrosis factor	16/432	204/28814	8.90199e-08	0.000294455	0.000227857	Card14/Nfkbia/Traf3/Erbin/Adipoq/Krt18/Ankrd1/Gas6/Cx3cl1/Ccl17/Eda2r/Otulin/Krt8/Wfdc21/Ext1/Wdr35	16			Cluster 10	endothelial cell proliferation	10	0.00548287
10	BP	GO:0001935	endothelial cell proliferation	10/271	183/28814	9.9598e-06	0.00548287	0.00468285	Cav2/Stat5a/Pgf/Tek/Cav1/Egfl7/Dll4/Loxl2/Apln/Aplnr	10						1	BP	GO:0009636	response to toxic substance	12/432	122/28814	3.25405e-07	0.000437778	0.000338764	Pon1/Inmt/Bax/Slc30a4/Slc6a4/Gsta3/Lcn2/Aldh2/Mt1/Pon2/Scn3a/Ass1	12				positive regulation of cell adhesion	17	0.00255864
11	BP	GO:0006936	muscle contraction	22/207	314/28814	1.2931e-15	3.68532e-12	3.09254e-12	Bdkrb2/Slmap/Tnni1/Casq2/Tpm3/Tmem38b/Atp2a2/Lmod2/Csrp3/Myh14/Atp1a1/Myh2/Myom3/Myl6b/Myh6/Pkp2/F2r/Actn2/Myh7/Abat/Tnnt1/Tnnc1	22						1	BP	GO:0033209	tumor necrosis factor-mediated signaling pathway	10/432	83/28814	4.74425e-07	0.000478695	0.000370426	Card14/Nfkbia/Traf3/Adipoq/Krt18/Gas6/Eda2r/Otulin/Krt8/Ext1	10				vasculogenesis	8	0.00255864
11	BP	GO:0003012	muscle system process	24/207	430/28814	9.9298e-15	1.415e-11	1.1874e-11	Bdkrb2/Slmap/Tnni1/Casq2/Tpm3/Myoz2/Tmem38b/Atp2a2/Lmod2/Csrp3/Myh14/Mlip/Atp1a1/Myh2/Myom3/Myl6b/Myh6/Pkp2/F2r/Actn2/Myh7/Abat/Tnnt1/Tnnc1	24						1	BP	GO:0042391	regulation of membrane potential	23/432	469/28814	8.29466e-07	0.000567507	0.000439151	Bax/Kif5b/Gabrb2/Popdc3/Ehd3/Smad7/Trpc4/Gabrr1/Prkcz/Cx3cl1/Ucp2/Chrnb1/Tspo/Dmd/Adrb2/Rapgef4/Camk2d/Atpif1/Dsp/Scn3a/Kcnh1/Ank3/Kcne1l	23				extracellular matrix organization	19	2.3537e-07
11	BP	GO:0060537	muscle tissue development	24/207	493/28814	1.94888e-13	1.85144e-10	1.55364e-10	Sox9/Fhl2/Prox1/Myh10/Fgf9/Ankrd2/Tnni1/Atf3/Myoz2/Hivep3/Csrp3/Myh14/Myl6b/Myh6/Pgm5/Pkp2/Bdnf/Vgll2/Actn2/Myh7/Myo18b/Grem1/Xirp1/Tnnc1	24						1	BP	GO:0072659	protein localization to plasma membrane	18/432	302/28814	8.56641e-07	0.000567507	0.000439151	Kif5b/Adipoq/Krt18/Ehd3/Tspan17/Ehd4/Rab13/Prkcz/Gga2/Gas6/Acsl3/Dpp10/Mrap/Pik3r1/Camk2d/Pkp3/Camk2b/Ank3	18				external encapsulating structure organization	19	2.3537e-07
11	BP	GO:0030239	myofibril assembly	11/207	71/28814	3.53845e-12	2.36578e-09	1.98525e-09	Prox1/Myh10/Casq2/Myoz2/Lmod2/Csrp3/Myh6/Pgm5/Actn2/Tnnt1/Xirp1	11
11	BP	GO:0055002	striated muscle cell development	11/207	72/28814	4.15049e-12	2.36578e-09	1.98525e-09	Prox1/Myh10/Casq2/Myoz2/Lmod2/Csrp3/Myh6/Pgm5/Actn2/Tnnt1/Xirp1	11						8	BP	GO:0045765	regulation of angiogenesis	26/569	307/28814	6.09296e-10	1.82366e-06	1.31221e-06	Hyal1/Sulf1/Plcg1/E2f2/C6/Emp2/Runx1/Cyp1b1/Cxcr2/Glul/Reck/Hgf/Itgax/Agt/Cxcl10/Gadd45a/Btg1/Hoxa5/Abcc8/Thbs1/Il17f/Rhoj/Igf2/Lgals3/Hmga2/Chil1	26			Cluster 3	monocarboxylic acid catabolic process	22	4.81513e-16
																8	BP	GO:1901342	regulation of vasculature development	26/569	311/28814	8.04261e-10	1.82366e-06	1.31221e-06	Hyal1/Sulf1/Plcg1/E2f2/C6/Emp2/Runx1/Cyp1b1/Cxcr2/Glul/Reck/Hgf/Itgax/Agt/Cxcl10/Gadd45a/Btg1/Hoxa5/Abcc8/Thbs1/Il17f/Rhoj/Igf2/Lgals3/Hmga2/Chil1	26				lipid oxidation	22	4.7939e-16
																8	BP	GO:0097191	extrinsic apoptotic signaling pathway	22/569	242/28814	3.474e-09	5.25153e-06	3.77874e-06	Tnfrsf22/Eya2/Tnfaip3/Timp3/Dapk1/Bmp4/Tnfrsf10b/Itm2b/Gdnf/Pmaip1/Siglec1/Src/Hgf/Fadd/Agt/Ctnna1/Thbs1/Foxo3/Lgals3/Gas1/Sort1/Srpx	22				fatty acid oxidation	22	1.67492e-16
																8	BP	GO:0052547	regulation of peptidase activity	30/569	443/28814	6.00704e-09	6.81048e-06	4.90048e-06	Hip1r/Bbc3/Birc5/Dpep1/Timp3/Mdm2/Dapk1/Itih4/Anxa8/Trp63/App/Xdh/Pmaip1/Col7a1/Tfpi/Src/Reck/Laptm5/Hgf/Fadd/Agt/Pawr/Thbs1/Sfn/S100a8/Serpina3b/Col28a1/Ifi204/Ifi207/Serpina3m	30				fatty acid catabolic process	22	1.85489e-17
																8	BP	GO:2001236	regulation of extrinsic apoptotic signaling pathway	18/569	170/28814	8.60445e-09	7.80424e-06	5.61554e-06	Tnfrsf22/Eya2/Tnfaip3/Timp3/Dapk1/Bmp4/Gdnf/Pmaip1/Siglec1/Src/Hgf/Fadd/Agt/Ctnna1/Thbs1/Lgals3/Gas1/Srpx	18				fatty acid metabolic process	40	6.56485e-18

## Sheet: Cluster 1
	ONTOLOGY	ID	Description	GeneRatio	BgRatio	pvalue	p.adjust	qvalue	geneID	Count
GO:0034612	BP	GO:0034612	response to tumor necrosis factor	16/432	204/28814	8.90199e-08	0.000294455	0.000227857	Card14/Nfkbia/Traf3/Erbin/Adipoq/Krt18/Ankrd1/Gas6/Cx3cl1/Ccl17/Eda2r/Otulin/Krt8/Wfdc21/Ext1/Wdr35	16
GO:0071356	BP	GO:0071356	cellular response to tumor necrosis factor	15/432	185/28814	1.45914e-07	0.000294455	0.000227857	Card14/Nfkbia/Traf3/Erbin/Adipoq/Krt18/Ankrd1/Gas6/Cx3cl1/Ccl17/Eda2r/Otulin/Krt8/Ext1/Wdr35	15
GO:0009636	BP	GO:0009636	response to toxic substance	12/432	122/28814	3.25405e-07	0.000437778	0.000338764	Pon1/Inmt/Bax/Slc30a4/Slc6a4/Gsta3/Lcn2/Aldh2/Mt1/Pon2/Scn3a/Ass1	12
GO:0033209	BP	GO:0033209	tumor necrosis factor-mediated signaling pathway	10/432	83/28814	4.74425e-07	0.000478695	0.000370426	Card14/Nfkbia/Traf3/Adipoq/Krt18/Gas6/Eda2r/Otulin/Krt8/Ext1	10
GO:0042391	BP	GO:0042391	regulation of membrane potential	23/432	469/28814	8.29466e-07	0.000567507	0.000439151	Bax/Kif5b/Gabrb2/Popdc3/Ehd3/Smad7/Trpc4/Gabrr1/Prkcz/Cx3cl1/Ucp2/Chrnb1/Tspo/Dmd/Adrb2/Rapgef4/Camk2d/Atpif1/Dsp/Scn3a/Kcnh1/Ank3/Kcne1l	23
GO:0072659	BP	GO:0072659	protein localization to plasma membrane	18/432	302/28814	8.56641e-07	0.000567507	0.000439151	Kif5b/Adipoq/Krt18/Ehd3/Tspan17/Ehd4/Rab13/Prkcz/Gga2/Gas6/Acsl3/Dpp10/Mrap/Pik3r1/Camk2d/Pkp3/Camk2b/Ank3	18
GO:1990778	BP	GO:1990778	protein localization to cell periphery	20/432	370/28814	9.84279e-07	0.000567507	0.000439151	Kif5b/Snap47/Adipoq/Krt18/Ehd3/Tspan17/Ehd4/Rab13/Prkcz/Gga2/Gas6/Acsl3/Dpp10/Mrap/Pik3r1/Rapgef4/Camk2d/Pkp3/Camk2b/Ank3	20
GO:1990845	BP	GO:1990845	adaptive thermogenesis	13/432	164/28814	1.27694e-06	0.000641184	0.000496164	Dbh/Rb1/Adipoq/Sctr/Lcn2/Fabp5/Ucp2/Sct/Tlr4/Sln/Id1/Adrb2/Ffar4	13
GO:0007162	BP	GO:0007162	negative regulation of cell adhesion	18/432	313/28814	1.42979e-06	0.000641184	0.000496164	Klf4/Hspb1/Sdc4/Rgcc/Adipoq/Smad7/Ppm1f/Plxna4/Casp3/Cdh13/Kank1/Foxj1/Hlx/Ajap1/Pik3r1/Adrb2/Runx3/Ass1	18
GO:1901652	BP	GO:1901652	response to peptide	21/432	420/28814	1.83806e-06	0.000741841	0.000574055	Retn/Nfkbia/Serpina3n/Srsf5/Erbin/Rb1/Adipoq/Pck1/Rab13/Pik3r3/Prkcz/Eif4ebp1/Sesn3/Scap/Kank1/Gdf15/Irs2/Tlr4/Pik3r1/Adrb2/Cry2	21
GO:0022408	BP	GO:0022408	negative regulation of cell-cell adhesion	14/432	208/28814	3.50239e-06	0.00128506	0.000994411	Klf4/Hspb1/Sdc4/Rgcc/Adipoq/Smad7/Ppm1f/Casp3/Foxj1/Hlx/Pik3r1/Adrb2/Runx3/Ass1	14
GO:0032868	BP	GO:0032868	response to insulin	15/432	246/28814	5.30649e-06	0.00178475	0.00138108	Retn/Srsf5/Rb1/Adipoq/Pck1/Rab13/Pik3r3/Prkcz/Eif4ebp1/Sesn3/Scap/Kank1/Irs2/Pik3r1/Cry2	15
GO:0043433	BP	GO:0043433	negative regulation of DNA-binding transcription factor activity	12/432	170/28814	1.07502e-05	0.00333752	0.00258266	Klf4/Nfkbia/Traf3/Erbin/Rb1/Sik1/Smad7/Gas6/Foxj1/Id1/Otulin/Tceal7	12
GO:1905953	BP	GO:1905953	negative regulation of lipid localization	7/432	52/28814	1.21275e-05	0.00349618	0.00270543	Igfbp3/Nfkbia/Pnpla2/Ces1f/Irs2/Tspo/Cry2	7
GO:0120161	BP	GO:0120161	regulation of cold-induced thermogenesis	11/432	146/28814	1.35451e-05	0.00364454	0.00282023	Dbh/Rb1/Adipoq/Lcn2/Fabp5/Ucp2/Tlr4/Sln/Id1/Adrb2/Ffar4	11
GO:0106106	BP	GO:0106106	cold-induced thermogenesis	11/432	148/28814	1.53996e-05	0.00388454	0.00300595	Dbh/Rb1/Adipoq/Lcn2/Fabp5/Ucp2/Tlr4/Sln/Id1/Adrb2/Ffar4	11
GO:0042060	BP	GO:0042060	wound healing	18/432	374/28814	1.66578e-05	0.00395475	0.00306028	Sdc4/Mylk/Tpsab1/Cd151/Fgf7/Procr/Ccn1/Gas6/Cx3cl1/Rab27a/Kank1/Fntb/Tlr4/Ajap1/Adrb2/Dsp/Arhgap35/Ext1	18
GO:0097191	BP	GO:0097191	extrinsic apoptotic signaling pathway	14/432	242/28814	1.96371e-05	0.00423402	0.00327639	Dbh/Daxx/Bax/Mknk2/Krt18/Lcn2/Lmna/Casp3/Cx3cl1/Pik3r1/Krt8/Fgfr3/Hmgb2/Runx3	14
GO:1903428	BP	GO:1903428	positive regulation of reactive oxygen species biosynthetic process	5/432	23/28814	1.99322e-05	0.00423402	0.00327639	Lcn2/Duoxa1/Rab27a/Tlr4/Zfp13	5
GO:0001503	BP	GO:0001503	ossification	19/432	421/28814	2.37808e-05	0.00479897	0.00371357	H3f3b/Ccn2/Igfbp3/Id4/Cbs/Smad7/Lmna/Ccn1/Areg/Satb2/Col10a1/Lrrc17/Id1/Adrb2/Ffar4/Fgfr3/Ext1/Adgrv1/Runx3	19
GO:0045834	BP	GO:0045834	positive regulation of lipid metabolic process	12/432	185/28814	2.50623e-05	0.00481673	0.0037273	Angptl4/Dgat1/Adipoq/Pnpla2/Sctr/Ccn1/Ces1f/Scap/Acsl3/Sct/Irs2/Fgfr3	12
GO:0022407	BP	GO:0022407	regulation of cell-cell adhesion	20/432	468/28814	3.16401e-05	0.00571582	0.00442304	Klf4/Hspb1/Sdc4/Rgcc/Adipoq/Cxcl13/Smad7/Zap70/Ppm1f/Pck1/Prkcz/Casp3/Cx3cl1/Foxj1/Hlx/Pik3r1/Adrb2/Ank3/Runx3/Ass1	20
GO:0043434	BP	GO:0043434	response to peptide hormone	17/432	359/28814	3.49001e-05	0.00571582	0.00442304	Retn/Serpina3n/Srsf5/Rb1/Adipoq/Pck1/Rab13/Pik3r3/Prkcz/Eif4ebp1/Sesn3/Scap/Kank1/Gdf15/Irs2/Pik3r1/Cry2	17
GO:0051384	BP	GO:0051384	response to glucocorticoid	8/432	83/28814	3.53549e-05	0.00571582	0.00442304	Aldh3a1/Pck1/Bche/Areg/Eif4ebp1/Pik3r1/Hsd3b2/Ass1	8
GO:0009410	BP	GO:0009410	response to xenobiotic stimulus	16/432	325/28814	3.71593e-05	0.00571582	0.00442304	Aldh3a1/Rb1/Mylk/Adipoq/Ankrd1/Cyp2e1/Gsta3/Ppm1f/Pam/Lcn2/Nfatc2/Bche/Gas6/Ptprm/Ncam1/Fmo2	16
GO:0030900	BP	GO:0030900	forebrain development	18/432	398/28814	3.77458e-05	0.00571582	0.00442304	Nkx2-1/Bax/Hap1/Id4/Slit1/Hprt/Tal2/Plxna4/Satb2/Sct/Ncam1/Nhlh2/Cep120/Cntn2/Fgfr3/Arhgap35/Ext1/Hsd3b2	18
GO:0051090	BP	GO:0051090	regulation of DNA-binding transcription factor activity	19/432	436/28814	3.82376e-05	0.00571582	0.00442304	Mid2/Klf4/Card14/Nfkbia/Traf3/Erbin/Rgcc/Rb1/Sik1/Smad7/Prkcz/Gas6/Cx3cl1/Foxj1/Eda2r/Tlr4/Id1/Otulin/Tceal7	19
GO:0060249	BP	GO:0060249	anatomical structure homeostasis	16/432	328/28814	4.1472e-05	0.00597551	0.004624	Bax/Ccn2/Rb1/Fgf7/Abca4/Fggy/Cx3cl1/Mks1/Nxnl1/Tjp3/Tlr4/Dmd/Adrb2/Kcnh1/Ext1/Adgrv1	16
GO:0048545	BP	GO:0048545	response to steroid hormone	13/432	227/28814	4.2936e-05	0.00597551	0.004624	Daxx/Aldh3a1/Paqr8/Pck1/Bche/Areg/Eif4ebp1/Abhd2/Pik3r1/Hmgb2/Hsd3b2/Cry2/Ass1	13
GO:0010959	BP	GO:0010959	regulation of metal ion transport	19/432	446/28814	5.17983e-05	0.00695088	0.00537876	Bax/Kif5b/Hap1/Mylk/Sik1/Ehd3/Lcn2/Trpc4/Cx3cl1/Dpp10/Tspo/Sln/Sestd1/Dmd/Adrb2/Camk2d/Hsd3b2/Ank3/Kcne1l	19
GO:0006081	BP	GO:0006081	cellular aldehyde metabolic process	7/432	65/28814	5.33888e-05	0.00695088	0.00537876	Aldh3a1/Hoga1/Abca4/Aldh2/Bco1/Aldh8a1/Aldh3b2	7
GO:0003018	BP	GO:0003018	vascular process in circulatory system	13/432	235/28814	6.12261e-05	0.00767406	0.00593838	Dbh/Slc6a4/Cbs/Fabp5/Adm/Cx3cl1/Ptprm/Tjp3/Amot/Adrb2/Arhgap35/Ext1/Wdr35	13
GO:0031960	BP	GO:0031960	response to corticosteroid	8/432	90/28814	6.34306e-05	0.00767406	0.00593838	Aldh3a1/Pck1/Bche/Areg/Eif4ebp1/Pik3r1/Hsd3b2/Ass1	8
GO:0006721	BP	GO:0006721	terpenoid metabolic process	7/432	67/28814	6.49991e-05	0.00767406	0.00593838	Dhrs7/Dgat1/Cyp2e1/Abca4/Plb1/Bco1/Aldh8a1	7
GO:0098876	BP	GO:0098876	vesicle-mediated transport to the plasma membrane	10/432	144/28814	6.65951e-05	0.00767406	0.00593838	Snap47/Krt18/Ehd3/Ehd4/Rab13/Chic2/Gga2/Acsl3/Micall1/Ank3	10
GO:0006941	BP	GO:0006941	striated muscle contraction	11/432	174/28814	6.84505e-05	0.00767406	0.00593838	Ccn2/Myh3/Ehd3/Smad7/Chrnb1/Dmd/Adrb2/Camk2d/Dsp/Ryr3/Kcne1l	11
GO:0032233	BP	GO:0032233	positive regulation of actin filament bundle assembly	7/432	68/28814	7.15334e-05	0.00780294	0.00603811	Rhoc/Sdc4/Ccn2/Rgcc/Ppm1f/Cx3cl1/Id1	7
GO:0019216	BP	GO:0019216	regulation of lipid metabolic process	17/432	382/28814	7.51224e-05	0.00797879	0.00617419	Angptl4/Dgat1/Adipoq/Sik1/Pnpla2/Sctr/Pck1/Fabp5/Ccn1/Ces1f/Scap/Acsl3/Ormdl3/Sct/Irs2/Tspo/Fgfr3	17
GO:0006970	BP	GO:0006970	response to osmotic stress	8/432	94/28814	8.64721e-05	0.00879538	0.00680608	Nkx2-1/Relb/Bax/Vac14/Anxa7/Mylk/Pdpk1/Casp3	8
GO:0010631	BP	GO:0010631	epithelial cell migration	15/432	313/28814	8.731e-05	0.00879538	0.00680608	Klf4/Hspb1/Rgcc/Cxcl13/Pdpk1/Ppm1f/Lcn2/Fgf7/Rab13/Cdh13/Kank1/Ptprm/Atoh8/Rras/Amot	15
GO:1904019	BP	GO:1904019	epithelial cell apoptotic process	9/432	121/28814	9.05746e-05	0.00879538	0.00680608	Angptl4/Jag2/Rgcc/Rb1/Krt18/Pdcd4/Gas6/Krt8/Tnip2	9
GO:0048660	BP	GO:0048660	regulation of smooth muscle cell proliferation	11/432	180/28814	9.2772e-05	0.00879538	0.00680608	Comt/Klf4/Retn/Igfbp3/Adipoq/Pdcd4/Cx3cl1/Cdh13/Tlr4/Pik3r1/Camk2d	11
GO:0090132	BP	GO:0090132	epithelium migration	15/432	315/28814	9.3707e-05	0.00879538	0.00680608	Klf4/Hspb1/Rgcc/Cxcl13/Pdpk1/Ppm1f/Lcn2/Fgf7/Rab13/Cdh13/Kank1/Ptprm/Atoh8/Rras/Amot	15
GO:0051216	BP	GO:0051216	cartilage development	12/432	213/28814	9.81563e-05	0.0088186	0.00682405	Ccn2/Rb1/Cbs/Smad7/Ccn1/Satb2/Col10a1/Hoxd11/Gdf6/Fgfr3/Ext1/Runx3	12
GO:1903426	BP	GO:1903426	regulation of reactive oxygen species biosynthetic process	6/432	50/28814	9.97822e-05	0.0088186	0.00682405	Lcn2/Duoxa1/Rab27a/Eef1a1/Tlr4/Zfp13	6
GO:0090130	BP	GO:0090130	tissue migration	15/432	317/28814	0.000100509	0.0088186	0.00682405	Klf4/Hspb1/Rgcc/Cxcl13/Pdpk1/Ppm1f/Lcn2/Fgf7/Rab13/Cdh13/Kank1/Ptprm/Atoh8/Rras/Amot	15
GO:0006814	BP	GO:0006814	sodium ion transport	13/432	248/28814	0.000105419	0.00905261	0.00700514	Kif5b/Atp1b4/Slc22a4/Slc6a4/Slc6a19/Slc38a2/Sik1/Maged2/Dmd/Adrb2/Camk2d/Scn3a/Ank3	13
GO:0120162	BP	GO:0120162	positive regulation of cold-induced thermogenesis	8/432	98/28814	0.000116054	0.00975824	0.00755117	Dbh/Adipoq/Lcn2/Fabp5/Ucp2/Sln/Adrb2/Ffar4	8
GO:0034764	BP	GO:0034764	positive regulation of transmembrane transport	13/432	253/28814	0.000128606	0.0103773	0.00803018	Bax/Kif5b/Hap1/Adipoq/Ehd3/Lcn2/Azin2/Cx3cl1/Irs2/Dmd/Adrb2/Ank3/Kcne1l	13
GO:0070431	BP	GO:0070431	nucleotide-binding oligomerization domain containing 2 signaling pathway	4/432	18/28814	0.000129068	0.0103773	0.00803018	Nfkbia/Erbin/Tlr4/Otulin	4
GO:0001659	BP	GO:0001659	temperature homeostasis	11/432	188/28814	0.000136402	0.0103773	0.00803018	Dbh/Rb1/Adipoq/Lcn2/Fabp5/Ucp2/Tlr4/Sln/Id1/Adrb2/Ffar4	11
GO:0048659	BP	GO:0048659	smooth muscle cell proliferation	11/432	188/28814	0.000136402	0.0103773	0.00803018	Comt/Klf4/Retn/Igfbp3/Adipoq/Pdcd4/Cx3cl1/Cdh13/Tlr4/Pik3r1/Camk2d	11
GO:0070372	BP	GO:0070372	regulation of ERK1 and ERK2 cascade	15/432	326/28814	0.000136732	0.0103773	0.00803018	Klf4/Ccn2/Adipoq/Ccn1/Prkcz/Gas6/Cx3cl1/Ccl17/Rras/Ranbp9/Tlr4/Dmd/Camk2d/Ffar4/Fgfr3	15
GO:1903706	BP	GO:1903706	regulation of hemopoiesis	17/432	402/28814	0.000138843	0.0103773	0.00803018	Hspb1/Nfkbia/Rb1/Adipoq/Smad7/Zap70/Cdc73/Pck1/Prkcz/Gas6/Foxj1/Hlx/Lrrc17/Pik3r1/Fgfr3/Hmgb2/Runx3	17
GO:0007411	BP	GO:0007411	axon guidance	13/432	258/28814	0.000156062	0.0112539	0.00870856	Nkx2-1/Kif5b/Enah/Slit1/Lamc2/Plxna4/Ptprm/Ncam1/Cntn2/Arhgap35/Ext1/Ank3/Runx3	13
GO:0009991	BP	GO:0009991	response to extracellular stimulus	17/432	406/28814	0.000156149	0.0112539	0.00870856	Comt/Angptl4/Cbs/Sik1/Sctr/Pck1/Map1lc3a/Bche/Gas6/Eif4ebp1/Sesn3/Gdf15/Sct/Adrb2/Cntn2/Arhgap35/Slc39a4	17
GO:0097485	BP	GO:0097485	neuron projection guidance	13/432	259/28814	0.00016212	0.0114732	0.00887826	Nkx2-1/Kif5b/Enah/Slit1/Lamc2/Plxna4/Ptprm/Ncam1/Cntn2/Arhgap35/Ext1/Ank3/Runx3	13
GO:0061448	BP	GO:0061448	connective tissue development	14/432	295/28814	0.000164878	0.0114732	0.00887826	Ccn2/Id4/Rb1/Cbs/Smad7/Lmna/Ccn1/Satb2/Col10a1/Hoxd11/Gdf6/Fgfr3/Ext1/Runx3	14
GO:0001818	BP	GO:0001818	negative regulation of cytokine production	14/432	296/28814	0.000170749	0.0116804	0.00903858	Relb/Klf4/Erbin/Rgcc/Adipoq/Pdcd4/Smad7/Gas6/Cx3cl1/Foxj1/Tlr4/Tspo/Serpinb1a/Ffar4	14
GO:0031667	BP	GO:0031667	response to nutrient levels	16/432	373/28814	0.000184529	0.0122838	0.00950548	Comt/Angptl4/Cbs/Sik1/Sctr/Pck1/Map1lc3a/Bche/Gas6/Eif4ebp1/Sesn3/Gdf15/Sct/Adrb2/Cntn2/Slc39a4	16
GO:0043542	BP	GO:0043542	endothelial cell migration	12/432	228/28814	0.000185656	0.0122838	0.00950548	Klf4/Hspb1/Rgcc/Cxcl13/Pdpk1/Lcn2/Rab13/Cdh13/Ptprm/Atoh8/Rras/Amot	12
GO:0070423	BP	GO:0070423	nucleotide-binding oligomerization domain containing signaling pathway	4/432	20/28814	0.000199562	0.0129909	0.0100527	Nfkbia/Erbin/Tlr4/Otulin	4
GO:1903522	BP	GO:1903522	regulation of blood circulation	13/432	266/28814	0.00021047	0.0134834	0.0104338	Th/Dbh/Ccn2/Ehd3/Smad7/Adm/Cx3cl1/Pik3r1/Dmd/Adrb2/Dsp/Wdr35/Kcne1l	13
GO:0032088	BP	GO:0032088	negative regulation of NF-kappaB transcription factor activity	7/432	81/28814	0.00021718	0.0136959	0.0105983	Klf4/Nfkbia/Traf3/Erbin/Foxj1/Otulin/Tceal7	7
GO:1905952	BP	GO:1905952	regulation of lipid localization	10/432	167/28814	0.000226194	0.0137954	0.0106752	Retn/Igfbp3/Nfkbia/Dgat1/Adipoq/Pnpla2/Ces1f/Irs2/Tspo/Cry2	10
GO:0051235	BP	GO:0051235	maintenance of location	15/432	342/28814	0.000229578	0.0137954	0.0106752	Bax/Slc30a4/Hap1/Nfkbia/Dgat1/Pnpla2/Lcn2/Ces1f/Cx3cl1/Tspo/Dmd/Camk2d/Ryr3/Cry2/Ank3	15
GO:0001523	BP	GO:0001523	retinoid metabolic process	6/432	58/28814	0.000229783	0.0137954	0.0106752	Dhrs7/Dgat1/Abca4/Plb1/Bco1/Aldh8a1	6
GO:0046486	BP	GO:0046486	glycerolipid metabolic process	16/432	381/28814	0.000234167	0.0137954	0.0106752	Pon1/Itpkc/Vac14/Slc22a4/Dgat1/Sik1/Cyp2e1/Pnpla2/Fgf7/Pck1/Fabp5/Pik3r3/Plb1/Acsl3/Abhd2/Pik3r1	16
GO:0007160	BP	GO:0007160	cell-matrix adhesion	12/432	234/28814	0.000235848	0.0137954	0.0106752	Sdc4/Ccn2/Pdpk1/Ppm1f/Prkcz/Cdh13/Rras/Itga9/Ajap1/Pik3r1/Dmd/Cntn2	12
GO:0035872	BP	GO:0035872	nucleotide-binding domain, leucine rich repeat containing receptor signaling pathway	4/432	21/28814	0.000243611	0.0140459	0.0108691	Nfkbia/Erbin/Tlr4/Otulin	4
GO:0010737	BP	GO:0010737	protein kinase A signaling	5/432	38/28814	0.000247153	0.0140494	0.0108718	Adipoq/Pde10a/Rab13/Adrb2/Adgrv1	5
GO:1904064	BP	GO:1904064	positive regulation of cation transmembrane transport	10/432	170/28814	0.000261074	0.0146347	0.0113247	Bax/Kif5b/Hap1/Ehd3/Lcn2/Cx3cl1/Dmd/Adrb2/Ank3/Kcne1l	10
GO:0032496	BP	GO:0032496	response to lipopolysaccharide	16/432	386/28814	0.000270752	0.0147184	0.0113894	Nkx2-1/Nfkbia/Erbin/Cxcl13/Ankrd1/Pdcd4/Cdc73/Ptgfr/Adm/Rps6ka3/Cx3cl1/Tlr4/Palm3/Wfdc21/Hmgb2/Tnip2	16
GO:1902106	BP	GO:1902106	negative regulation of leukocyte differentiation	8/432	111/28814	0.000275079	0.0147184	0.0113894	Hspb1/Adipoq/Smad7/Foxj1/Hlx/Lrrc17/Pik3r1/Runx3	8
GO:0060047	BP	GO:0060047	heart contraction	12/432	238/28814	0.000275369	0.0147184	0.0113894	Th/Ccn2/Ehd3/Smad7/Adm/Pik3r1/Dmd/Adrb2/Camk2d/Dsp/Ext1/Kcne1l	12
GO:0016101	BP	GO:0016101	diterpenoid metabolic process	6/432	60/28814	0.000277154	0.0147184	0.0113894	Dhrs7/Dgat1/Abca4/Plb1/Bco1/Aldh8a1	6
GO:0070371	BP	GO:0070371	ERK1 and ERK2 cascade	15/432	349/28814	0.000284879	0.0149317	0.0115546	Klf4/Ccn2/Adipoq/Ccn1/Prkcz/Gas6/Cx3cl1/Ccl17/Rras/Ranbp9/Tlr4/Dmd/Camk2d/Ffar4/Fgfr3	15
GO:1904375	BP	GO:1904375	regulation of protein localization to cell periphery	9/432	141/28814	0.000288572	0.0149317	0.0115546	Kif5b/Prkcz/Acsl3/Dpp10/Mrap/Pik3r1/Rapgef4/Camk2d/Camk2b	9
GO:1901653	BP	GO:1901653	cellular response to peptide	14/432	313/28814	0.000302031	0.0151895	0.011754	Rb1/Adipoq/Pck1/Rab13/Pik3r3/Prkcz/Eif4ebp1/Sesn3/Kank1/Gdf15/Irs2/Tlr4/Pik3r1/Adrb2	14
GO:1903409	BP	GO:1903409	reactive oxygen species biosynthetic process	6/432	61/28814	0.000303547	0.0151895	0.011754	Lcn2/Duoxa1/Rab27a/Eef1a1/Tlr4/Zfp13	6
GO:0010632	BP	GO:0010632	regulation of epithelial cell migration	12/432	241/28814	0.000308579	0.0151895	0.011754	Klf4/Hspb1/Rgcc/Cxcl13/Pdpk1/Ppm1f/Lcn2/Fgf7/Ptprm/Atoh8/Rras/Amot	12
GO:1903707	BP	GO:1903707	negative regulation of hemopoiesis	8/432	113/28814	0.000310654	0.0151895	0.011754	Hspb1/Adipoq/Smad7/Foxj1/Hlx/Lrrc17/Pik3r1/Runx3	8
GO:0010594	BP	GO:0010594	regulation of endothelial cell migration	10/432	174/28814	0.000314487	0.0151895	0.011754	Klf4/Hspb1/Rgcc/Cxcl13/Pdpk1/Lcn2/Ptprm/Atoh8/Rras/Amot	10
GO:0002021	BP	GO:0002021	response to dietary excess	5/432	40/28814	0.000316135	0.0151895	0.011754	Sctr/Gdf15/Sct/Adrb2/Cntn2	5
GO:1901214	BP	GO:1901214	regulation of neuron death	16/432	392/28814	0.000321099	0.0152465	0.0117982	Daxx/Bax/Nes/Gabrb2/Tmem259/Pdpk1/Lcn2/Bag1/Casp3/Mt1/Cx3cl1/Sct/Tlr4/Fgfr3/Rras2/Bhlhb9	16
GO:0032869	BP	GO:0032869	cellular response to insulin stimulus	11/432	208/28814	0.000327416	0.0153657	0.0118904	Rb1/Adipoq/Pck1/Rab13/Pik3r3/Prkcz/Eif4ebp1/Sesn3/Kank1/Irs2/Pik3r1	11
GO:0006720	BP	GO:0006720	isoprenoid metabolic process	7/432	87/28814	0.000337992	0.0156797	0.0121334	Dhrs7/Dgat1/Cyp2e1/Abca4/Plb1/Bco1/Aldh8a1	7
GO:0050673	BP	GO:0050673	epithelial cell proliferation	18/432	476/28814	0.000349443	0.0157846	0.0122145	Bax/Igfbp3/Fst/Rgcc/Rb1/Cdc73/Fgf7/Areg/Tgfa/Cdh13/Ptprm/Atoh8/Id1/Serpinb1a/Fgfr3/Atpif1/Hmgb2/Runx3	18
GO:0032231	BP	GO:0032231	regulation of actin filament bundle assembly	8/432	115/28814	0.000349897	0.0157846	0.0122145	Rhoc/Sdc4/Ccn2/Rgcc/Ppm1f/Cx3cl1/Pik3r1/Id1	8
GO:0010738	BP	GO:0010738	regulation of protein kinase A signaling	4/432	23/28814	0.000351985	0.0157846	0.0122145	Adipoq/Pde10a/Adrb2/Adgrv1	4
GO:0072593	BP	GO:0072593	reactive oxygen species metabolic process	12/432	245/28814	0.000358093	0.0158055	0.0122307	Ccn2/Cbs/Lcn2/Duoxa1/Ccn1/Aldh2/Rab27a/Eef1a1/Tlr4/Tspo/Atpif1/Zfp13	12
GO:0002221	BP	GO:0002221	pattern recognition receptor signaling pathway	10/432	177/28814	0.000360284	0.0158055	0.0122307	Nfkbia/Traf3/Erbin/Pdpk1/Riok3/Bpifb1/Rps6ka3/Tlr4/Otulin/Tnip2	10
GO:0032652	BP	GO:0032652	regulation of interleukin-1 production	8/432	116/28814	0.00037098	0.0158428	0.0122596	Hspb1/Ccn1/Gas6/Cx3cl1/Panx1/Tlr4/Serpinb1a/Ffar4	8
GO:0002934	BP	GO:0002934	desmosome organization	3/432	10/28814	0.000371346	0.0158428	0.0122596	Perp/Pkp3/Dsp	3
GO:0042692	BP	GO:0042692	muscle cell differentiation	17/432	438/28814	0.000376837	0.0158428	0.0122596	Daxx/Hdgfl2/Plekho1/H3f3b/Popdc3/Rb1/Sik1/Pdcd4/Nfatc2/Lmna/Adm/Gdf15/Chrnb1/Dmd/Krt8/Camk2d/Cfd	17
GO:0070997	BP	GO:0070997	neuron death	17/432	438/28814	0.000376837	0.0158428	0.0122596	Daxx/Bax/Nes/Gabrb2/Tmem259/Rb1/Pdpk1/Lcn2/Bag1/Casp3/Mt1/Cx3cl1/Sct/Tlr4/Fgfr3/Rras2/Bhlhb9	17
GO:1903038	BP	GO:1903038	negative regulation of leukocyte cell-cell adhesion	9/432	147/28814	0.000392437	0.0160378	0.0124104	Klf4/Hspb1/Sdc4/Smad7/Casp3/Foxj1/Hlx/Runx3/Ass1	9
GO:0006816	BP	GO:0006816	calcium ion transport	17/432	440/28814	0.000396873	0.0160378	0.0124104	Bax/Hap1/Ccn2/Mylk/Ehd3/Trpc4/Gas6/Cx3cl1/Panx1/Tspo/Sln/Sestd1/Dmd/Adrb2/Camk2d/Ryr3/Camk2b	17
GO:0048730	BP	GO:0048730	epidermis morphogenesis	5/432	42/28814	0.000398785	0.0160378	0.0124104	Klf4/Fst/Fgf7/Ext1/Runx3	5
GO:0045017	BP	GO:0045017	glycerolipid biosynthetic process	11/432	213/28814	0.00040047	0.0160378	0.0124104	Itpkc/Vac14/Dgat1/Sik1/Pnpla2/Fgf7/Pck1/Fabp5/Pik3r3/Acsl3/Pik3r1	11
GO:0007611	BP	GO:0007611	learning or memory	14/432	322/28814	0.000401341	0.0160378	0.0124104	Th/Comt/Dbh/Slc6a4/Rin1/Lcn2/Bche/Prkcz/Casp3/Sct/Ncam1/Adrb2/Cntn2/Bhlhb9	14
GO:1902105	BP	GO:1902105	regulation of leukocyte differentiation	14/432	323/28814	0.000413927	0.0163785	0.0126741	Hspb1/Rb1/Adipoq/Smad7/Zap70/Pck1/Prkcz/Gas6/Foxj1/Hlx/Lrrc17/Pik3r1/Fgfr3/Runx3	14
GO:0003015	BP	GO:0003015	heart process	12/432	250/28814	0.000429295	0.0166644	0.0128954	Th/Ccn2/Ehd3/Smad7/Adm/Pik3r1/Dmd/Adrb2/Camk2d/Dsp/Ext1/Kcne1l	12
GO:0001954	BP	GO:0001954	positive regulation of cell-matrix adhesion	6/432	65/28814	0.000429411	0.0166644	0.0128954	Sdc4/Ppm1f/Prkcz/Cdh13/Rras/Dmd	6
GO:0009309	BP	GO:0009309	amine biosynthetic process	5/432	43/28814	0.000445754	0.0169723	0.0131336	Th/Dbh/Sat1/Azin2/Aldh2	5
GO:0042401	BP	GO:0042401	cellular biogenic amine biosynthetic process	5/432	43/28814	0.000445754	0.0169723	0.0131336	Th/Dbh/Sat1/Azin2/Aldh2	5
GO:0045216	BP	GO:0045216	cell-cell junction organization	11/432	216/28814	0.000450531	0.0169939	0.0131503	Rhoc/Perp/Smad7/Pkp4/Xirp2/Rab13/Tjp3/Cldn2/Pkp3/Dsp/Ext1	11
GO:0007517	BP	GO:0007517	muscle organ development	15/432	365/28814	0.000455917	0.0170378	0.0131843	Emd/Popdc3/Rb1/Mylk/Ankrd1/Smad7/Xirp2/Lmna/Hlx/Alx4/Maff/Dmd/Adrb2/Eid2/Dsp	15
GO:0051346	BP	GO:0051346	negative regulation of hydrolase activity	15/432	366/28814	0.000469039	0.0173673	0.0134393	Angptl4/Klf4/Cstb/Serpina3n/Prkcz/Rps6ka3/Gas6/Ppp1r15a/Amot/Serpinb1a/Gchfr/Atpif1/Spink5/Cry2/Fzd10	15
GO:0002237	BP	GO:0002237	response to molecule of bacterial origin	16/432	407/28814	0.000483687	0.0176959	0.0136936	Nkx2-1/Nfkbia/Erbin/Cxcl13/Ankrd1/Pdcd4/Cdc73/Ptgfr/Adm/Rps6ka3/Cx3cl1/Tlr4/Palm3/Wfdc21/Hmgb2/Tnip2	16
GO:0007413	BP	GO:0007413	axonal fasciculation	4/432	25/28814	0.000491067	0.0176959	0.0136936	Casp3/Ncam1/Cntn2/Arhgap35	4
GO:0106030	BP	GO:0106030	neuron projection fasciculation	4/432	25/28814	0.000491067	0.0176959	0.0136936	Casp3/Ncam1/Cntn2/Arhgap35	4
GO:0032612	BP	GO:0032612	interleukin-1 production	8/432	122/28814	0.000520271	0.0185824	0.0143795	Hspb1/Ccn1/Gas6/Cx3cl1/Panx1/Tlr4/Serpinb1a/Ffar4	8
GO:0051899	BP	GO:0051899	membrane depolarization	7/432	94/28814	0.000541408	0.0191677	0.0148325	Smad7/Prkcz/Tspo/Camk2d/Atpif1/Scn3a/Ank3	7
GO:0010038	BP	GO:0010038	response to metal ion	13/432	295/28814	0.000564516	0.0198121	0.0153311	Daxx/Slc30a4/Anxa7/Mylk/Pam/Mt1/Cpne2/Ncam1/Camk2b/Kcnh1/Adgrv1/Ank3/Ass1	13
GO:0031589	BP	GO:0031589	cell-substrate adhesion	15/432	373/28814	0.000570266	0.0198413	0.0153537	Sdc4/Ccn2/Pdpk1/Ppm1f/Ccn1/Prkcz/Gas6/Cdh13/Kank1/Rras/Itga9/Ajap1/Pik3r1/Dmd/Cntn2	15
GO:0033002	BP	GO:0033002	muscle cell proliferation	12/432	259/28814	0.000587653	0.0202715	0.0156866	Comt/Klf4/Retn/Igfbp3/Adipoq/Pdcd4/Cx3cl1/Cdh13/Tlr4/Ncam1/Pik3r1/Camk2d	12
GO:0042417	BP	GO:0042417	dopamine metabolic process	5/432	46/28814	0.000611839	0.020927	0.0161938	Th/Comt/Dbh/Hprt/Aldh2	5
GO:0043524	BP	GO:0043524	negative regulation of neuron apoptotic process	10/432	190/28814	0.000627964	0.021298	0.0164809	Bax/Nes/Gabrb2/Pdpk1/Lcn2/Bag1/Mt1/Cx3cl1/Sct/Bhlhb9	10
GO:0048662	BP	GO:0048662	negative regulation of smooth muscle cell proliferation	6/432	70/28814	0.000640168	0.0214942	0.0166327	Comt/Klf4/Igfbp3/Adipoq/Pdcd4/Pik3r1	6
GO:0009308	BP	GO:0009308	amine metabolic process	8/432	126/28814	0.000644399	0.0214942	0.0166327	Th/Comt/Dbh/Inmt/Sat1/Hprt/Azin2/Aldh2	8
GO:0070588	BP	GO:0070588	calcium ion transmembrane transport	13/432	300/28814	0.000659935	0.021832	0.0168941	Bax/Hap1/Ehd3/Trpc4/Gas6/Cx3cl1/Panx1/Sln/Sestd1/Dmd/Adrb2/Camk2d/Ryr3	13
GO:0021536	BP	GO:0021536	diencephalon development	6/432	71/28814	0.000690545	0.0226589	0.017534	Nkx2-1/Bax/Hap1/Tal2/Ncam1/Nhlh2	6
GO:0034767	BP	GO:0034767	positive regulation of ion transmembrane transport	10/432	193/28814	0.000708742	0.0230684	0.0178509	Bax/Kif5b/Hap1/Ehd3/Lcn2/Cx3cl1/Dmd/Adrb2/Ank3/Kcne1l	10
GO:0007249	BP	GO:0007249	I-kappaB kinase/NF-kappaB signaling	11/432	229/28814	0.000732207	0.0236415	0.0182944	Mid2/Relb/Hspb1/Nfkbia/Traf3/Adipoq/Riok3/Cx3cl1/Eda2r/Tlr4/Tnip2	11
GO:0001952	BP	GO:0001952	regulation of cell-matrix adhesion	8/432	129/28814	0.000752337	0.0240987	0.0186482	Sdc4/Ppm1f/Prkcz/Cdh13/Rras/Ajap1/Pik3r1/Dmd	8
GO:0021895	BP	GO:0021895	cerebral cortex neuron differentiation	4/432	28/28814	0.000767122	0.0243788	0.0188649	Nkx2-1/Id4/Hprt/Cntn2	4
GO:0071375	BP	GO:0071375	cellular response to peptide hormone stimulus	12/432	269/28814	0.000818464	0.0258072	0.0199702	Rb1/Adipoq/Pck1/Rab13/Pik3r3/Prkcz/Eif4ebp1/Sesn3/Kank1/Gdf15/Irs2/Pik3r1	12
GO:0008016	BP	GO:0008016	regulation of heart contraction	10/432	197/28814	0.000829592	0.0259553	0.0200849	Th/Ccn2/Ehd3/Smad7/Adm/Pik3r1/Dmd/Adrb2/Dsp/Kcne1l	10
GO:0044843	BP	GO:0044843	cell cycle G1/S phase transition	11/432	233/28814	0.000843765	0.0261564	0.0202405	Klf4/Klf11/Id4/Rgcc/Rb1/Cdc73/Eif4ebp1/Tjp3/Cirbp/Camk2d/Camk2b	11
GO:0009404	BP	GO:0009404	toxin metabolic process	3/432	13/28814	0.00085589	0.0261564	0.0202405	Gsta3/Pam/Fmo2	3
GO:0010739	BP	GO:0010739	positive regulation of protein kinase A signaling	3/432	13/28814	0.00085589	0.0261564	0.0202405	Adipoq/Adrb2/Adgrv1	3
GO:0019932	BP	GO:0019932	second-messenger-mediated signaling	13/432	309/28814	0.000866039	0.0261564	0.0202405	Camta1/Pde10a/Cbs/Zap70/Sctr/Nfatc2/Ptgfr/Mt1/Cdh13/Sct/Ncam1/Dmd/Ffar4	13
GO:0003012	BP	GO:0003012	muscle system process	16/432	430/28814	0.000868425	0.0261564	0.0202405	Klf4/Ccn2/Myh3/Mylk/Ehd3/Smad7/Lmna/Ormdl3/Chrnb1/Sln/Dmd/Adrb2/Camk2d/Dsp/Ryr3/Kcne1l	16
GO:0042133	BP	GO:0042133	neurotransmitter metabolic process	4/432	29/28814	0.00087941	0.0262911	0.0203447	Th/Comt/Dbh/Bche	4
GO:0033120	BP	GO:0033120	positive regulation of RNA splicing	5/432	50/28814	0.000900514	0.0267241	0.0206798	Srsf5/Slc38a2/Rbm3/Pik3r1/Cirbp	5
GO:1905475	BP	GO:1905475	regulation of protein localization to membrane	10/432	200/28814	0.000930934	0.0273263	0.0211458	Kif5b/Prkcz/Acsl3/Dpp10/Mrap/Pik3r1/Rapgef4/Camk2d/Camk2b/Ank3	10
GO:0021761	BP	GO:0021761	limbic system development	7/432	103/28814	0.00093435	0.0273263	0.0211458	Nkx2-1/Bax/Hap1/Id4/Sct/Nhlh2/Hsd3b2	7
GO:0032411	BP	GO:0032411	positive regulation of transporter activity	8/432	134/28814	0.00096418	0.0279959	0.0216639	Pon1/Kif5b/Hap1/Adipoq/Ehd3/Dmd/Adrb2/Ank3	8
GO:0008038	BP	GO:0008038	neuron recognition	5/432	51/28814	0.000986258	0.0284324	0.0220017	Casp3/Ncam1/Cntn2/Arhgap35/Ext1	5
GO:0006936	BP	GO:0006936	muscle contraction	13/432	314/28814	0.00100221	0.0285019	0.0220555	Ccn2/Myh3/Mylk/Ehd3/Smad7/Ormdl3/Chrnb1/Dmd/Adrb2/Camk2d/Dsp/Ryr3/Kcne1l	13
GO:0032369	BP	GO:0032369	negative regulation of lipid transport	4/432	30/28814	0.00100279	0.0285019	0.0220555	Igfbp3/Irs2/Tspo/Cry2	4
GO:0045787	BP	GO:0045787	positive regulation of cell cycle	14/432	355/28814	0.00103787	0.0290095	0.0224483	Map3k20/Ccn2/Slc6a4/Rgcc/Rb1/Cdc73/Pkp4/Tgfa/Eif4ebp1/Dync1li1/Fntb/Cep120/Camk2d/Camk2b	14
GO:0060271	BP	GO:0060271	cilium assembly	14/432	355/28814	0.00103787	0.0290095	0.0224483	Hap1/Ift43/Atxn10/Cfap410/Ehd3/Odf2/Ehd4/Mks1/Foxj1/Ttc12/Cep120/Kcnf1/Arhgap35/Wdr35	14
GO:0046890	BP	GO:0046890	regulation of lipid biosynthetic process	10/432	203/28814	0.00104221	0.0290095	0.0224483	Dgat1/Sik1/Pck1/Fabp5/Ccn1/Ces1f/Scap/Acsl3/Ormdl3/Tspo	10
GO:0046459	BP	GO:0046459	short-chain fatty acid metabolic process	3/432	14/28814	0.00107724	0.0291978	0.022594	Acot9/Pck1/Ces1f	3
GO:1902510	BP	GO:1902510	regulation of apoptotic DNA fragmentation	3/432	14/28814	0.00107724	0.0291978	0.022594	Bax/Igfbp3/Casp3	3
GO:0002753	BP	GO:0002753	cytoplasmic pattern recognition receptor signaling pathway	5/432	52/28814	0.00107792	0.0291978	0.022594	Nfkbia/Erbin/Riok3/Tlr4/Otulin	5
GO:0045581	BP	GO:0045581	negative regulation of T cell differentiation	5/432	52/28814	0.00107792	0.0291978	0.022594	Hspb1/Smad7/Foxj1/Hlx/Runx3	5
GO:0009266	BP	GO:0009266	response to temperature stimulus	9/432	170/28814	0.00111311	0.0298204	0.0230758	Daxx/Hspb1/St8sia1/Rbm3/Ucp2/Tlr4/Cirbp/Adrb2/Ier5	9
GO:0051402	BP	GO:0051402	neuron apoptotic process	13/432	318/28814	0.00112365	0.0298204	0.0230758	Bax/Nes/Gabrb2/Rb1/Pdpk1/Lcn2/Bag1/Casp3/Mt1/Cx3cl1/Sct/Fgfr3/Bhlhb9	13
GO:2000379	BP	GO:2000379	positive regulation of reactive oxygen species metabolic process	6/432	78/28814	0.00113445	0.0298204	0.0230758	Lcn2/Duoxa1/Rab27a/Tlr4/Tspo/Zfp13	6
GO:0033137	BP	GO:0033137	negative regulation of peptidyl-serine phosphorylation	4/432	31/28814	0.00113784	0.0298204	0.0230758	Bax/Smad7/Ppm1f/Dmd	4
GO:0061036	BP	GO:0061036	positive regulation of cartilage development	4/432	31/28814	0.00113784	0.0298204	0.0230758	Smad7/Ccn1/Hoxd11/Gdf6	4
GO:0050890	BP	GO:0050890	cognition	14/432	359/28814	0.00115416	0.0298601	0.0231065	Th/Comt/Dbh/Slc6a4/Rin1/Lcn2/Bche/Prkcz/Casp3/Sct/Ncam1/Adrb2/Cntn2/Bhlhb9	14
GO:0051962	BP	GO:0051962	positive regulation of nervous system development	14/432	359/28814	0.00115416	0.0298601	0.0231065	Hap1/Cdkl3/Tiam2/Bag1/Plxna4/Cx3cl1/Clstn2/Lrrn1/Cul7/Pik3r1/Tspo/Bex1/Camk2b/Bhlhb9	14
GO:0000082	BP	GO:0000082	G1/S transition of mitotic cell cycle	10/432	206/28814	0.00116415	0.0299268	0.0231581	Klf4/Klf11/Id4/Rgcc/Rb1/Cdc73/Eif4ebp1/Tjp3/Camk2d/Camk2b	10
GO:2000351	BP	GO:2000351	regulation of endothelial cell apoptotic process	5/432	53/28814	0.00117574	0.0300335	0.0232407	Angptl4/Rgcc/Pdcd4/Gas6/Tnip2	5
GO:0031346	BP	GO:0031346	positive regulation of cell projection organization	16/432	443/28814	0.00118362	0.0300445	0.0232492	Hspb1/Hap1/Cdkl3/Tiam2/Ankrd1/Lcn2/Plxna4/Cx3cl1/Eef1a1/Cul7/Pik3r1/Dmd/Cep120/Camk2b/Arhgap35/Bhlhb9	16
GO:0045137	BP	GO:0045137	development of primary sexual characteristics	11/432	244/28814	0.0012252	0.030874	0.0238911	Nkx2-1/Rec8/Bax/Retn/H3f3b/Fst/Cbx2/Fgf7/Rab13/Nhlh2/Hmgb2	11
GO:0006576	BP	GO:0006576	cellular biogenic amine metabolic process	7/432	108/28814	0.00123379	0.030874	0.0238911	Th/Comt/Dbh/Sat1/Hprt/Azin2/Aldh2	7
GO:0072330	BP	GO:0072330	monocarboxylic acid biosynthetic process	10/432	208/28814	0.00125173	0.030874	0.0238911	Hoga1/Fabp5/Acsm5/Ces1f/Elovl4/Scap/Acsl3/Hacd2/Aldh8a1/Abhd2	10
GO:0035296	BP	GO:0035296	regulation of tube diameter	9/432	173/28814	0.00125776	0.030874	0.0238911	Dbh/Slc6a4/Cbs/Adm/Cx3cl1/Ptprm/Adrb2/Ext1/Wdr35	9
GO:0097746	BP	GO:0097746	blood vessel diameter maintenance	9/432	173/28814	0.00125776	0.030874	0.0238911	Dbh/Slc6a4/Cbs/Adm/Cx3cl1/Ptprm/Adrb2/Ext1/Wdr35	9
GO:0043523	BP	GO:0043523	regulation of neuron apoptotic process	12/432	283/28814	0.00126481	0.030874	0.0238911	Bax/Nes/Gabrb2/Pdpk1/Lcn2/Bag1/Casp3/Mt1/Cx3cl1/Sct/Fgfr3/Bhlhb9	12
GO:0042755	BP	GO:0042755	eating behavior	5/432	54/28814	0.00127998	0.030874	0.0238911	Th/Agrp/Dgat1/Gdf15/Cntn2	5
GO:1903532	BP	GO:1903532	positive regulation of secretion by cell	14/432	363/28814	0.00128118	0.030874	0.0238911	Myo18a/Kif5b/Retn/Sdc4/Slc6a4/Rgcc/Ankrd1/Rab27a/Sct/Irs2/Tlr4/Rapgef4/Ffar4/Cadps	14
GO:0010875	BP	GO:0010875	positive regulation of cholesterol efflux	4/432	32/28814	0.00128514	0.030874	0.0238911	Pon1/Nfkbia/Adipoq/Ces1f	4
GO:0035150	BP	GO:0035150	regulation of tube size	9/432	174/28814	0.00130921	0.0310822	0.0240522	Dbh/Slc6a4/Cbs/Adm/Cx3cl1/Ptprm/Adrb2/Ext1/Wdr35	9
GO:1903169	BP	GO:1903169	regulation of calcium ion transmembrane transport	9/432	174/28814	0.00130921	0.0310822	0.0240522	Bax/Hap1/Ehd3/Cx3cl1/Sln/Sestd1/Dmd/Adrb2/Camk2d	9
GO:0042574	BP	GO:0042574	retinal metabolic process	3/432	15/28814	0.00133163	0.0314297	0.0243211	Abca4/Bco1/Aldh8a1	3
GO:0010876	BP	GO:0010876	lipid localization	16/432	449/28814	0.0013589	0.0318867	0.0246747	Retn/Igfbp3/Nfkbia/Dgat1/Adipoq/Nme4/Pnpla2/Fabp5/Abca4/Osbpl3/Cidec/Ces1f/Acsl3/Irs2/Tspo/Cry2	16
GO:0001894	BP	GO:0001894	tissue homeostasis	12/432	286/28814	0.00138285	0.0321505	0.0248789	Bax/Ccn2/Rb1/Fgf7/Abca4/Mks1/Nxnl1/Tjp3/Tlr4/Adrb2/Ext1/Adgrv1	12
GO:0007409	BP	GO:0007409	axonogenesis	17/432	493/28814	0.00138607	0.0321505	0.0248789	Nkx2-1/Kif5b/Cdkl3/Enah/Tiam2/Slit1/Lamc2/Plxna4/Ptprm/Ncam1/Cntn2/Fgfr3/Arhgap35/Col25a1/Ext1/Ank3/Runx3	17
GO:0051924	BP	GO:0051924	regulation of calcium ion transport	12/432	287/28814	0.00142416	0.0328451	0.0254164	Bax/Hap1/Mylk/Ehd3/Trpc4/Cx3cl1/Tspo/Sln/Sestd1/Dmd/Adrb2/Camk2d	12
GO:0050996	BP	GO:0050996	positive regulation of lipid catabolic process	4/432	33/28814	0.00144526	0.0331425	0.0256465	Pnpla2/Sctr/Sct/Irs2	4
GO:0001667	BP	GO:0001667	ameboidal-type cell migration	16/432	452/28814	0.00145444	0.0331646	0.0256636	Klf4/Hspb1/Sdc4/Rgcc/Cxcl13/Pdpk1/Ppm1f/Lcn2/Fgf7/Rab13/Cdh13/Kank1/Ptprm/Atoh8/Rras/Amot	16
GO:0072577	BP	GO:0072577	endothelial cell apoptotic process	5/432	56/28814	0.00150872	0.0339718	0.0262882	Angptl4/Rgcc/Pdcd4/Gas6/Tnip2	5
GO:0043270	BP	GO:0043270	positive regulation of ion transport	13/432	329/28814	0.00152249	0.0339718	0.0262882	Bax/Kif5b/Hap1/Slc6a4/Mylk/Ehd3/Lcn2/Cx3cl1/Tspo/Dmd/Adrb2/Ank3/Kcne1l	13
GO:0006641	BP	GO:0006641	triglyceride metabolic process	7/432	112/28814	0.00152351	0.0339718	0.0262882	Slc22a4/Dgat1/Sik1/Cyp2e1/Pnpla2/Pck1/Plb1	7
GO:0071346	BP	GO:0071346	cellular response to interferon-gamma	7/432	112/28814	0.00152351	0.0339718	0.0262882	Myo18a/Kif5b/Rab20/Cx3cl1/Ccl17/Tlr4/Stx11	7
GO:0034765	BP	GO:0034765	regulation of ion transmembrane transport	17/432	498/28814	0.00154239	0.0342037	0.0264677	Bax/Kif5b/Hap1/Ehd3/Lcn2/Cx3cl1/Dpp10/Sln/Sestd1/Dmd/Adrb2/Kcnf1/Camk2d/Scn3a/Kcnh1/Ank3/Kcne1l	17
GO:0050767	BP	GO:0050767	regulation of neurogenesis	16/432	455/28814	0.00155558	0.0343079	0.0265483	Hap1/Cdkl3/Id4/Tiam2/Slit1/Bag1/Plxna4/Cx3cl1/Cul7/Tspo/Id1/Bex1/Fgfr3/Hmgb2/Camk2b/Bhlhb9	16
GO:0002024	BP	GO:0002024	diet induced thermogenesis	3/432	16/28814	0.00162079	0.0353595	0.0273621	Sctr/Sct/Adrb2	3
GO:1903624	BP	GO:1903624	regulation of DNA catabolic process	3/432	16/28814	0.00162079	0.0353595	0.0273621	Bax/Igfbp3/Casp3	3
GO:0086001	BP	GO:0086001	cardiac muscle cell action potential	5/432	57/28814	0.00163373	0.0354501	0.0274322	Dmd/Camk2d/Dsp/Ank3/Kcne1l	5
GO:0071466	BP	GO:0071466	cellular response to xenobiotic stimulus	9/432	180/28814	0.00165468	0.0355674	0.0275229	Rb1/Mylk/Adipoq/Ankrd1/Cyp2e1/Gsta3/Ppm1f/Gas6/Fmo2	9
GO:0006809	BP	GO:0006809	nitric oxide biosynthetic process	6/432	84/28814	0.00166557	0.0355674	0.0275229	Klf4/Cyb5r3/Tlr4/Tspo/Wdr35/Ass1	6
GO:0060191	BP	GO:0060191	regulation of lipase activity	6/432	84/28814	0.00166557	0.0355674	0.0275229	Rhoc/Angptl4/Ccn1/Prkcz/Fgfr3/Camk2b	6
GO:0051047	BP	GO:0051047	positive regulation of secretion	15/432	417/28814	0.00173293	0.0366502	0.0283608	Myo18a/Kif5b/Retn/Sdc4/Slc6a4/Rgcc/Ankrd1/Rab27a/Acsl3/Sct/Irs2/Tlr4/Rapgef4/Ffar4/Cadps	15
GO:0001508	BP	GO:0001508	action potential	8/432	147/28814	0.00174352	0.0366502	0.0283608	Trpc4/Dmd/Rapgef4/Camk2d/Dsp/Scn3a/Ank3/Kcne1l	8
GO:0006639	BP	GO:0006639	acylglycerol metabolic process	8/432	147/28814	0.00174352	0.0366502	0.0283608	Slc22a4/Dgat1/Sik1/Cyp2e1/Pnpla2/Pck1/Plb1/Abhd2	8
GO:0051496	BP	GO:0051496	positive regulation of stress fiber assembly	5/432	58/28814	0.00176617	0.0367089	0.0284063	Rhoc/Sdc4/Ccn2/Rgcc/Ppm1f	5
GO:0002062	BP	GO:0002062	chondrocyte differentiation	7/432	115/28814	0.0017736	0.0367089	0.0284063	Ccn2/Rb1/Smad7/Hoxd11/Gdf6/Ext1/Runx3	7
GO:1903076	BP	GO:1903076	regulation of protein localization to plasma membrane	7/432	115/28814	0.0017736	0.0367089	0.0284063	Kif5b/Acsl3/Dpp10/Mrap/Pik3r1/Camk2d/Camk2b	7
GO:0090257	BP	GO:0090257	regulation of muscle system process	11/432	256/28814	0.00179261	0.0367286	0.0284215	Klf4/Ccn2/Ehd3/Smad7/Lmna/Ormdl3/Sln/Dmd/Adrb2/Camk2d/Dsp	11
GO:0046394	BP	GO:0046394	carboxylic acid biosynthetic process	12/432	295/28814	0.00179275	0.0367286	0.0284215	Cbs/Hoga1/Fabp5/Acsm5/Ces1f/Elovl4/Scap/Acsl3/Hacd2/Aldh8a1/Abhd2/Ass1	12
GO:0016053	BP	GO:0016053	organic acid biosynthetic process	12/432	296/28814	0.00184388	0.0375313	0.0290426	Cbs/Hoga1/Fabp5/Acsm5/Ces1f/Elovl4/Scap/Acsl3/Hacd2/Aldh8a1/Abhd2/Ass1	12
GO:0010720	BP	GO:0010720	positive regulation of cell development	14/432	378/28814	0.00186657	0.0375313	0.0290426	Hap1/Cdkl3/Adipoq/Tiam2/Smad7/Bag1/Plxna4/Cx3cl1/Cul7/Tspo/Hoxd11/Bex1/Camk2b/Bhlhb9	14
GO:0060113	BP	GO:0060113	inner ear receptor cell differentiation	6/432	86/28814	0.00187895	0.0375313	0.0290426	Jag2/Gabrb2/Sdc4/Mks1/Fgfr3/Adgrv1	6
GO:1904951	BP	GO:1904951	positive regulation of establishment of protein localization	13/432	337/28814	0.00188105	0.0375313	0.0290426	Myo18a/Emd/Kif5b/Ankrd1/Prkcz/Gas6/Acsl3/Irs2/Tlr4/Pik3r1/Cep120/Rapgef4/Ank3	13
GO:0006638	BP	GO:0006638	neutral lipid metabolic process	8/432	149/28814	0.00189824	0.0375313	0.0290426	Slc22a4/Dgat1/Sik1/Cyp2e1/Pnpla2/Pck1/Plb1/Abhd2	8
GO:0019221	BP	GO:0019221	cytokine-mediated signaling pathway	15/432	421/28814	0.00189984	0.0375313	0.0290426	Card14/Nfkbia/Traf3/Adipoq/Krt18/Cxcl13/Gas6/Cx3cl1/Ccl17/Eda2r/Otulin/Palm3/Krt8/Tnip2/Ext1	15
GO:0021537	BP	GO:0021537	telencephalon development	11/432	258/28814	0.00190524	0.0375313	0.0290426	Nkx2-1/Bax/Id4/Slit1/Hprt/Plxna4/Sct/Cep120/Cntn2/Ext1/Hsd3b2	11
GO:0051930	BP	GO:0051930	regulation of sensory perception of pain	5/432	59/28814	0.00190632	0.0375313	0.0290426	Comt/Fabp5/Tlr4/Ncam1/Adrb2	5
GO:0071243	BP	GO:0071243	cellular response to arsenic-containing substance	3/432	17/28814	0.00194634	0.0379488	0.0293658	Daxx/Mknk2/Slc38a2	3
GO:2000651	BP	GO:2000651	positive regulation of sodium ion transmembrane transporter activity	3/432	17/28814	0.00194634	0.0379488	0.0293658	Kif5b/Dmd/Ank3	3
GO:0018105	BP	GO:0018105	peptidyl-serine phosphorylation	13/432	339/28814	0.00198082	0.0384137	0.0297255	Bax/Mknk2/Pdpk1/Smad7/Ppm1f/Pck1/Prkcz/Rps6ka3/Gas6/Ppp1r15a/Dmd/Camk2d/Camk2b	13
GO:1904062	BP	GO:1904062	regulation of cation transmembrane transport	14/432	381/28814	0.00200691	0.0384137	0.0297255	Bax/Kif5b/Hap1/Ehd3/Lcn2/Cx3cl1/Dpp10/Sln/Sestd1/Dmd/Adrb2/Camk2d/Ank3/Kcne1l	14
GO:0010043	BP	GO:0010043	response to zinc ion	4/432	36/28814	0.00200825	0.0384137	0.0297255	Slc30a4/Pam/Mt1/Ass1	4
GO:0031069	BP	GO:0031069	hair follicle morphogenesis	4/432	36/28814	0.00200825	0.0384137	0.0297255	Fst/Fgf7/Ext1/Runx3	4
GO:0051931	BP	GO:0051931	regulation of sensory perception	5/432	60/28814	0.00205443	0.0389282	0.0301236	Comt/Fabp5/Tlr4/Ncam1/Adrb2	5
GO:0006986	BP	GO:0006986	response to unfolded protein	7/432	118/28814	0.00205444	0.0389282	0.0301236	Daxx/Bax/Hspb1/Ubxn4/Ppp1r15a/Pik3r1/Hspb8	7
GO:1901215	BP	GO:1901215	negative regulation of neuron death	11/432	261/28814	0.00208494	0.0393217	0.0304281	Bax/Nes/Gabrb2/Tmem259/Pdpk1/Lcn2/Bag1/Mt1/Cx3cl1/Sct/Bhlhb9	11
GO:0021675	BP	GO:0021675	nerve development	6/432	88/28814	0.0021124	0.0396542	0.0306855	Gabrb2/Plxna4/Dmd/Fgfr3/Col25a1/Ext1	6
GO:0042594	BP	GO:0042594	response to starvation	9/432	187/28814	0.00214627	0.0401034	0.031033	Comt/Angptl4/Sik1/Pck1/Map1lc3a/Gas6/Eif4ebp1/Sesn3/Slc39a4	9
GO:0045620	BP	GO:0045620	negative regulation of lymphocyte differentiation	5/432	61/28814	0.00221075	0.0407425	0.0315276	Hspb1/Smad7/Foxj1/Hlx/Runx3	5
GO:0046470	BP	GO:0046470	phosphatidylcholine metabolic process	5/432	61/28814	0.00221075	0.0407425	0.0315276	Pon1/Fgf7/Fabp5/Plb1/Acsl3	5
GO:0050873	BP	GO:0050873	brown fat cell differentiation	5/432	61/28814	0.00221075	0.0407425	0.0315276	Adipoq/Mrap/Adrb2/Arl4a/Ffar4	5
GO:0051651	BP	GO:0051651	maintenance of location in cell	10/432	225/28814	0.00223484	0.0409992	0.0317262	Bax/Slc30a4/Hap1/Lcn2/Cx3cl1/Tspo/Dmd/Camk2d/Ryr3/Ank3	10
GO:0014812	BP	GO:0014812	muscle cell migration	7/432	120/28814	0.00225996	0.0412724	0.0319376	Retn/Plekho1/Igfbp3/Adipoq/Tlr4/Rapgef4/Camk2d	7
GO:0045444	BP	GO:0045444	fat cell differentiation	11/432	264/28814	0.00227819	0.0414178	0.0320502	Klf4/Retn/Id4/Adipoq/Mrap/Adrb2/Arl4a/Gdf6/Wfdc21/Cntn2/Ffar4	11
GO:0046209	BP	GO:0046209	nitric oxide metabolic process	6/432	90/28814	0.00236711	0.041814	0.0323567	Klf4/Cyb5r3/Tlr4/Tspo/Wdr35/Ass1	6
GO:0046888	BP	GO:0046888	negative regulation of hormone secretion	6/432	90/28814	0.00236711	0.041814	0.0323567	Igfbp3/Adipoq/Ucp2/Tspo/Ffar4/Cry2	6
GO:0044106	BP	GO:0044106	cellular amine metabolic process	7/432	121/28814	0.00236849	0.041814	0.0323567	Th/Comt/Dbh/Sat1/Hprt/Azin2/Aldh2	7
GO:1902414	BP	GO:1902414	protein localization to cell junction	7/432	121/28814	0.00236849	0.041814	0.0323567	Hspb1/Kif5b/Snap47/Prkcz/Tjp3/Rapgef4/Dsp	7
GO:0044782	BP	GO:0044782	cilium organization	14/432	388/28814	0.00236865	0.041814	0.0323567	Hap1/Ift43/Atxn10/Cfap410/Ehd3/Odf2/Ehd4/Mks1/Foxj1/Ttc12/Cep120/Kcnf1/Arhgap35/Wdr35	14
GO:0006584	BP	GO:0006584	catecholamine metabolic process	5/432	62/28814	0.00237557	0.041814	0.0323567	Th/Comt/Dbh/Hprt/Aldh2	5
GO:0009712	BP	GO:0009712	catechol-containing compound metabolic process	5/432	62/28814	0.00237557	0.041814	0.0323567	Th/Comt/Dbh/Hprt/Aldh2	5
GO:0010810	BP	GO:0010810	regulation of cell-substrate adhesion	10/432	227/28814	0.00238286	0.041814	0.0323567	Sdc4/Ppm1f/Ccn1/Prkcz/Cdh13/Kank1/Rras/Ajap1/Pik3r1/Dmd	10
GO:0050730	BP	GO:0050730	regulation of peptidyl-tyrosine phosphorylation	11/432	266/28814	0.0024149	0.0421928	0.0326498	Adipoq/Fgf7/Ehd4/Prkcz/Areg/Tgfa/Mvp/Gas6/Tlr4/Dok7/Fgfr3	11
GO:0032692	BP	GO:0032692	negative regulation of interleukin-1 production	4/432	38/28814	0.00245806	0.0425773	0.0329474	Gas6/Cx3cl1/Serpinb1a/Ffar4	4
GO:0043122	BP	GO:0043122	regulation of I-kappaB kinase/NF-kappaB signaling	9/432	191/28814	0.00247549	0.0425773	0.0329474	Mid2/Hspb1/Traf3/Adipoq/Riok3/Cx3cl1/Eda2r/Tlr4/Tnip2	9
GO:0006869	BP	GO:0006869	lipid transport	14/432	390/28814	0.00248136	0.0425773	0.0329474	Retn/Igfbp3/Dgat1/Adipoq/Nme4/Fabp5/Abca4/Osbpl3/Cidec/Ces1f/Acsl3/Irs2/Tspo/Cry2	14
GO:0090068	BP	GO:0090068	positive regulation of cell cycle process	11/432	267/28814	0.0024857	0.0425773	0.0329474	Map3k20/Ccn2/Rgcc/Rb1/Cdc73/Pkp4/Tgfa/Dync1li1/Cep120/Camk2d/Camk2b	11
GO:0048511	BP	GO:0048511	rhythmic process	12/432	307/28814	0.00248965	0.0425773	0.0329474	Nkx2-1/Relb/Retn/Slc6a4/Id4/Sik1/Nfkb2/Id1/Nhlh2/Nfil3/Cry2/Ass1	12
GO:0006893	BP	GO:0006893	Golgi to plasma membrane transport	5/432	63/28814	0.00254913	0.0432282	0.033451	Krt18/Chic2/Gga2/Acsl3/Ank3	5
GO:0045744	BP	GO:0045744	negative regulation of G protein-coupled receptor signaling pathway	5/432	63/28814	0.00254913	0.0432282	0.033451	Rgs12/Adm/Mrap/Adrb2/Camk2b	5
GO:0050731	BP	GO:0050731	positive regulation of peptidyl-tyrosine phosphorylation	9/432	192/28814	0.00256374	0.043294	0.033502	Adipoq/Fgf7/Ehd4/Areg/Tgfa/Gas6/Tlr4/Dok7/Fgfr3	9
GO:0033674	BP	GO:0033674	positive regulation of kinase activity	15/432	435/28814	0.00259323	0.0433212	0.0335231	Daxx/Vac14/Sdc4/Rgcc/Adipoq/Ccn1/Prkcz/Areg/Tgfa/Gas6/Tlr4/Dok7/Adrb2/Fgfr3/Fzd10	15
GO:0003014	BP	GO:0003014	renal system process	7/432	123/28814	0.00259756	0.0433212	0.0335231	Comt/Adipoq/Maged2/Sctr/Adm/Gas6/Adrb2	7
GO:0032368	BP	GO:0032368	regulation of lipid transport	7/432	123/28814	0.00259756	0.0433212	0.0335231	Retn/Igfbp3/Dgat1/Adipoq/Irs2/Tspo/Cry2	7
GO:2001057	BP	GO:2001057	reactive nitrogen species metabolic process	6/432	92/28814	0.00264424	0.0439184	0.0339851	Klf4/Cyb5r3/Tlr4/Tspo/Wdr35/Ass1	6
GO:0009220	BP	GO:0009220	pyrimidine ribonucleotide biosynthetic process	3/432	19/28814	0.00271258	0.044417	0.034371	Upp1/Nme4/Uck2	3
GO:0021854	BP	GO:0021854	hypothalamus development	3/432	19/28814	0.00271258	0.044417	0.034371	Bax/Hap1/Nhlh2	3
GO:0002224	BP	GO:0002224	toll-like receptor signaling pathway	7/432	124/28814	0.00271829	0.044417	0.034371	Nfkbia/Traf3/Pdpk1/Bpifb1/Rps6ka3/Tlr4/Tnip2	7
GO:0002286	BP	GO:0002286	T cell activation involved in immune response	7/432	124/28814	0.00271829	0.044417	0.034371	Relb/Smad7/Pck1/Prkcz/Rab27a/Stx11/Hlx	7
GO:0060193	BP	GO:0060193	positive regulation of lipase activity	5/432	64/28814	0.00273171	0.0444311	0.0343819	Rhoc/Ccn1/Prkcz/Fgfr3/Camk2b	5
GO:0001933	BP	GO:0001933	negative regulation of protein phosphorylation	13/432	352/28814	0.00274116	0.0444311	0.0343819	Bax/Hspb1/Igfbp3/Rb1/Adipoq/Smad7/Ppm1f/Bag1/Prkcz/Mvp/Casp3/Ppp1r15a/Dmd	13
GO:0042490	BP	GO:0042490	mechanoreceptor differentiation	6/432	93/28814	0.0027916	0.04471	0.0345977	Jag2/Gabrb2/Sdc4/Mks1/Fgfr3/Adgrv1	6
GO:0045104	BP	GO:0045104	intermediate filament cytoskeleton organization	6/432	93/28814	0.0027916	0.04471	0.0345977	Nes/Krt18/Krt14/Krt8/Tchh/Dsp	6
GO:1904035	BP	GO:1904035	regulation of epithelial cell apoptotic process	6/432	93/28814	0.0027916	0.04471	0.0345977	Angptl4/Rgcc/Rb1/Pdcd4/Gas6/Tnip2	6
GO:0048608	BP	GO:0048608	reproductive structure development	16/432	484/28814	0.00287609	0.0458811	0.0355039	Nkx2-1/Rec8/Bax/Retn/H3f3b/Id4/Fst/Fgf7/Rab13/Ccn1/Adm/Cul7/Nhlh2/Krt8/Hmgb2/Zfp568	16
GO:0045103	BP	GO:0045103	intermediate filament-based process	6/432	94/28814	0.00294503	0.046683	0.0361245	Nes/Krt18/Krt14/Krt8/Tchh/Dsp	6
GO:2000377	BP	GO:2000377	regulation of reactive oxygen species metabolic process	8/432	160/28814	0.00295278	0.046683	0.0361245	Lcn2/Duoxa1/Aldh2/Rab27a/Eef1a1/Tlr4/Tspo/Zfp13	8
GO:0018958	BP	GO:0018958	phenol-containing compound metabolic process	7/432	126/28814	0.00297262	0.046683	0.0361245	Th/Comt/Dbh/Cyp2e1/Hprt/Duoxa1/Aldh2	7
GO:0050850	BP	GO:0050850	positive regulation of calcium-mediated signaling	4/432	40/28814	0.00297263	0.046683	0.0361245	Camta1/Zap70/Cdh13/Ncam1	4
GO:0014910	BP	GO:0014910	regulation of smooth muscle cell migration	6/432	95/28814	0.00310466	0.0479559	0.0371095	Retn/Igfbp3/Adipoq/Tlr4/Rapgef4/Camk2d	6
GO:0032651	BP	GO:0032651	regulation of interleukin-1 beta production	6/432	95/28814	0.00310466	0.0479559	0.0371095	Hspb1/Ccn1/Panx1/Tlr4/Serpinb1a/Ffar4	6
GO:0008286	BP	GO:0008286	insulin receptor signaling pathway	7/432	127/28814	0.00310642	0.0479559	0.0371095	Pik3r3/Prkcz/Eif4ebp1/Sesn3/Kank1/Irs2/Pik3r1	7
GO:0042326	BP	GO:0042326	negative regulation of phosphorylation	14/432	400/28814	0.00311327	0.0479559	0.0371095	Bax/Hspb1/Igfbp3/Rb1/Adipoq/Smad7/Ppm1f/Bag1/Prkcz/Mvp/Casp3/Irs2/Ppp1r15a/Dmd	14
GO:0061458	BP	GO:0061458	reproductive system development	16/432	488/28814	0.00311566	0.0479559	0.0371095	Nkx2-1/Rec8/Bax/Retn/H3f3b/Id4/Fst/Fgf7/Rab13/Ccn1/Adm/Cul7/Nhlh2/Krt8/Hmgb2/Zfp568	16
GO:0098900	BP	GO:0098900	regulation of action potential	5/432	66/28814	0.00312497	0.0479559	0.0371095	Trpc4/Rapgef4/Camk2d/Dsp/Ank3	5
GO:0034349	BP	GO:0034349	glial cell apoptotic process	3/432	20/28814	0.00315606	0.0480208	0.0371597	Rb1/Gas6/Casp3	3
GO:0043116	BP	GO:0043116	negative regulation of vascular permeability	3/432	20/28814	0.00315606	0.0480208	0.0371597	Adm/Amot/Arhgap35	3
GO:0045860	BP	GO:0045860	positive regulation of protein kinase activity	13/432	358/28814	0.0031649	0.0480208	0.0371597	Daxx/Sdc4/Rgcc/Adipoq/Ccn1/Prkcz/Areg/Tgfa/Gas6/Tlr4/Dok7/Adrb2/Fzd10	13
GO:0031668	BP	GO:0031668	cellular response to extracellular stimulus	10/432	237/28814	0.00324538	0.0488453	0.0377977	Comt/Angptl4/Cbs/Sik1/Pck1/Map1lc3a/Gas6/Sesn3/Arhgap35/Slc39a4	10
GO:0035886	BP	GO:0035886	vascular associated smooth muscle cell differentiation	4/432	41/28814	0.00325555	0.0488453	0.0377977	Pdcd4/Nfatc2/Adm/Cfd	4
GO:1901568	BP	GO:1901568	fatty acid derivative metabolic process	4/432	41/28814	0.00325555	0.0488453	0.0377977	Hmgcll1/Dgat1/Pam/Acsl3	4
GO:0006631	BP	GO:0006631	fatty acid metabolic process	15/432	446/28814	0.0032746	0.0489492	0.0378781	Dgat1/Adipoq/Acot9/Cyp2e1/Pam/Pck1/Fabp5/Acsm5/Ces1f/Elovl4/Scap/Acsl3/Hacd2/Irs2/Abhd2	15
GO:1903829	BP	GO:1903829	positive regulation of protein localization	16/432	491/28814	0.00330597	0.0492358	0.0380999	Myo18a/Emd/Kif5b/Ankrd1/Prkcz/Gas6/Acsl3/Dpp10/Ormdl3/Irs2/Tlr4/Zdhhc1/Pik3r1/Cep120/Rapgef4/Ank3	16
GO:0032608	BP	GO:0032608	interferon-beta production	5/432	67/28814	0.00333619	0.0492454	0.0381074	Relb/Traf3/Riok3/Tlr4/Hmgb2	5
GO:0032648	BP	GO:0032648	regulation of interferon-beta production	5/432	67/28814	0.00333619	0.0492454	0.0381074	Relb/Traf3/Riok3/Tlr4/Hmgb2	5
GO:0030098	BP	GO:0030098	lymphocyte differentiation	15/432	447/28814	0.00334322	0.0492454	0.0381074	Jag2/Relb/Bax/Hspb1/Lmbr1l/Smad7/Zap70/Pck1/Prkcz/Gas6/Foxj1/Hlx/Pik3r1/Nfil3/Runx3	15
GO:0005516	MF	GO:0005516	calmodulin binding	14/433	192/28275	1.74433e-06	0.000485298	0.000426346	Itpkc/Mknk2/Myh3/Mylk/Strn4/Phkg2/Dapk2/Eef1a1/Pik3r1/Camk2d/Scn3a/Ryr3/Camk2b/Kcnh1	14
GO:0019001	MF	GO:0019001	guanyl nucleotide binding	20/433	382/28275	2.20925e-06	0.000485298	0.000426346	Rhoc/Pde10a/Ehd3/Gnl1/Ehd4/Pck1/Rab13/Rab33a/Rab20/Rab27a/Dync1li1/Nudt16/Tubb4b/Eef1a1/Rras/Arl15/Rasef/Arl4a/Rras2/Arhgap35	20
GO:0032561	MF	GO:0032561	guanyl ribonucleotide binding	20/433	382/28275	2.20925e-06	0.000485298	0.000426346	Rhoc/Pde10a/Ehd3/Gnl1/Ehd4/Pck1/Rab13/Rab33a/Rab20/Rab27a/Dync1li1/Nudt16/Tubb4b/Eef1a1/Rras/Arl15/Rasef/Arl4a/Rras2/Arhgap35	20
GO:0050699	MF	GO:0050699	WW domain binding	6/433	32/28275	8.05684e-06	0.00132736	0.00116612	Enah/Prrg4/Tceal6/Tceal3/Tceal5/Tceal7	6
GO:0005525	MF	GO:0005525	GTP binding	18/433	359/28275	1.27383e-05	0.0016789	0.00147496	Rhoc/Ehd3/Gnl1/Ehd4/Pck1/Rab13/Rab33a/Rab20/Rab27a/Nudt16/Tubb4b/Eef1a1/Rras/Arl15/Rasef/Arl4a/Rras2/Arhgap35	18
GO:0050839	MF	GO:0050839	cell adhesion molecule binding	16/433	307/28275	2.40416e-05	0.00264056	0.0023198	Ccn2/Anxa7/Cd151/Pkp4/Trpc4/Ccn1/Cx3cl1/Cdh13/Ptprm/Tjp3/Itga9/Dmd/Cntn2/Pkp3/Dsp/Ank3	16
GO:0140416	MF	GO:0140416	transcription regulator inhibitor activity	4/433	19/28275	0.000175182	0.0162694	0.0142931	Daxx/Id4/Smad7/Id1	4
GO:0003924	MF	GO:0003924	GTPase activity	14/433	294/28275	0.000197504	0.0162694	0.0142931	Rhoc/Gnl1/Rab13/Rab33a/Rab20/Rab27a/Tubb4b/Eef1a1/Rras/Rasef/Arl4a/Rras2/Arhgap35/F830016B08Rik	14
GO:0052689	MF	GO:0052689	carboxylic ester hydrolase activity	10/433	165/28275	0.00024272	0.0177725	0.0156136	Pon1/Acot9/Pnpla2/Bche/Plb1/Aldh2/Ces1f/Pon2/Abhd2/Ces5a	10
GO:0019902	MF	GO:0019902	phosphatase binding	12/433	233/28275	0.000274468	0.0180875	0.0158903	Traf3/Nfatc2/Lmna/Strn4/Mvp/Eif4ebp1/Irs2/Ncam1/Ppp1r15a/Pik3r1/Adrb2/Cry2	12
GO:0008201	MF	GO:0008201	heparin binding	10/433	170/28275	0.000308403	0.0184761	0.0162317	Ccn2/Cxcl13/Slit1/Lamc2/Fgf7/Ccn1/Ncam1/Eva1c/Adamtsl5/Col25a1	10
GO:0140678	MF	GO:0140678	molecular function inhibitor activity	6/433	61/28275	0.000339632	0.0186515	0.0163858	Daxx/Id4/Smad7/Id1/Camk2d/Atpif1	6
GO:0016661	MF	GO:0016661	oxidoreductase activity, acting on other nitrogenous compounds as donors	3/433	10/28275	0.000395066	0.0200268	0.017594	Cyb5r3/Cbs/Aldh2	3
GO:0004683	MF	GO:0004683	calmodulin-dependent protein kinase activity	4/433	24/28275	0.000452041	0.0200711	0.017633	Mknk2/Phkg2/Camk2d/Camk2b	4
GO:0044325	MF	GO:0044325	transmembrane transporter binding	9/433	147/28275	0.000456854	0.0200711	0.017633	Hap1/Cabp4/Panx1/Dpp10/Tspo/Camk2d/Kcnh1/Ank3/Kcne1l	9
GO:0045296	MF	GO:0045296	cadherin binding	6/433	69/28275	0.000661731	0.027255	0.0239442	Pkp4/Trpc4/Cdh13/Ptprm/Pkp3/Ank3	6
GO:0005520	MF	GO:0005520	insulin-like growth factor binding	4/433	29/28275	0.000951174	0.036872	0.0323929	Ccn2/Igfbp3/Igf2r/Ccn1	4
GO:0019207	MF	GO:0019207	kinase regulator activity	11/433	240/28275	0.0012691	0.0464633	0.0408191	Daxx/Klf4/Hspb1/Vac14/Rgcc/Pik3r3/Areg/Tgfa/Gas6/Casp3/Pik3r1	11
GO:0019003	MF	GO:0019003	GDP binding	6/433	79/28275	0.00135009	0.0468267	0.0411384	Pck1/Rab27a/Dync1li1/Rras/Rasef/Rras2	6
GO:0051219	MF	GO:0051219	phosphoprotein binding	7/433	110/28275	0.00154801	0.0487964	0.0428688	Mid2/Rb1/Igf2r/Zap70/Bag1/Pik3r3/Pik3r1	7
GO:1901681	MF	GO:1901681	sulfur compound binding	12/433	284/28275	0.00155497	0.0487964	0.0428688	Ccn2/Fst/Cxcl13/Cbs/Slit1/Lamc2/Fgf7/Ccn1/Ncam1/Eva1c/Adamtsl5/Col25a1	12

## Sheet: Cluster 2
	ONTOLOGY	ID	Description	GeneRatio	BgRatio	pvalue	p.adjust	qvalue	geneID	Count
GO:0007409	BP	GO:0007409	axonogenesis	44/640	493/28814	6.27845e-15	2.9854e-11	1.97804e-11	Sema6b/Efnb2/Braf/Igf1r/Cnp/Pmp22/Sema6a/Dbnl/Evl/Ptch1/Sema5a/Dip2b/Aatk/Kif5c/Notch1/Lrp2/Dclk1/Chrnb2/Dock7/Macf1/Stmn1/Auts2/Chl1/Plxna1/Sema4b/Dcx/Slit2/Ednra/Nectin1/Mag/Tgfb2/Shtn1/Mbp/Prrxl1/Agrn/Tenm2/Plxnb1/Slit3/Bcl2/Ntrk3/Erbb2/Ctnna2/Ptprz1/Kif5a	44
GO:0034329	BP	GO:0034329	cell junction assembly	40/640	441/28814	6.52221e-14	1.55066e-10	1.02742e-10	Cdh1/Itga5/Efnb2/Cldn15/Pmp22/Dbnl/Itgb4/Cldn10/Sh3bp1/Cldn1/St8sia2/Chrnb2/Tln1/Macf1/Gpc4/Gpm6a/Nectin1/Ppp1r9a/Ugt8a/Setd5/Micall2/Rapgef1/Clstn1/Coro2b/Agrn/BC024139/Fzd5/Whamm/Cdh19/Nlgn2/Plxnb1/Actn4/Bcl2/Ntrk3/Ptk2b/Cldn19/Sptbn2/Cgn/Peak1/Zfp703	40
GO:0001667	BP	GO:0001667	ameboidal-type cell migration	40/640	452/28814	1.45657e-13	2.30866e-10	1.52965e-10	Sema6b/Sp1/Efnb2/Braf/Tgfb1/Gab2/Pmp22/Sema6a/Arid5b/Flt4/Itgb4/Vash1/Evl/Sema5a/Sh3bp1/Myh9/Atp2b4/Notch1/Epb41l4b/Macf1/Cap1/Wasf2/Sema4b/Nr2f2/Fgf16/Slit2/Fgfr1/Ednra/Bmper/Acta2/Ptpn23/Pml/Scarb1/Tgfb2/Plekhg5/Dock5/Ccbe1/Rhob/Ptk2b/Syne2	40
GO:0090287	BP	GO:0090287	regulation of cellular response to growth factor stimulus	32/640	300/28814	2.79233e-13	3.31938e-10	2.19933e-10	Tgfb1/Gata6/Sulf2/Sfrp5/Sema6a/Tgfb3/Spry2/Tcf7l2/Hgs/Atp2b4/Notch1/Lrp2/Htra3/Furin/Tgfb1i1/Fgf16/Sfrp1/Slit2/Fgfr1/Bmper/Ptprf/Chst11/Lrg1/Pmepa1/Scube3/Ccbe1/Gpc3/Bcl9l/Numa1/Agtr2/Zfp703/Peg10	32
GO:0007264	BP	GO:0007264	small GTPase mediated signal transduction	38/640	431/28814	6.7311e-13	5.88239e-10	3.8975e-10	Sipa1l2/Sh2b2/Vav2/Eps8/Celsr1/Rasgef1c/Dbnl/Gdi2/Spry2/Sh3bp1/Arhgdia/Aatk/Ralgps2/Notch1/Dock7/Stmn1/Wasf2/Auts2/Adcyap1r1/Slit2/Ednra/Adgrg1/Dock6/Cbl/Dhcr24/Rap2b/Psd/Ripor1/Tgfb2/Synpo2l/Plekhg5/Rapgef1/Iqsec3/Shtn1/Dock5/Prag1/Rhob/Erbb2	38
GO:0042063	BP	GO:0042063	gliogenesis	34/640	350/28814	7.42258e-13	5.88239e-10	3.8975e-10	Tgfb1/Ndrg1/Cnp/Zmiz1/Cers2/Erbb3/Pmp22/Itgb4/Ror2/Myc/Scrib/Synj1/Rela/Tcf7l2/Gpr37l1/Notch1/Lrp2/Mal/Dcx/Plp1/Adgrg1/Fa2h/Myrf/Mag/Adgrg6/Tgfb2/Cdk6/Dusp15/Ncmap/Prx/Ntrk3/Erbb2/Syne2/Ptprz1	34
GO:0042552	BP	GO:0042552	myelination	24/640	175/28814	1.24172e-12	8.43482e-10	5.58867e-10	Tgfb1/Ndrg1/Bcas1/Pmp22/Itgb4/Galc/Tcf7l2/Mal/Plp1/Pllp/Ugt8a/Fa2h/Myrf/Mag/Adgrg6/Mbp/Ncmap/Gal3st1/Prx/Mpz/Gjc3/Ntrk3/Erbb2/Ptprz1	24
GO:0007272	BP	GO:0007272	ensheathment of neurons	24/640	178/28814	1.80656e-12	9.54468e-10	6.32403e-10	Tgfb1/Ndrg1/Bcas1/Pmp22/Itgb4/Galc/Tcf7l2/Mal/Plp1/Pllp/Ugt8a/Fa2h/Myrf/Mag/Adgrg6/Mbp/Ncmap/Gal3st1/Prx/Mpz/Gjc3/Ntrk3/Erbb2/Ptprz1	24
GO:0008366	BP	GO:0008366	axon ensheathment	24/640	178/28814	1.80656e-12	9.54468e-10	6.32403e-10	Tgfb1/Ndrg1/Bcas1/Pmp22/Itgb4/Galc/Tcf7l2/Mal/Plp1/Pllp/Ugt8a/Fa2h/Myrf/Mag/Adgrg6/Mbp/Ncmap/Gal3st1/Prx/Mpz/Gjc3/Ntrk3/Erbb2/Ptprz1	24
GO:0060537	BP	GO:0060537	muscle tissue development	39/640	493/28814	9.58592e-12	4.55811e-09	3.02007e-09	Myf5/Efnb2/Tgfb1/Klf5/Gata6/Arid1a/Myod1/Pax5/Erbb3/Pmp22/Kdm6b/Plagl1/Meis1/Sav1/Tshz3/Zfpm2/Myc/Cxadr/Tcf7l2/Csrp1/Notch1/Lrp2/Pax7/Slc9a1/Nr2f2/Fgfr1/Ednra/Smad1/Heyl/Bcl9/Tgfb2/Ppp1r13l/Chd7/Maml1/Nebl/Bcl2/Naca/Bcl9l/Agtr2	39
GO:0007178	BP	GO:0007178	transmembrane receptor protein serine/threonine kinase signaling pathway	34/640	391/28814	1.6384e-11	7.08236e-09	4.69257e-09	Tgfb1/Gata6/Zmiz1/Sfrp5/Jade2/Tgfb3/Ror2/Spry2/Ltbp3/Tcf7l2/Itgb8/Notch1/Lrp2/Htra3/Zyx/Furin/Tgfb1i1/Sfrp1/Smad1/Bmper/Chst11/Pml/Lrg1/Pmepa1/Scube3/Tgfb2/Fam83g/Dusp15/Gpc3/Bcl9l/Numa1/Zc3h3/Zfp703/Peg10	34
GO:0048638	BP	GO:0048638	regulation of developmental growth	34/640	402/28814	3.49143e-11	1.38348e-08	9.16654e-09	Sema6b/Igf1r/Gata6/Myod1/Sema6a/Meis1/Dbnl/Sav1/Ptch1/Sema5a/Zfpm2/Cxadr/Dip2b/C3/Tcf7l2/Aatk/Notch1/Bcl2l11/Macf1/Mfsd2a/Sema4b/Dcx/Adrb3/Slit2/Wwc2/Fgfr1/Mag/Sh3pxd2b/Chd7/Shtn1/Agrn/Bcl2/Ntrk3/Naca	34
GO:0045926	BP	GO:0045926	negative regulation of growth	27/640	265/28814	5.90467e-11	2.15975e-08	1.43099e-08	Sema6b/Tgfb1/Sema6a/Meis1/Sav1/Ptch1/Sema5a/Cxadr/Dip2b/Tcf7l2/Aatk/Zmat3/Sesn2/Sema4b/Adrb3/Sfrp1/Slit2/Wwc2/Sh3bp4/Mag/Pml/Tgfb2/Tspyl2/Gpc3/Slit3/Foxk1/Bcl2	27
GO:0045165	BP	GO:0045165	cell fate commitment	28/640	287/28814	7.25096e-11	2.46274e-08	1.63174e-08	Tead3/Braf/Tgfb1/Gata6/Myod1/Kdm6b/Ror2/Ptch1/Spry2/Ets2/Tcf7l2/Sufu/Notch1/Wnt2b/Il6ra/Dock7/Pax7/Nr2f2/Tgfb1i1/Sfrp1/Fgfr1/Ednra/Smad1/Pml/Tgfb2/Sh3pxd2b/Bcl2/Ntrk3	28
GO:0048608	BP	GO:0048608	reproductive structure development	37/640	484/28814	8.77363e-11	2.7397e-08	1.81525e-08	Cdh1/Tcf7/Sp1/Vwf/Atn1/Prlr/Igf1r/Kmt2b/Bcl2l1/Arid1a/Arid5b/Krt19/Zfp36l1/Vash1/Ror2/Zfpm2/C3/Sf1/Tcf7l2/Notch1/Lrp2/Bcl2l11/Nr2f2/Sfrp1/Adgrg1/Dhcr24/Vash2/Tgfb2/Cyp7b1/Erf/Chd7/Safb2/Fzd5/Hs6st1/E2f8/Bcl2/Peg10	37
GO:0031589	BP	GO:0031589	cell-substrate adhesion	32/640	373/28814	9.21875e-11	2.7397e-08	1.81525e-08	Myf5/Itga5/Vwf/Braf/Ddr1/Itgb4/Parvb/Itgb8/Tmeff2/Notch1/Bcl2l11/Fga/Macf1/Zyx/Sfrp1/Micall2/Sirpa/Acer2/Hoxa7/Megf9/Fndc3b/Cdk6/Coro2b/BC024139/Dock5/Whamm/Actn4/Bcl2/Ptk2b/Msln/Ptprz1/Peak1	32
GO:0061458	BP	GO:0061458	reproductive system development	37/640	488/28814	1.108e-10	3.03595e-08	2.01153e-08	Cdh1/Tcf7/Sp1/Vwf/Atn1/Prlr/Igf1r/Kmt2b/Bcl2l1/Arid1a/Arid5b/Krt19/Zfp36l1/Vash1/Ror2/Zfpm2/C3/Sf1/Tcf7l2/Notch1/Lrp2/Bcl2l11/Nr2f2/Sfrp1/Adgrg1/Dhcr24/Vash2/Tgfb2/Cyp7b1/Erf/Chd7/Safb2/Fzd5/Hs6st1/E2f8/Bcl2/Peg10	37
GO:0045216	BP	GO:0045216	cell-cell junction organization	24/640	216/28814	1.14926e-10	3.03595e-08	2.01153e-08	Cdh1/Efnb2/Cldn15/Tgfb1/Pmp22/Tgfb3/Cldn10/Cldn1/Cxadr/Nectin1/Ugt8a/Ptpn23/Micall2/Tgfb2/Kirrel/Fzd5/Shroom2/Plekha7/Cdh19/Actn4/Mpz/Cldn19/Cgn/Zfp703	24
GO:0030323	BP	GO:0030323	respiratory tube development	25/640	239/28814	1.73233e-10	4.33538e-08	2.8725e-08	Sp1/Tulp3/Tgfb1/Fgfr4/Cic/Gata6/Celsr1/Flt4/Tns3/Sav1/Tshz3/Tgfb3/Spry2/Ywhaz/Zfpm2/Clcn2/Ltbp3/Notch1/Wnt2b/Fgfr1/Fndc3b/Hs6st1/Ccbe1/Gpc3/Numa1	25
GO:0050767	BP	GO:0050767	regulation of neurogenesis	35/640	455/28814	2.41534e-10	5.74247e-08	3.8048e-08	Sema6b/Braf/Tgfb1/Prune1/Cers2/Sema6a/Jade2/Dbnl/Sema5a/Myc/Synj1/Dip2b/Rela/Aatk/Gpr37l1/Notch1/Lrp2/Dock7/Macf1/Cit/Plxna1/Sema4b/Dcx/Slit2/Heyl/Ptprf/Mag/Wdr62/Spen/Chd7/Shtn1/Mbp/Plxnb1/Ntrk3/Ptprz1	35
GO:0007015	BP	GO:0007015	actin filament organization	35/640	458/28814	2.88231e-10	6.52637e-08	4.32419e-08	Braf/Eps8/Dbnl/Tgfb3/Evl/Sema5a/Sh3bp1/Tmeff2/Stmn1/Wasf2/Shroom3/Zyx/Slit2/Ppp1r9a/Diaph2/Kank4/Micall2/Sirpa/Mical2/Synpo2l/Hip1/Sh3pxd2b/Shtn1/Coro2b/Kirrel/Shroom2/Whamm/Mical3/Nebl/Rhob/Actn4/Bcl2/Abi1/Ptk2b/Ctnna2	35
GO:0060541	BP	GO:0060541	respiratory system development	26/640	267/28814	3.60991e-10	7.80233e-08	5.1696e-08	Sp1/Tulp3/Tgfb1/Fgfr4/Cic/Gata6/Celsr1/Flt4/Tns3/Sav1/Tshz3/Tgfb3/Spry2/Ywhaz/Zfpm2/Clcn2/Ltbp3/Notch1/Wnt2b/Fgfr1/Fndc3b/Chd7/Hs6st1/Ccbe1/Gpc3/Numa1	26
GO:0050808	BP	GO:0050808	synapse organization	36/640	494/28814	5.86251e-10	1.21201e-07	8.03043e-08	Drp2/Cdh1/Efnb2/Ndrg1/Igf1r/Kif1a/Pmp22/Dbnl/Ywhaz/C3/St8sia2/Ppfia4/Chrnb2/Wasf2/Gpc4/Gpm6a/Nectin1/Ppp1r9a/Ptprf/Arhgap39/Setd5/Tanc1/Abhd17c/Zdhhc2/Clstn1/Iqsec3/Agrn/Fzd5/Nlgn2/Tanc2/Plxnb1/Ntrk3/Erbb2/Ctnna2/Sptbn2/Pcdhgc3	36
GO:0030324	BP	GO:0030324	lung development	24/640	236/28814	7.14432e-10	1.41547e-07	9.37849e-08	Sp1/Tgfb1/Fgfr4/Cic/Gata6/Celsr1/Flt4/Tns3/Sav1/Tshz3/Tgfb3/Spry2/Ywhaz/Zfpm2/Clcn2/Ltbp3/Notch1/Wnt2b/Fgfr1/Fndc3b/Hs6st1/Ccbe1/Gpc3/Numa1	24
GO:0040013	BP	GO:0040013	negative regulation of locomotion	29/640	340/28814	8.06754e-10	1.53445e-07	1.01668e-07	Cdh1/Sema6b/Braf/Tgfb1/Cers2/Abr/Sema6a/Vash1/Evl/Sema5a/Cd74/Arhgdia/Tmeff2/Atp2b4/Notch1/Podn/Sema4b/Nr2f2/Sfrp1/Slit2/Adgrg1/Trib1/Ptpn23/Rap2b/Clic4/Hoxa7/Rhob/Bcl2/Cldn19	29
GO:0007265	BP	GO:0007265	Ras protein signal transduction	29/640	342/28814	9.24254e-10	1.69032e-07	1.11996e-07	Sh2b2/Eps8/Celsr1/Rasgef1c/Dbnl/Spry2/Sh3bp1/Arhgdia/Aatk/Ralgps2/Notch1/Stmn1/Wasf2/Auts2/Ednra/Adgrg1/Cbl/Dhcr24/Rap2b/Psd/Ripor1/Tgfb2/Synpo2l/Plekhg5/Rapgef1/Iqsec3/Shtn1/Prag1/Erbb2	29
GO:0060560	BP	GO:0060560	developmental growth involved in morphogenesis	26/640	281/28814	1.08779e-09	1.91572e-07	1.2693e-07	Sema6b/Tgfb1/Ddr1/Sfrp5/Sema6a/Jade2/Dbnl/Spry2/Sema5a/Dip2b/Aatk/St8sia2/Notch1/Dclk1/Macf1/Auts2/Plxna1/Sema4b/Dcx/Sfrp1/Slit2/Ednra/Mag/Shtn1/Slit3/Ntrk3	26
GO:0060070	BP	GO:0060070	canonical Wnt signaling pathway	27/640	304/28814	1.28357e-09	2.17978e-07	1.44426e-07	Cdh1/Tcf7/Tgfb1/Dvl3/Sulf2/Gprc5b/Sfrp5/Ror2/Sema5a/Myc/Tcf7l2/Notch1/Wnt2b/Rspo1/Tnks/Sfrp1/Ednra/Tle3/Bcl9/Rapgef1/Plekha4/Znrf3/Mgat3/Fzd5/Gpc3/Bcl9l/Zfp703	27
GO:0010631	BP	GO:0010631	epithelial cell migration	27/640	313/28814	2.42515e-09	3.9764e-07	2.63465e-07	Sp1/Efnb2/Tgfb1/Gab2/Flt4/Vash1/Evl/Sema5a/Sh3bp1/Myh9/Atp2b4/Notch1/Epb41l4b/Macf1/Nr2f2/Fgf16/Slit2/Fgfr1/Bmper/Ptpn23/Scarb1/Tgfb2/Plekhg5/Dock5/Ccbe1/Rhob/Ptk2b	27
GO:0090132	BP	GO:0090132	epithelium migration	27/640	315/28814	2.78409e-09	4.41279e-07	2.92378e-07	Sp1/Efnb2/Tgfb1/Gab2/Flt4/Vash1/Evl/Sema5a/Sh3bp1/Myh9/Atp2b4/Notch1/Epb41l4b/Macf1/Nr2f2/Fgf16/Slit2/Fgfr1/Bmper/Ptpn23/Scarb1/Tgfb2/Plekhg5/Dock5/Ccbe1/Rhob/Ptk2b	27
GO:0090130	BP	GO:0090130	tissue migration	27/640	317/28814	3.19238e-09	4.89669e-07	3.24441e-07	Sp1/Efnb2/Tgfb1/Gab2/Flt4/Vash1/Evl/Sema5a/Sh3bp1/Myh9/Atp2b4/Notch1/Epb41l4b/Macf1/Nr2f2/Fgf16/Slit2/Fgfr1/Bmper/Ptpn23/Scarb1/Tgfb2/Plekhg5/Dock5/Ccbe1/Rhob/Ptk2b	27
GO:0090092	BP	GO:0090092	regulation of transmembrane receptor protein serine/threonine kinase signaling pathway	24/640	256/28814	3.66664e-09	5.44839e-07	3.60995e-07	Tgfb1/Gata6/Sfrp5/Tgfb3/Spry2/Tcf7l2/Notch1/Lrp2/Htra3/Furin/Tgfb1i1/Sfrp1/Bmper/Chst11/Lrg1/Pmepa1/Scube3/Tgfb2/Gpc3/Bcl9l/Numa1/Zc3h3/Zfp703/Peg10	24
GO:0003205	BP	GO:0003205	cardiac chamber development	21/640	200/28814	4.6603e-09	6.69651e-07	4.43692e-07	Tgfb1/Dvl3/Gata6/Arid1a/Sav1/Zfpm2/Sufu/Notch1/Lrp2/Slit2/Ednra/Scn5a/Heyl/Adgrg6/Tgfb2/Cplane1/Ppp1r13l/Chd7/Maml1/Slit3/Naca	21
GO:0001558	BP	GO:0001558	regulation of cell growth	33/640	461/28814	4.78825e-09	6.69651e-07	4.43692e-07	Sema6b/Tgfb1/Ddr1/Sema6a/Avpr1a/Flt4/Dbnl/Sema5a/Dip2b/Aatk/Zmat3/Macf1/Mfsd2a/Slc9a1/Sesn2/Sema4b/Dcx/Sfrp1/Slit2/Sh3bp4/Mag/Pml/Tgfb2/Clstn1/Tspyl2/Shtn1/Slit3/Foxk1/Bcl2/Ntrk3/Ptk2b/Erbb2/Csf2rb	33
GO:0010632	BP	GO:0010632	regulation of epithelial cell migration	23/640	241/28814	5.51499e-09	7.4925e-07	4.96432e-07	Sp1/Tgfb1/Gab2/Flt4/Vash1/Evl/Sema5a/Sh3bp1/Atp2b4/Notch1/Epb41l4b/Macf1/Nr2f2/Fgf16/Slit2/Fgfr1/Bmper/Ptpn23/Tgfb2/Dock5/Ccbe1/Rhob/Ptk2b	23
GO:1990138	BP	GO:1990138	neuron projection extension	21/640	204/28814	6.64837e-09	8.78139e-07	5.8183e-07	Sema6b/Ddr1/Sema6a/Jade2/Dbnl/Sema5a/Dip2b/Aatk/St8sia2/Dclk1/Macf1/Auts2/Plxna1/Sema4b/Dcx/Slit2/Ednra/Mag/Shtn1/Slit3/Ntrk3	21
GO:0007179	BP	GO:0007179	transforming growth factor beta receptor signaling pathway	20/640	186/28814	7.19393e-09	9.24517e-07	6.12559e-07	Tgfb1/Zmiz1/Tgfb3/Spry2/Ltbp3/Itgb8/Htra3/Zyx/Furin/Tgfb1i1/Smad1/Chst11/Pml/Lrg1/Pmepa1/Tgfb2/Dusp15/Bcl9l/Zfp703/Peg10	20
GO:0071560	BP	GO:0071560	cellular response to transforming growth factor beta stimulus	22/640	226/28814	8.21975e-09	1.02855e-06	6.81488e-07	Tgfb1/Igf1r/Zmiz1/Zfp36l1/Tgfb3/Spry2/Ltbp3/Itgb8/Htra3/Zyx/Furin/Tgfb1i1/Smad1/Chst11/Pml/Lrg1/Pmepa1/Tgfb2/Dusp15/Bcl9l/Zfp703/Peg10	22
GO:0007422	BP	GO:0007422	peripheral nervous system development	13/640	75/28814	1.01689e-08	1.22602e-06	8.12329e-07	Ndrg1/Erbb3/Pmp22/Itgb4/Cldn1/Rela/Heyl/Fa2h/Adgrg6/Ncmap/Prx/Ntrk3/Erbb2	13
GO:0030336	BP	GO:0030336	negative regulation of cell migration	25/640	292/28814	1.10061e-08	1.22602e-06	8.12329e-07	Cdh1/Braf/Tgfb1/Cers2/Abr/Vash1/Evl/Cd74/Arhgdia/Tmeff2/Atp2b4/Notch1/Podn/Nr2f2/Sfrp1/Slit2/Adgrg1/Trib1/Ptpn23/Rap2b/Clic4/Hoxa7/Rhob/Bcl2/Cldn19	25
GO:0050678	BP	GO:0050678	regulation of epithelial cell proliferation	30/640	405/28814	1.11239e-08	1.22602e-06	8.12329e-07	Cdh1/Sp1/Efnb2/Tgfb1/Sulf2/Flt4/Sav1/Zfp36l1/Vash1/Ptch1/Sema5a/Myc/Cldn1/Cxadr/Tcf7l2/Notch1/Nr2f2/Sfrp1/Fgfr1/Ednra/Scn5a/Lrg1/Vash2/Tgfb2/Cyp7b1/Cdk6/Dlk1/Gpc3/Erbb2/Zfp703	30
GO:0051271	BP	GO:0051271	negative regulation of cellular component movement	26/640	314/28814	1.11987e-08	1.22602e-06	8.12329e-07	Cdh1/Braf/Tgfb1/Cers2/Abr/Vash1/Evl/Cd74/Arhgdia/Tmeff2/Atp2b4/Notch1/Podn/Nr2f2/Sfrp1/Slit2/Adgrg1/Trib1/Ptpn23/Rap2b/Clic4/Hoxa7/Rhob/Actn4/Bcl2/Cldn19	26
GO:0198738	BP	GO:0198738	cell-cell signaling by wnt	32/640	453/28814	1.12519e-08	1.22602e-06	8.12329e-07	Cdh1/Tcf7/Tgfb1/Dvl3/Sulf2/Gprc5b/Celsr1/Sfrp5/Ror2/Sema5a/Myc/Tcf7l2/Notch1/Wnt2b/Macf1/Rspo1/Tgfb1i1/Gpc4/Tnks/Sfrp1/Ednra/Tle3/Ptpn23/Bcl9/Rapgef1/Plekha4/Znrf3/Mgat3/Fzd5/Gpc3/Bcl9l/Zfp703	32
GO:0071559	BP	GO:0071559	response to transforming growth factor beta	22/640	230/28814	1.13449e-08	1.22602e-06	8.12329e-07	Tgfb1/Igf1r/Zmiz1/Zfp36l1/Tgfb3/Spry2/Ltbp3/Itgb8/Htra3/Zyx/Furin/Tgfb1i1/Smad1/Chst11/Pml/Lrg1/Pmepa1/Tgfb2/Dusp15/Bcl9l/Zfp703/Peg10	22
GO:0031032	BP	GO:0031032	actomyosin structure organization	21/640	213/28814	1.43194e-08	1.48614e-06	9.84673e-07	Braf/Krt19/Tgfb3/Evl/Cdc42bpb/Myh9/Tmeff2/Csrp1/Epb41l4b/Stmn1/Wasf2/Cit/Zyx/Ppp1r9a/Kank4/Synpo2l/Sh3pxd2b/Coro2b/Nebl/Ptk2b/Flnc	21
GO:0051056	BP	GO:0051056	regulation of small GTPase mediated signal transduction	22/640	233/28814	1.43769e-08	1.48614e-06	9.84673e-07	Sipa1l2/Sh2b2/Eps8/Spry2/Sh3bp1/Arhgdia/Ralgps2/Notch1/Stmn1/Auts2/Adcyap1r1/Slit2/Adgrg1/Cbl/Psd/Ripor1/Tgfb2/Synpo2l/Rapgef1/Iqsec3/Prag1/Erbb2	22
GO:0042692	BP	GO:0042692	muscle cell differentiation	31/640	438/28814	1.82561e-08	1.81152e-06	1.20026e-06	Myf5/Efnb2/Tgfb1/Pld3/Klf5/Gata6/Arid1a/Myod1/Piezo1/Pmp22/Kdm6b/Krt19/Tshz3/Myh9/Cxadr/C3/Csrp1/Notch1/Slc9a1/Ednra/Smad1/Tanc1/Bcl9/Synpo2l/Maml1/Nebl/Actn4/Bcl2/Naca/Agtr2/Flnc	31
GO:0032970	BP	GO:0032970	regulation of actin filament-based process	30/640	414/28814	1.82866e-08	1.81152e-06	1.20026e-06	Braf/Tgfb1/Eps8/Celsr1/Dbnl/Tgfb3/Evl/Sema5a/Sh3bp1/Myh9/Arhgdia/Tmeff2/Stmn1/Wasf2/Slit2/Scn5a/Ppp1r9a/Kank4/Acta2/Tgfb2/Synpo2l/Sh3pxd2b/Coro2b/Kirrel/Shroom2/Whamm/Rhob/Ntrk3/Ptk2b/Ctnna2	30
GO:0045927	BP	GO:0045927	positive regulation of growth	26/640	322/28814	1.87509e-08	1.8196e-06	1.20562e-06	Igf1r/Gata6/Myod1/Avpr1a/Flt4/Dbnl/Sema5a/Zfpm2/C3/Notch1/Macf1/Mfsd2a/Slc9a1/Dcx/Sfrp1/Fgfr1/Tgfb2/Sh3pxd2b/Chd7/Shtn1/Agrn/Bcl2/Ntrk3/Ptk2b/Naca/Erbb2	26
GO:0048675	BP	GO:0048675	axon extension	17/640	142/28814	1.93863e-08	1.84364e-06	1.22154e-06	Sema6b/Sema6a/Dbnl/Sema5a/Dip2b/Aatk/Dclk1/Macf1/Auts2/Sema4b/Dcx/Slit2/Ednra/Mag/Shtn1/Slit3/Ntrk3	17
GO:0007411	BP	GO:0007411	axon guidance	23/640	258/28814	2.00254e-08	1.8611e-06	1.23311e-06	Sema6b/Efnb2/Sema6a/Evl/Ptch1/Sema5a/Kif5c/Notch1/Lrp2/Chl1/Plxna1/Sema4b/Slit2/Ednra/Nectin1/Tgfb2/Prrxl1/Agrn/Tenm2/Plxnb1/Slit3/Erbb2/Kif5a	23
GO:0021915	BP	GO:0021915	neural tube development	20/640	198/28814	2.09568e-08	1.8611e-06	1.23311e-06	Tcf7/Tulp3/Tgfb1/Dvl3/Arid1a/Celsr1/Sfrp5/Zfp36l1/Ptch1/Scrib/Tcf7l2/Sufu/Notch1/Lrp2/Pax7/Shroom3/Tead2/Sfrp1/Tgfb2/Ssbp3	20
GO:0014037	BP	GO:0014037	Schwann cell differentiation	10/640	42/28814	2.11351e-08	1.8611e-06	1.23311e-06	Ndrg1/Erbb3/Pmp22/Itgb4/Rela/Fa2h/Adgrg6/Ncmap/Prx/Ntrk3	10
GO:0010001	BP	GO:0010001	glial cell differentiation	23/640	259/28814	2.15269e-08	1.8611e-06	1.23311e-06	Tgfb1/Ndrg1/Cnp/Erbb3/Pmp22/Itgb4/Ror2/Rela/Tcf7l2/Gpr37l1/Notch1/Mal/Plp1/Fa2h/Myrf/Mag/Adgrg6/Dusp15/Ncmap/Prx/Ntrk3/Erbb2/Ptprz1	23
GO:0097485	BP	GO:0097485	neuron projection guidance	23/640	259/28814	2.15269e-08	1.8611e-06	1.23311e-06	Sema6b/Efnb2/Sema6a/Evl/Ptch1/Sema5a/Kif5c/Notch1/Lrp2/Chl1/Plxna1/Sema4b/Slit2/Ednra/Nectin1/Tgfb2/Prrxl1/Agrn/Tenm2/Plxnb1/Slit3/Erbb2/Kif5a	23
GO:0060562	BP	GO:0060562	epithelial tube morphogenesis	29/640	395/28814	2.37451e-08	2.01622e-06	1.33589e-06	Efnb2/Tulp3/Tgfb1/Dvl3/Ddr1/Arid1a/Celsr1/Sfrp5/Ptch1/Spry2/Sema5a/Myc/Scrib/Sufu/Notch1/Lrp2/Wnt2b/Shroom3/Tead2/Sfrp1/Slit2/Ednra/Pml/Clic4/Tgfb2/Rhob/Gpc3/Bcl2/Agtr2	29
GO:2000146	BP	GO:2000146	negative regulation of cell motility	25/640	305/28814	2.61637e-08	2.1826e-06	1.44613e-06	Cdh1/Braf/Tgfb1/Cers2/Abr/Vash1/Evl/Cd74/Arhgdia/Tmeff2/Atp2b4/Notch1/Podn/Nr2f2/Sfrp1/Slit2/Adgrg1/Trib1/Ptpn23/Rap2b/Clic4/Hoxa7/Rhob/Bcl2/Cldn19	25
GO:0051146	BP	GO:0051146	striated muscle cell differentiation	26/640	328/28814	2.72857e-08	2.23696e-06	1.48214e-06	Myf5/Efnb2/Tgfb1/Pld3/Klf5/Gata6/Arid1a/Myod1/Piezo1/Pmp22/Kdm6b/Krt19/Myh9/Cxadr/Csrp1/Notch1/Slc9a1/Tanc1/Bcl9/Synpo2l/Maml1/Nebl/Bcl2/Naca/Agtr2/Flnc	26
GO:0016055	BP	GO:0016055	Wnt signaling pathway	31/640	451/28814	3.56367e-08	2.80531e-06	1.85872e-06	Cdh1/Tcf7/Tgfb1/Dvl3/Sulf2/Gprc5b/Celsr1/Sfrp5/Ror2/Sema5a/Myc/Tcf7l2/Notch1/Wnt2b/Macf1/Rspo1/Tgfb1i1/Gpc4/Tnks/Sfrp1/Ednra/Tle3/Bcl9/Rapgef1/Plekha4/Znrf3/Mgat3/Fzd5/Gpc3/Bcl9l/Zfp703	31
GO:0048732	BP	GO:0048732	gland development	32/640	476/28814	3.59883e-08	2.80531e-06	1.85872e-06	Cdh1/Sp1/Vwf/Braf/Tgfb1/Ddr1/Prlr/Igf1r/Gata6/Sulf2/Arid5b/Tgfb3/Ptch1/Scrib/Clcn2/Rela/Tcf7l2/Fasn/Notch1/Bcl2l11/Plxna1/Msn/Sfrp1/Slit2/Fgfr1/Ednra/Fa2h/Pml/Cyp7b1/E2f8/Bcl2/Zfp703	32
GO:0050673	BP	GO:0050673	epithelial cell proliferation	32/640	476/28814	3.59883e-08	2.80531e-06	1.85872e-06	Cdh1/Sp1/Efnb2/Tgfb1/Sulf2/Flt4/Sav1/Zfp36l1/Vash1/Ptch1/Sema5a/Myc/Cldn1/Cxadr/Tcf7l2/Notch1/Nr2f2/Sfrp1/Fgfr1/Ednra/Bmper/Scn5a/Lrg1/Vash2/Scarb1/Tgfb2/Cyp7b1/Cdk6/Dlk1/Gpc3/Erbb2/Zfp703	32
GO:0048562	BP	GO:0048562	embryonic organ morphogenesis	26/640	333/28814	3.70311e-08	2.84005e-06	1.88173e-06	Myf5/Tcf7/Sp1/Tulp3/Dvl3/Arid1a/Pax5/Celsr1/Abr/Tgfb3/Ror2/Spry2/Myc/Scrib/Tcf7l2/Sufu/Notch1/Tead2/Fgfr1/Ednra/Chst11/Hoxa7/Tgfb2/Chd7/Fzd5/Tprn	26
GO:0071772	BP	GO:0071772	response to BMP	19/640	187/28814	4.28799e-08	3.18584e-06	2.11085e-06	Tgfb1/Gata6/Sfrp5/Tgfb3/Ror2/Tcf7l2/Notch1/Lrp2/Htra3/Sfrp1/Smad1/Bmper/Heyl/Scube3/Tgfb2/Kcnd3/Fam83g/Gpc3/Numa1	19
GO:0071773	BP	GO:0071773	cellular response to BMP stimulus	19/640	187/28814	4.28799e-08	3.18584e-06	2.11085e-06	Tgfb1/Gata6/Sfrp5/Tgfb3/Ror2/Tcf7l2/Notch1/Lrp2/Htra3/Sfrp1/Smad1/Bmper/Heyl/Scube3/Tgfb2/Kcnd3/Fam83g/Gpc3/Numa1	19
GO:0048738	BP	GO:0048738	cardiac muscle tissue development	23/640	270/28814	4.65525e-08	3.40549e-06	2.25638e-06	Efnb2/Tgfb1/Gata6/Arid1a/Myod1/Erbb3/Kdm6b/Meis1/Sav1/Zfpm2/Cxadr/Notch1/Lrp2/Slc9a1/Fgfr1/Ednra/Smad1/Tgfb2/Ppp1r13l/Chd7/Maml1/Nebl/Agtr2	23
GO:0072073	BP	GO:0072073	kidney epithelium development	17/640	152/28814	5.37491e-08	3.87238e-06	2.56573e-06	Efnb2/Tgfb1/Tshz3/Ptch1/Myc/Notch1/Wnt2b/Sfrp1/Slit2/Fgfr1/Ednra/Smad1/Bmper/Heyl/Gpc3/Bcl2/Agtr2	17
GO:0061138	BP	GO:0061138	morphogenesis of a branching epithelium	21/640	230/28814	5.46393e-08	3.87776e-06	2.56929e-06	Cdh1/Tgfb1/Ddr1/Celsr1/Ptch1/Spry2/Sema5a/Myc/Notch1/Wnt2b/Plxna1/Sfrp1/Slit2/Fgfr1/Ednra/Pml/Clic4/Fzd5/Gpc3/Bcl2/Agtr2	21
GO:0001655	BP	GO:0001655	urogenital system development	28/640	387/28814	5.63563e-08	3.9408e-06	2.61106e-06	Efnb2/Tgfb1/Prlr/Igf1r/Sulf2/Arid5b/Tshz3/Ptch1/Myc/Notch1/Lrp2/Bcl2l11/Wnt2b/Il6ra/Sfrp1/Slit2/Fgfr1/Ednra/Smad1/Bmper/Heyl/Tns2/Tgfb2/Cyp7b1/Cplane1/Gpc3/Bcl2/Agtr2	28
GO:0032956	BP	GO:0032956	regulation of actin cytoskeleton organization	27/640	366/28814	6.54737e-08	4.51199e-06	2.98952e-06	Braf/Tgfb1/Eps8/Celsr1/Dbnl/Tgfb3/Evl/Sema5a/Sh3bp1/Arhgdia/Tmeff2/Stmn1/Wasf2/Slit2/Ppp1r9a/Kank4/Tgfb2/Synpo2l/Sh3pxd2b/Coro2b/Kirrel/Shroom2/Whamm/Rhob/Ntrk3/Ptk2b/Ctnna2	27
GO:0048588	BP	GO:0048588	developmental cell growth	23/640	277/28814	7.44064e-08	5.03172e-06	3.33387e-06	Sema6b/Ddr1/Sema6a/Prmt2/Jade2/Dbnl/Sema5a/Dip2b/Aatk/St8sia2/Dclk1/Macf1/Auts2/Plxna1/Sema4b/Dcx/Slit2/Ednra/Mag/Shtn1/Slit3/Ntrk3/Agtr2	23
GO:0043087	BP	GO:0043087	regulation of GTPase activity	26/640	345/28814	7.51319e-08	5.03172e-06	3.33387e-06	Sipa1l2/Dvl3/Vav2/Abr/Rasgef1c/Spry2/Sh3bp1/Scrib/Cblb/Ralgps2/Dock7/Stmn1/Plxna1/Dock6/Mtss2/Sh3bp4/Ripor1/Rapgef1/Iqsec3/Agrn/Tbc1d10b/Plxnb1/Mex3b/Ntrk3/Ptk2b/Erbb2	26
GO:0090288	BP	GO:0090288	negative regulation of cellular response to growth factor stimulus	14/640	104/28814	7.81649e-08	5.16214e-06	3.42029e-06	Sulf2/Sema6a/Spry2/Tcf7l2/Hgs/Atp2b4/Notch1/Lrp2/Htra3/Sfrp1/Slit2/Bmper/Ptprf/Agtr2	14
GO:0018108	BP	GO:0018108	peptidyl-tyrosine phosphorylation	25/640	324/28814	8.49816e-08	5.53544e-06	3.66763e-06	Itga5/Tgfb1/Ddr1/Prlr/Fgfr4/Igf1r/Gprc5b/Erbb3/Prmt2/Flt4/Cblb/Cd74/Aatk/Il6ra/Tnfrsf1a/Sfrp1/Fgfr1/Cbl/Rap2b/Hk1/Agrn/Abi1/Ptk2b/Erbb2/Ptprz1	25
GO:0001764	BP	GO:0001764	neuron migration	19/640	196/28814	9.10198e-08	5.84863e-06	3.87514e-06	Cdh1/Zmiz1/Nav1/Celsr1/Sema6a/Dclk1/Auts2/Chl1/Nr2f2/Dcx/Gpm6a/Sh3rf1/Adgrg1/Wdr62/Shtn1/Prrxl1/Ntrk3/Ctnna2/Ptprz1	19
GO:0021782	BP	GO:0021782	glial cell development	15/640	122/28814	9.23531e-08	5.85519e-06	3.87948e-06	Tgfb1/Ndrg1/Pmp22/Itgb4/Ror2/Tcf7l2/Mal/Plp1/Fa2h/Myrf/Mag/Adgrg6/Ncmap/Prx/Ntrk3	15
GO:0018212	BP	GO:0018212	peptidyl-tyrosine modification	25/640	327/28814	1.0146e-07	6.34791e-06	4.20595e-06	Itga5/Tgfb1/Ddr1/Prlr/Fgfr4/Igf1r/Gprc5b/Erbb3/Prmt2/Flt4/Cblb/Cd74/Aatk/Il6ra/Tnfrsf1a/Sfrp1/Fgfr1/Cbl/Rap2b/Hk1/Agrn/Abi1/Ptk2b/Erbb2/Ptprz1	25
GO:0001822	BP	GO:0001822	kidney development	25/640	330/28814	1.20859e-07	7.46343e-06	4.94505e-06	Efnb2/Tgfb1/Sulf2/Arid5b/Tshz3/Ptch1/Myc/Notch1/Lrp2/Bcl2l11/Wnt2b/Il6ra/Sfrp1/Slit2/Fgfr1/Ednra/Smad1/Bmper/Heyl/Tns2/Tgfb2/Cplane1/Gpc3/Bcl2/Agtr2	25
GO:0010720	BP	GO:0010720	positive regulation of cell development	27/640	378/28814	1.25948e-07	7.67796e-06	5.08719e-06	Myf5/Braf/Tgfb1/Myod1/Jade2/Dbnl/Sema5a/Myc/Synj1/Rela/Notch1/Lrp2/Macf1/Plxna1/Dcx/Trib1/Ptprf/Mag/Wdr62/Spen/Shtn1/Pde3a/Dock5/Plxnb1/Bcl2/Ntrk3/Ptprz1	27
GO:0046578	BP	GO:0046578	regulation of Ras protein signal transduction	19/640	201/28814	1.35626e-07	8.16333e-06	5.40879e-06	Sh2b2/Eps8/Spry2/Sh3bp1/Arhgdia/Ralgps2/Notch1/Stmn1/Auts2/Adgrg1/Cbl/Psd/Ripor1/Tgfb2/Synpo2l/Rapgef1/Iqsec3/Prag1/Erbb2	19
GO:0035148	BP	GO:0035148	tube formation	18/640	182/28814	1.46133e-07	8.68575e-06	5.75493e-06	Cdh1/Tulp3/Tgfb1/Dvl3/Arid1a/Celsr1/Sfrp5/Ptch1/Ywhaz/Scrib/Sufu/Notch1/Lrp2/Bcl2l11/Shroom3/Tead2/Sfrp1/Tgfb2	18
GO:0014706	BP	GO:0014706	striated muscle tissue development	23/640	290/28814	1.70511e-07	9.92884e-06	6.57856e-06	Efnb2/Tgfb1/Gata6/Arid1a/Myod1/Erbb3/Kdm6b/Meis1/Sav1/Zfpm2/Cxadr/Notch1/Lrp2/Slc9a1/Fgfr1/Ednra/Smad1/Tgfb2/Ppp1r13l/Chd7/Maml1/Nebl/Agtr2	23
GO:0030308	BP	GO:0030308	negative regulation of cell growth	19/640	204/28814	1.71223e-07	9.92884e-06	6.57856e-06	Sema6b/Tgfb1/Sema6a/Sema5a/Dip2b/Aatk/Zmat3/Sesn2/Sema4b/Sfrp1/Slit2/Sh3bp4/Mag/Pml/Tgfb2/Tspyl2/Slit3/Foxk1/Bcl2	19
GO:0048640	BP	GO:0048640	negative regulation of developmental growth	15/640	128/28814	1.7539e-07	1.00479e-05	6.65746e-06	Sema6b/Sema6a/Meis1/Sav1/Ptch1/Sema5a/Cxadr/Dip2b/Tcf7l2/Aatk/Sema4b/Adrb3/Slit2/Wwc2/Mag	15
GO:0001843	BP	GO:0001843	neural tube closure	14/640	112/28814	2.00684e-07	1.12265e-05	7.43836e-06	Tulp3/Tgfb1/Dvl3/Arid1a/Celsr1/Sfrp5/Ptch1/Scrib/Sufu/Lrp2/Shroom3/Tead2/Sfrp1/Tgfb2	14
GO:0048144	BP	GO:0048144	fibroblast proliferation	14/640	112/28814	2.00684e-07	1.12265e-05	7.43836e-06	Tgfb1/Zmiz1/Sp2/Myc/Cd74/Fosl2/Sfrp1/Ednra/Pml/Fndc3b/Cdk6/Fbrs/Agtr2/Ptprz1	14
GO:0001763	BP	GO:0001763	morphogenesis of a branching structure	21/640	249/28814	2.1047e-07	1.1637e-05	7.71036e-06	Cdh1/Tgfb1/Ddr1/Celsr1/Ptch1/Spry2/Sema5a/Myc/Notch1/Wnt2b/Plxna1/Sfrp1/Slit2/Fgfr1/Ednra/Pml/Clic4/Fzd5/Gpc3/Bcl2/Agtr2	21
GO:0043542	BP	GO:0043542	endothelial cell migration	20/640	228/28814	2.1702e-07	1.18613e-05	7.85894e-06	Sp1/Efnb2/Tgfb1/Flt4/Vash1/Sema5a/Sh3bp1/Myh9/Atp2b4/Notch1/Nr2f2/Fgf16/Slit2/Fgfr1/Bmper/Scarb1/Plekhg5/Ccbe1/Rhob/Ptk2b	20
GO:0060606	BP	GO:0060606	tube closure	14/640	113/28814	2.24449e-07	1.21192e-05	8.02985e-06	Tulp3/Tgfb1/Dvl3/Arid1a/Celsr1/Sfrp5/Ptch1/Scrib/Sufu/Lrp2/Shroom3/Tead2/Sfrp1/Tgfb2	14
GO:0007517	BP	GO:0007517	muscle organ development	26/640	365/28814	2.26837e-07	1.21192e-05	8.02985e-06	Myf5/Tgfb1/Klf5/Myod1/Pax5/Erbb3/Pmp22/Plagl1/Arid5b/Zfpm2/Myc/Tcf7l2/Des/Notch1/Lrp2/Pax7/Nr2f2/Ednra/Heyl/Bcl9/Tgfb2/Chd7/Foxk1/Bcl2/Naca/Bcl9l	26
GO:0031532	BP	GO:0031532	actin cytoskeleton reorganization	14/640	114/28814	2.50718e-07	1.32463e-05	8.77661e-06	Cdh1/Tgfb1/Eps8/Parvb/Myh9/Cxadr/Arhgdia/Auts2/Thsd7a/Micall2/Whamm/Ntrk3/Ptk2b/Cldn19	14
GO:0003231	BP	GO:0003231	cardiac ventricle development	16/640	151/28814	2.79382e-07	1.45018e-05	9.60849e-06	Tgfb1/Sav1/Zfpm2/Sufu/Notch1/Lrp2/Slit2/Ednra/Scn5a/Heyl/Tgfb2/Cplane1/Ppp1r13l/Chd7/Slit3/Naca	16
GO:0072001	BP	GO:0072001	renal system development	25/640	345/28814	2.80582e-07	1.45018e-05	9.60849e-06	Efnb2/Tgfb1/Sulf2/Arid5b/Tshz3/Ptch1/Myc/Notch1/Lrp2/Bcl2l11/Wnt2b/Il6ra/Sfrp1/Slit2/Fgfr1/Ednra/Smad1/Bmper/Heyl/Tns2/Tgfb2/Cplane1/Gpc3/Bcl2/Agtr2	25
GO:2000027	BP	GO:2000027	regulation of animal organ morphogenesis	15/640	133/28814	2.90928e-07	1.48748e-05	9.85564e-06	Cdh1/Tgfb1/Dvl3/Fgfr4/Celsr1/Sfrp5/Ror2/Wnt2b/Sfrp1/Fgfr1/Ednra/Plekha4/Znrf3/Gpc3/Agtr2	15
GO:0007160	BP	GO:0007160	cell-matrix adhesion	20/640	234/28814	3.29808e-07	1.66834e-05	1.10539e-05	Myf5/Itga5/Ddr1/Itgb4/Itgb8/Bcl2l11/Fga/Macf1/Zyx/Sirpa/Acer2/Hoxa7/Cdk6/Coro2b/BC024139/Whamm/Bcl2/Ptk2b/Msln/Peak1	20
GO:0019827	BP	GO:0019827	stem cell population maintenance	17/640	173/28814	3.54297e-07	1.77136e-05	1.17365e-05	Tead3/Braf/Arid1a/Med15/Sav1/Myc/Nfya/Tcf7l2/Padi4/Sfrp1/Fgfr1/Cnot3/Wdr62/Bcl9/Setd1a/Bcl9l/Zhx2	17
GO:0098742	BP	GO:0098742	cell-cell adhesion via plasma-membrane adhesion molecules	19/640	214/28814	3.60717e-07	1.77136e-05	1.17365e-05	Cdh1/Itga5/Celsr1/Cldn1/Cxadr/Gpc4/Nectin1/Ptprf/Ptpn23/Mag/Tgfb2/Clstn1/Pvr/Mbp/Cdh19/Tenm2/Pcdh20/Mpz/Pcdhgc3	19
GO:0042060	BP	GO:0042060	wound healing	26/640	374/28814	3.627e-07	1.77136e-05	1.17365e-05	Vwf/Tgfb1/Ddr1/Celsr1/Evl/Myh9/Cldn1/Scrib/Cxadr/Kng1/C3/Tmeff2/Il6ra/Fga/Pear1/Epb41l4b/Macf1/Acta2/Rap2b/Tgfb2/BC024139/Mmrn1/Kng2/Naca/Erbb2/Cldn19	26
GO:0022011	BP	GO:0022011	myelination in peripheral nervous system	8/640	32/28814	3.72526e-07	1.77136e-05	1.17365e-05	Ndrg1/Pmp22/Itgb4/Fa2h/Adgrg6/Ncmap/Prx/Ntrk3	8
GO:0032292	BP	GO:0032292	peripheral nervous system axon ensheathment	8/640	32/28814	3.72526e-07	1.77136e-05	1.17365e-05	Ndrg1/Pmp22/Itgb4/Fa2h/Adgrg6/Ncmap/Prx/Ntrk3	8
GO:0060561	BP	GO:0060561	apoptotic process involved in morphogenesis	8/640	32/28814	3.72526e-07	1.77136e-05	1.17365e-05	Scrib/Notch1/Bcl2l11/Tnfrsf1a/Ppp2r1b/Pml/Tgfb2/Fzd5	8
GO:0031345	BP	GO:0031345	negative regulation of cell projection organization	19/640	215/28814	3.87627e-07	1.82492e-05	1.20914e-05	Sema6b/Efnb2/Cers2/Pmp22/Sema6a/Gdi2/Evl/Spry2/Sema5a/Dip2b/Aatk/Cit/Sema4b/Slit2/Ptprf/Mag/Mbp/Prag1/Ptprz1	19
GO:0014020	BP	GO:0014020	primary neural tube formation	14/640	119/28814	4.28353e-07	1.99688e-05	1.32308e-05	Tulp3/Tgfb1/Dvl3/Arid1a/Celsr1/Sfrp5/Ptch1/Scrib/Sufu/Lrp2/Shroom3/Tead2/Sfrp1/Tgfb2	14
GO:0030509	BP	GO:0030509	BMP signaling pathway	17/640	176/28814	4.52694e-07	2.08986e-05	1.38468e-05	Tgfb1/Gata6/Sfrp5/Tgfb3/Ror2/Tcf7l2/Notch1/Lrp2/Htra3/Sfrp1/Smad1/Bmper/Scube3/Tgfb2/Fam83g/Gpc3/Numa1	17
GO:0035567	BP	GO:0035567	non-canonical Wnt signaling pathway	10/640	57/28814	4.59726e-07	2.10192e-05	1.39267e-05	Dvl3/Celsr1/Sfrp5/Ror2/Rspo1/Sfrp1/Plekha4/Znrf3/Fzd5/Gpc3	10
GO:0022612	BP	GO:0022612	gland morphogenesis	16/640	157/28814	4.7622e-07	2.1566e-05	1.4289e-05	Cdh1/Tgfb1/Ddr1/Igf1r/Sulf2/Ptch1/Scrib/Notch1/Plxna1/Msn/Sfrp1/Slit2/Fgfr1/Pml/Cyp7b1/Bcl2	16
GO:0098727	BP	GO:0098727	maintenance of cell number	17/640	177/28814	4.90632e-07	2.2009e-05	1.45826e-05	Tead3/Braf/Arid1a/Med15/Sav1/Myc/Nfya/Tcf7l2/Padi4/Sfrp1/Fgfr1/Cnot3/Wdr62/Bcl9/Setd1a/Bcl9l/Zhx2	17
GO:0001738	BP	GO:0001738	morphogenesis of a polarized epithelium	12/640	88/28814	5.7387e-07	2.55024e-05	1.68971e-05	Dvl3/Celsr1/Sfrp5/Ror2/Sh3bp1/Scrib/Msn/Sfrp1/Cplane1/Plekha4/Znrf3/Gpc3	12
GO:0051962	BP	GO:0051962	positive regulation of nervous system development	25/640	359/28814	5.88207e-07	2.58975e-05	1.71589e-05	Braf/Tgfb1/Jade2/Dbnl/Sema5a/Myc/Synj1/Rela/St8sia2/Notch1/Lrp2/Macf1/Plxna1/Dcx/Ptprf/Mag/Wdr62/Clstn1/Spen/Shtn1/Agrn/Nlgn2/Plxnb1/Ntrk3/Ptprz1	25
GO:0007162	BP	GO:0007162	negative regulation of cell adhesion	23/640	313/28814	6.56079e-07	2.86207e-05	1.89632e-05	Cdh1/Tgfb1/Erbb3/Sema6a/Sema5a/Scrib/Cblb/Kng1/Cd74/Notch1/Plxna1/Cd276/Acer2/Hoxa7/Ildr2/Mbp/Coro2b/Plxnb1/Actn4/Kng2/Erbb2/Ptprz1/Zfp703	23
GO:0001657	BP	GO:0001657	ureteric bud development	13/640	107/28814	7.60196e-07	3.22744e-05	2.13841e-05	Tgfb1/Tshz3/Ptch1/Myc/Wnt2b/Sfrp1/Slit2/Fgfr1/Smad1/Bmper/Gpc3/Bcl2/Agtr2	13
GO:0072163	BP	GO:0072163	mesonephric epithelium development	13/640	107/28814	7.60196e-07	3.22744e-05	2.13841e-05	Tgfb1/Tshz3/Ptch1/Myc/Wnt2b/Sfrp1/Slit2/Fgfr1/Smad1/Bmper/Gpc3/Bcl2/Agtr2	13
GO:0072164	BP	GO:0072164	mesonephric tubule development	13/640	107/28814	7.60196e-07	3.22744e-05	2.13841e-05	Tgfb1/Tshz3/Ptch1/Myc/Wnt2b/Sfrp1/Slit2/Fgfr1/Smad1/Bmper/Gpc3/Bcl2/Agtr2	13
GO:0014044	BP	GO:0014044	Schwann cell development	8/640	35/28814	7.8601e-07	3.3075e-05	2.19146e-05	Ndrg1/Pmp22/Itgb4/Fa2h/Adgrg6/Ncmap/Prx/Ntrk3	8
GO:0050770	BP	GO:0050770	regulation of axonogenesis	17/640	185/28814	9.14761e-07	3.81552e-05	2.52805e-05	Sema6b/Braf/Sema6a/Dbnl/Sema5a/Dip2b/Aatk/Macf1/Plxna1/Sema4b/Dcx/Slit2/Mag/Shtn1/Mbp/Plxnb1/Ntrk3	17
GO:0001823	BP	GO:0001823	mesonephros development	13/640	110/28814	1.04717e-06	4.32982e-05	2.86881e-05	Tgfb1/Tshz3/Ptch1/Myc/Wnt2b/Sfrp1/Slit2/Fgfr1/Smad1/Bmper/Gpc3/Bcl2/Agtr2	13
GO:0016571	BP	GO:0016571	histone methylation	16/640	167/28814	1.0948e-06	4.48772e-05	2.97343e-05	Kmt2a/Kmt2b/Pax5/Prmt2/Nfya/Brd4/Phf1/Pax7/Kmt2e/Auts2/Setd5/Setd1b/Baz2a/Setd1a/Nsd3/Dot1l	16
GO:0060485	BP	GO:0060485	mesenchyme development	22/640	299/28814	1.11952e-06	4.54986e-05	3.01461e-05	Sema6b/Tgfb1/Erbb3/Sema6a/Zfp36l1/Tgfb3/Spry2/Sema5a/Myc/Tcf7l2/Notch1/Sema4b/Tgfb1i1/Tead2/Sfrp1/Fgfr1/Ednra/Heyl/Tgfb2/Bcl2/Bcl9l/Zfp703	22
GO:0110053	BP	GO:0110053	regulation of actin filament organization	21/640	276/28814	1.14306e-06	4.60615e-05	3.0519e-05	Braf/Eps8/Dbnl/Tgfb3/Evl/Sema5a/Sh3bp1/Tmeff2/Stmn1/Wasf2/Slit2/Ppp1r9a/Kank4/Synpo2l/Sh3pxd2b/Coro2b/Kirrel/Shroom2/Whamm/Ptk2b/Ctnna2	21
GO:0071526	BP	GO:0071526	semaphorin-plexin signaling pathway	9/640	49/28814	1.15666e-06	4.62176e-05	3.06225e-05	Sema6b/Sema6a/Sema5a/Sh3bp1/Arhgdia/Plxna1/Sema4b/Ednra/Plxnb1	9
GO:0070371	BP	GO:0070371	ERK1 and ERK2 cascade	24/640	349/28814	1.23079e-06	4.87241e-05	3.22832e-05	Braf/Tgfb1/Fgfr4/Sema6a/Flt4/Zfp36l1/Spry2/Ywhaz/Myc/C3/Cd74/Notch1/Fga/Denn2b/Ednra/Bmper/Gnai2/Acta2/Sirpa/Rapgef1/Dusp15/Garem1/Ptk2b/Erbb2	24
GO:0060071	BP	GO:0060071	Wnt signaling pathway, planar cell polarity pathway	8/640	37/28814	1.23988e-06	4.87241e-05	3.22832e-05	Dvl3/Celsr1/Sfrp5/Ror2/Sfrp1/Plekha4/Znrf3/Gpc3	8
GO:0003279	BP	GO:0003279	cardiac septum development	14/640	130/28814	1.26636e-06	4.93571e-05	3.27026e-05	Dvl3/Gata6/Sav1/Zfpm2/Sufu/Notch1/Lrp2/Slit2/Heyl/Tgfb2/Cplane1/Chd7/Maml1/Slit3	14
GO:0003206	BP	GO:0003206	cardiac chamber morphogenesis	15/640	152/28814	1.62714e-06	6.2903e-05	4.16777e-05	Tgfb1/Dvl3/Gata6/Sav1/Zfpm2/Notch1/Lrp2/Slit2/Ednra/Heyl/Adgrg6/Tgfb2/Ppp1r13l/Chd7/Slit3	15
GO:0007416	BP	GO:0007416	synapse assembly	17/640	193/28814	1.64726e-06	6.3167e-05	4.18527e-05	Cdh1/Efnb2/Dbnl/St8sia2/Chrnb2/Gpc4/Gpm6a/Nectin1/Ppp1r9a/Setd5/Clstn1/Agrn/Fzd5/Nlgn2/Plxnb1/Ntrk3/Sptbn2	17
GO:0045765	BP	GO:0045765	regulation of angiogenesis	22/640	307/28814	1.733e-06	6.59234e-05	4.36789e-05	Itga5/Sp1/Gata6/Sema6a/Vash1/Spry2/Sema5a/C3/Itgb8/Hgs/Atp2b4/Tnfrsf1a/Pak4/Smad1/Bmper/Pml/Lrg1/Vash2/Tgfb2/Ccbe1/Rhob/Ptk2b	22
GO:0003007	BP	GO:0003007	heart morphogenesis	21/640	284/28814	1.80652e-06	6.81747e-05	4.51706e-05	Tgfb1/Dvl3/Gata6/Zmiz1/Sav1/Ptch1/Zfpm2/Sufu/Notch1/Lrp2/Tead2/Slit2/Ednra/Heyl/Adgrg6/Tgfb2/Synpo2l/Ppp1r13l/Chd7/Slit3/Naca	21
GO:0001841	BP	GO:0001841	neural tube formation	14/640	134/28814	1.82505e-06	6.83317e-05	4.52746e-05	Tulp3/Tgfb1/Dvl3/Arid1a/Celsr1/Sfrp5/Ptch1/Scrib/Sufu/Lrp2/Shroom3/Tead2/Sfrp1/Tgfb2	14
GO:0010594	BP	GO:0010594	regulation of endothelial cell migration	16/640	174/28814	1.88762e-06	7.01221e-05	4.64609e-05	Sp1/Tgfb1/Flt4/Vash1/Sema5a/Sh3bp1/Atp2b4/Notch1/Nr2f2/Fgf16/Slit2/Fgfr1/Bmper/Ccbe1/Rhob/Ptk2b	16
GO:0030038	BP	GO:0030038	contractile actin filament bundle assembly	13/640	116/28814	1.92457e-06	7.03948e-05	4.66416e-05	Braf/Tgfb3/Evl/Tmeff2/Stmn1/Wasf2/Zyx/Ppp1r9a/Kank4/Synpo2l/Sh3pxd2b/Coro2b/Ptk2b	13
GO:0043149	BP	GO:0043149	stress fiber assembly	13/640	116/28814	1.92457e-06	7.03948e-05	4.66416e-05	Braf/Tgfb3/Evl/Tmeff2/Stmn1/Wasf2/Zyx/Ppp1r9a/Kank4/Synpo2l/Sh3pxd2b/Coro2b/Ptk2b	13
GO:0034968	BP	GO:0034968	histone lysine methylation	14/640	135/28814	1.99528e-06	7.2424e-05	4.79861e-05	Kmt2a/Kmt2b/Pax5/Nfya/Brd4/Phf1/Kmt2e/Auts2/Setd5/Setd1b/Baz2a/Setd1a/Nsd3/Dot1l	14
GO:0060538	BP	GO:0060538	skeletal muscle organ development	18/640	218/28814	2.08329e-06	7.47335e-05	4.95163e-05	Myf5/Tgfb1/Klf5/Myod1/Pax5/Pmp22/Plagl1/Myc/Tcf7l2/Des/Notch1/Pax7/Nr2f2/Heyl/Bcl9/Bcl2/Naca/Bcl9l	18
GO:0003002	BP	GO:0003002	regionalization	25/640	385/28814	2.09263e-06	7.47335e-05	4.95163e-05	Myf5/Tulp3/Kmt2a/Fgfr4/Celsr1/Ror2/Ptch1/Ets2/C3/Sufu/Notch1/Lrp2/Wnt2b/Pax7/Nr2f2/Sfrp1/Fgfr1/Ednra/Adgrg1/Heyl/Hoxa7/Fzd5/Gpc3/Abi1/Ssbp3	25
GO:0007389	BP	GO:0007389	pattern specification process	29/640	490/28814	2.11156e-06	7.47335e-05	4.95163e-05	Myf5/Tulp3/Kmt2a/Fgfr4/Celsr1/Meis1/Ror2/Ptch1/Ets2/C3/Sufu/Notch1/Lrp2/Meis2/Wnt2b/Pax7/Shroom3/Nr2f2/Sfrp1/Fgfr1/Ednra/Adgrg1/Heyl/Cramp1/Hoxa7/Fzd5/Gpc3/Abi1/Ssbp3	29
GO:1904659	BP	GO:1904659	glucose transmembrane transport	13/640	117/28814	2.12177e-06	7.47335e-05	4.95163e-05	Braf/Sh2b2/Clip3/Erbb3/Aoc3/Myc/C3/Slc2a1/Sesn2/Ednra/Upk3b/Erfe/Gpc3	13
GO:1901342	BP	GO:1901342	regulation of vasculature development	22/640	311/28814	2.14315e-06	7.49315e-05	4.96475e-05	Itga5/Sp1/Gata6/Sema6a/Vash1/Spry2/Sema5a/C3/Itgb8/Hgs/Atp2b4/Tnfrsf1a/Pak4/Smad1/Bmper/Pml/Lrg1/Vash2/Tgfb2/Ccbe1/Rhob/Ptk2b	22
GO:0061572	BP	GO:0061572	actin filament bundle organization	16/640	176/28814	2.19385e-06	7.61442e-05	5.0451e-05	Braf/Eps8/Tgfb3/Evl/Tmeff2/Stmn1/Wasf2/Zyx/Ppp1r9a/Kank4/Synpo2l/Sh3pxd2b/Shtn1/Coro2b/Actn4/Ptk2b	16
GO:0030099	BP	GO:0030099	myeloid cell differentiation	27/640	439/28814	2.31257e-06	7.96832e-05	5.27958e-05	Sp1/Tgfb1/Gab2/Meis1/Zfp36l1/Ror2/Myc/Myh9/Cd74/Fasn/Itgb8/Meis2/Wasf2/Kmt2e/Sfrp1/Trib1/Sbno2/Pml/Hoxa7/Cdk6/Dlk1/Setd1a/Klf13/Sh3pxd2a/Gpc3/Abi1/Ptk2b	27
GO:0008645	BP	GO:0008645	hexose transmembrane transport	13/640	118/28814	2.33671e-06	7.99357e-05	5.29631e-05	Braf/Sh2b2/Clip3/Erbb3/Aoc3/Myc/C3/Slc2a1/Sesn2/Ednra/Upk3b/Erfe/Gpc3	13
GO:0048639	BP	GO:0048639	positive regulation of developmental growth	18/640	220/28814	2.37275e-06	8.05889e-05	5.33959e-05	Igf1r/Gata6/Myod1/Dbnl/Sema5a/Zfpm2/C3/Notch1/Macf1/Dcx/Fgfr1/Sh3pxd2b/Chd7/Shtn1/Agrn/Bcl2/Ntrk3/Naca	18
GO:1902903	BP	GO:1902903	regulation of supramolecular fiber organization	25/640	388/28814	2.40298e-06	8.10368e-05	5.36926e-05	Braf/Clip3/Prune1/Eps8/Dbnl/Tgfb3/Evl/Sema5a/Sh3bp1/Tmeff2/Stmn1/Wasf2/Slit2/Ppp1r9a/Mid1/Kank4/Synpo2l/Sh3pxd2b/Coro2b/Kirrel/Shroom2/Whamm/Ptk2b/Ctnna2/Numa1	25
GO:0022604	BP	GO:0022604	regulation of cell morphogenesis	23/640	338/28814	2.44049e-06	8.12911e-05	5.38612e-05	Braf/Fblim1/Eps8/Dbnl/Parvb/Myh9/Arhgdia/Macf1/Mfsd2a/Shroom3/Plxna1/Msn/Ptprf/Fmnl2/Strip2/Dock5/Prag1/Plxnb1/Rhob/Actn4/Fmnl1/Ptk2b/Bcl9l	23
GO:0008360	BP	GO:0008360	regulation of cell shape	15/640	157/28814	2.44472e-06	8.12911e-05	5.38612e-05	Fblim1/Eps8/Parvb/Myh9/Arhgdia/Shroom3/Plxna1/Msn/Fmnl2/Strip2/Prag1/Plxnb1/Rhob/Fmnl1/Ptk2b	15
GO:0061351	BP	GO:0061351	neural precursor cell proliferation	17/640	199/28814	2.5074e-06	8.27965e-05	5.48586e-05	Tead3/Tgfb1/Kif1a/Gpr37l1/Notch1/Lrp2/Dock7/Fgfr1/Adgrg1/Gnai2/Slc16a2/Wdr62/Zfp503/Rapgef1/Setd1a/Kcna1/Ptprz1	17
GO:0035264	BP	GO:0035264	multicellular organism growth	18/640	223/28814	2.87543e-06	9.42943e-05	6.24767e-05	Atn1/Pmp22/Sp2/Arid5b/Zfp36l1/Ptch1/Tcf7l2/Mfsd2a/Adrb3/Tns2/Clic4/Sh3pxd2b/Ppp1r13l/Dlk1/Chd7/Bcl2/Sptbn2/Rasal2	18
GO:0015749	BP	GO:0015749	monosaccharide transmembrane transport	13/640	121/28814	3.10207e-06	0.00010103	6.69394e-05	Braf/Sh2b2/Clip3/Erbb3/Aoc3/Myc/C3/Slc2a1/Sesn2/Ednra/Upk3b/Erfe/Gpc3	13
GO:0061448	BP	GO:0061448	connective tissue development	21/640	295/28814	3.2928e-06	0.000105809	7.01061e-05	Myf5/Tgfb1/Por/Sulf2/Arid5b/Ror2/Slc39a14/Rela/Ltbp3/Itgb8/Notch1/Il6ra/Pax7/Fgfr1/Smad1/Chst11/Tgfb2/Sh3pxd2b/Pgrmc2/Zfp516/Rasal2	21
GO:0001654	BP	GO:0001654	eye development	26/640	421/28814	3.29332e-06	0.000105809	7.01061e-05	Myf5/Sp1/Tulp3/Tgfb1/Arid1a/Meis1/Spry2/Scrib/Clcn2/C3/Meis2/Mfsd2a/Gnb1/Dcx/Gpm6a/Nectin1/Clic4/Tgfb2/Sh3pxd2b/Ppp1r13l/Chd7/Fzd5/Shroom2/Bcl2/Ntrk3/Zhx2	26
GO:0090175	BP	GO:0090175	regulation of establishment of planar polarity	8/640	42/28814	3.43744e-06	0.000109698	7.26829e-05	Dvl3/Celsr1/Sfrp5/Ror2/Sfrp1/Plekha4/Znrf3/Gpc3	8
GO:0060411	BP	GO:0060411	cardiac septum morphogenesis	11/640	87/28814	3.61843e-06	0.000114704	7.59998e-05	Dvl3/Gata6/Sav1/Zfpm2/Notch1/Lrp2/Slit2/Heyl/Tgfb2/Chd7/Slit3	11
GO:0048545	BP	GO:0048545	response to steroid hormone	18/640	227/28814	3.69489e-06	0.000115587	7.65845e-05	Tat/Tgfb1/Por/Zmiz1/Arid1a/Myod1/Prmt2/Zfp36l1/Tgfb3/Tbl1x/Sfrp1/Heyl/Tgfb2/Cyp7b1/Mbp/Safb2/Bcl2/Agtr2	18
GO:0070374	BP	GO:0070374	positive regulation of ERK1 and ERK2 cascade	18/640	227/28814	3.69489e-06	0.000115587	7.65845e-05	Braf/Tgfb1/Fgfr4/Flt4/Spry2/C3/Cd74/Notch1/Fga/Denn2b/Ednra/Bmper/Gnai2/Acta2/Rapgef1/Dusp15/Garem1/Ptk2b	18
GO:0048146	BP	GO:0048146	positive regulation of fibroblast proliferation	10/640	71/28814	3.71936e-06	0.000115592	7.65878e-05	Tgfb1/Zmiz1/Myc/Cd74/Fosl2/Pml/Fndc3b/Cdk6/Fbrs/Ptprz1	10
GO:0150063	BP	GO:0150063	visual system development	26/640	424/28814	3.74389e-06	0.000115599	7.65924e-05	Myf5/Sp1/Tulp3/Tgfb1/Arid1a/Meis1/Spry2/Scrib/Clcn2/C3/Meis2/Mfsd2a/Gnb1/Dcx/Gpm6a/Nectin1/Clic4/Tgfb2/Sh3pxd2b/Ppp1r13l/Chd7/Fzd5/Shroom2/Bcl2/Ntrk3/Zhx2	26
GO:0050769	BP	GO:0050769	positive regulation of neurogenesis	21/640	298/28814	3.85721e-06	0.000118329	7.84015e-05	Braf/Tgfb1/Jade2/Dbnl/Sema5a/Myc/Synj1/Rela/Notch1/Lrp2/Macf1/Plxna1/Dcx/Ptprf/Mag/Wdr62/Spen/Shtn1/Plxnb1/Ntrk3/Ptprz1	21
GO:0050768	BP	GO:0050768	negative regulation of neurogenesis	15/640	163/28814	3.89829e-06	0.000118823	7.87286e-05	Sema6b/Tgfb1/Cers2/Sema6a/Sema5a/Dip2b/Aatk/Gpr37l1/Notch1/Cit/Sema4b/Slit2/Mag/Mbp/Ntrk3	15
GO:0043583	BP	GO:0043583	ear development	19/640	251/28814	3.95242e-06	0.000119705	7.93133e-05	Cdh1/Dvl3/Ddr1/Celsr1/Abr/Ror2/Spry2/Myc/Scrib/Notch1/Bcl2l11/Fgfr1/Ednra/Bmper/Tgfb2/Chd7/Shroom2/Tprn/Bcl2	19
GO:0007519	BP	GO:0007519	skeletal muscle tissue development	17/640	206/28814	4.00796e-06	0.000120619	7.99189e-05	Myf5/Tgfb1/Klf5/Myod1/Pax5/Pmp22/Plagl1/Myc/Tcf7l2/Notch1/Pax7/Nr2f2/Heyl/Bcl9/Bcl2/Naca/Bcl9l	17
GO:0016331	BP	GO:0016331	morphogenesis of embryonic epithelium	16/640	185/28814	4.19987e-06	0.0001256	8.32189e-05	Tulp3/Tgfb1/Dvl3/Arid1a/Celsr1/Sfrp5/Ptch1/Scrib/Sufu/Lrp2/Wnt2b/Shroom3/Tgfb1i1/Tead2/Sfrp1/Tgfb2	16
GO:0048880	BP	GO:0048880	sensory system development	26/640	428/28814	4.43246e-06	0.000131727	8.72786e-05	Myf5/Sp1/Tulp3/Tgfb1/Arid1a/Meis1/Spry2/Scrib/Clcn2/C3/Meis2/Mfsd2a/Gnb1/Dcx/Gpm6a/Nectin1/Clic4/Tgfb2/Sh3pxd2b/Ppp1r13l/Chd7/Fzd5/Shroom2/Bcl2/Ntrk3/Zhx2	26
GO:0035914	BP	GO:0035914	skeletal muscle cell differentiation	11/640	89/28814	4.53333e-06	0.000133888	8.87103e-05	Myf5/Klf5/Myod1/Pax5/Plagl1/Myc/Notch1/Pax7/Heyl/Bcl9/Bcl9l	11
GO:0070372	BP	GO:0070372	regulation of ERK1 and ERK2 cascade	22/640	326/28814	4.59525e-06	0.000134879	8.9367e-05	Braf/Tgfb1/Fgfr4/Sema6a/Flt4/Spry2/Ywhaz/C3/Cd74/Notch1/Fga/Denn2b/Ednra/Bmper/Gnai2/Acta2/Sirpa/Rapgef1/Dusp15/Garem1/Ptk2b/Erbb2	22
GO:0018023	BP	GO:0018023	peptidyl-lysine trimethylation	9/640	58/28814	5.01909e-06	0.000146416	9.70108e-05	Kmt2a/Kmt2b/Nfya/Brd4/Kmt2e/Setd5/Setd1b/Setd1a/Nsd3	9
GO:0010827	BP	GO:0010827	regulation of glucose transmembrane transport	11/640	90/28814	5.06219e-06	0.000146773	9.72474e-05	Braf/Sh2b2/Clip3/Erbb3/Aoc3/Myc/C3/Ednra/Upk3b/Erfe/Gpc3	11
GO:0051961	BP	GO:0051961	negative regulation of nervous system development	15/640	167/28814	5.25497e-06	0.000150713	9.98584e-05	Sema6b/Tgfb1/Cers2/Sema6a/Sema5a/Dip2b/Aatk/Gpr37l1/Notch1/Cit/Sema4b/Slit2/Mag/Mbp/Ntrk3	15
GO:0043547	BP	GO:0043547	positive regulation of GTPase activity	19/640	256/28814	5.2615e-06	0.000150713	9.98584e-05	Sipa1l2/Dvl3/Abr/Rasgef1c/Sh3bp1/Scrib/Ralgps2/Dock7/Dock6/Mtss2/Rapgef1/Iqsec3/Agrn/Tbc1d10b/Plxnb1/Mex3b/Ntrk3/Ptk2b/Erbb2	19
GO:0048145	BP	GO:0048145	regulation of fibroblast proliferation	12/640	109/28814	5.73567e-06	0.000163312	0.000108206	Tgfb1/Zmiz1/Myc/Cd74/Fosl2/Sfrp1/Pml/Fndc3b/Cdk6/Fbrs/Agtr2/Ptprz1	12
GO:0061387	BP	GO:0061387	regulation of extent of cell growth	13/640	128/28814	5.80944e-06	0.000164428	0.000108945	Sema6b/Sema6a/Dbnl/Sema5a/Dip2b/Aatk/Macf1/Sema4b/Dcx/Slit2/Mag/Shtn1/Ntrk3	13
GO:1902742	BP	GO:1902742	apoptotic process involved in development	8/640	45/28814	5.92035e-06	0.000166576	0.000110368	Scrib/Notch1/Bcl2l11/Tnfrsf1a/Ppp2r1b/Pml/Tgfb2/Fzd5	8
GO:0002064	BP	GO:0002064	epithelial cell development	18/640	235/28814	5.99298e-06	0.000167627	0.000111065	Cdh1/Col18a1/Tgfb1/Klf5/Adamtsl4/Cldn1/Scrib/Fasn/Notch1/Fosl2/Shroom3/Tnfrsf1a/Msn/Ednra/Clic4/Rapgef1/Cdk6/Cgn	18
GO:0033002	BP	GO:0033002	muscle cell proliferation	19/640	259/28814	6.22342e-06	0.000173055	0.000114661	Tgfb1/Igf1r/Gata6/Meis1/Sav1/Tgfb3/Zfpm2/Myc/Cxadr/Sf1/Tcf7l2/Notch1/Il6ra/Fgfr1/Ednra/Smad1/Trib1/Gnai2/Tgfb2	19
GO:0034219	BP	GO:0034219	carbohydrate transmembrane transport	13/640	129/28814	6.33126e-06	0.000174018	0.000115299	Braf/Sh2b2/Clip3/Erbb3/Aoc3/Myc/C3/Slc2a1/Sesn2/Ednra/Upk3b/Erfe/Gpc3	13
GO:0090101	BP	GO:0090101	negative regulation of transmembrane receptor protein serine/threonine kinase signaling pathway	13/640	129/28814	6.33126e-06	0.000174018	0.000115299	Tgfb3/Spry2/Tcf7l2/Notch1/Lrp2/Htra3/Tgfb1i1/Sfrp1/Bmper/Chst11/Pmepa1/Bcl9l/Peg10	13
GO:2001236	BP	GO:2001236	regulation of extrinsic apoptotic signaling pathway	15/640	170/28814	6.53373e-06	0.000178551	0.000118303	Tmbim1/Bcl2l1/Deptor/Rela/Mal/Fga/Sfrp1/Fgfr1/Sh3rf1/Ppp2r1b/Pml/Tnfrsf23/Tgfb2/Bcl2/Agtr2	15
GO:1905314	BP	GO:1905314	semi-lunar valve development	7/640	33/28814	6.6722e-06	0.000181293	0.00012012	Tgfb1/Notch1/Tnfrsf1a/Slit2/Heyl/Tgfb2/Slit3	7
GO:0048754	BP	GO:0048754	branching morphogenesis of an epithelial tube	16/640	192/28814	6.76312e-06	0.000182719	0.000121065	Tgfb1/Ddr1/Celsr1/Ptch1/Spry2/Sema5a/Myc/Notch1/Wnt2b/Slit2/Ednra/Pml/Clic4/Gpc3/Bcl2/Agtr2	16
GO:0018022	BP	GO:0018022	peptidyl-lysine methylation	14/640	150/28814	6.91319e-06	0.000185719	0.000123052	Kmt2a/Kmt2b/Pax5/Nfya/Brd4/Phf1/Kmt2e/Auts2/Setd5/Setd1b/Baz2a/Setd1a/Nsd3/Dot1l	14
GO:0001666	BP	GO:0001666	response to hypoxia	17/640	216/28814	7.55237e-06	0.000201033	0.000133198	Hif3a/Gata6/Prmt2/Zfp36l1/Tgfb3/Myc/Notch1/Chrnb2/Slc9a1/Gnb1/Fosl2/Ednra/Pml/Tgfb2/Kcnk3/Bcl2/Sod3	17
GO:0032984	BP	GO:0032984	protein-containing complex disassembly	18/640	239/28814	7.56779e-06	0.000201033	0.000133198	Igf1r/Arid1a/Kif19a/Eps8/Evl/Sema5a/Myc/Sh3bp1/Synj1/Scaf4/Nckap5l/Smarcd1/Stmn1/Smarcc1/Mid1/Mical2/Shroom2/Mical3	18
GO:0050807	BP	GO:0050807	regulation of synapse organization	19/640	263/28814	7.75203e-06	0.000204783	0.000135683	Kif1a/Dbnl/Ywhaz/St8sia2/Chrnb2/Gpc4/Gpm6a/Nectin1/Ppp1r9a/Ptprf/Setd5/Tanc1/Abhd17c/Clstn1/Agrn/Nlgn2/Tanc2/Ntrk3/Ctnna2	19
GO:0035265	BP	GO:0035265	organ growth	17/640	217/28814	8.02849e-06	0.000209755	0.000138978	Prlr/Por/Gata6/Meis1/Sav1/Spry2/Zfpm2/Cxadr/Tcf7l2/Notch1/Bcl2l11/Wwc2/Fgfr1/Smad1/Tgfb2/Bcl2/Agtr2	17
GO:0050679	BP	GO:0050679	positive regulation of epithelial cell proliferation	17/640	217/28814	8.02849e-06	0.000209755	0.000138978	Sp1/Tgfb1/Flt4/Sema5a/Myc/Cldn1/Cxadr/Tcf7l2/Notch1/Sfrp1/Fgfr1/Scn5a/Lrg1/Vash2/Cyp7b1/Erbb2/Zfp703	17
GO:0051017	BP	GO:0051017	actin filament bundle assembly	15/640	173/28814	8.08253e-06	0.000210013	0.000139149	Braf/Eps8/Tgfb3/Evl/Tmeff2/Stmn1/Wasf2/Zyx/Ppp1r9a/Kank4/Synpo2l/Sh3pxd2b/Coro2b/Actn4/Ptk2b	15
GO:0031346	BP	GO:0031346	positive regulation of cell projection organization	26/640	443/28814	8.17453e-06	0.000211249	0.000139968	Braf/Crtc1/Igf1r/Gprc5b/Eps8/Dbnl/Tgfb3/Ror2/Sema5a/Macf1/Wasf2/Auts2/Plxna1/Dcx/Gpm6a/Fgfr1/Ppp1r9a/Ptprf/Rapgef1/Shtn1/Enc1/Agrn/Plxnb1/Ntrk3/Ptk2b/Ptprz1	26
GO:0030516	BP	GO:0030516	regulation of axon extension	12/640	113/28814	8.34588e-06	0.000214512	0.000142129	Sema6b/Sema6a/Dbnl/Sema5a/Dip2b/Aatk/Macf1/Sema4b/Slit2/Mag/Shtn1/Ntrk3	12
GO:0019226	BP	GO:0019226	transmission of nerve impulse	11/640	95/28814	8.59623e-06	0.000219758	0.000145606	Pmp22/Avpr1a/Gria1/Scn5a/Mag/Kcna2/Kcna1/Prx/Grik2/Ntrk3/Cldn19	11
GO:0001736	BP	GO:0001736	establishment of planar polarity	9/640	62/28814	8.83632e-06	0.000224688	0.000148872	Dvl3/Celsr1/Sfrp5/Ror2/Sfrp1/Cplane1/Plekha4/Znrf3/Gpc3	9
GO:0048762	BP	GO:0048762	mesenchymal cell differentiation	18/640	242/28814	8.98292e-06	0.000225999	0.00014974	Sema6b/Tgfb1/Sema6a/Tgfb3/Spry2/Sema5a/Tcf7l2/Notch1/Sema4b/Tgfb1i1/Sfrp1/Fgfr1/Ednra/Heyl/Tgfb2/Bcl2/Bcl9l/Zfp703	18
GO:0097191	BP	GO:0097191	extrinsic apoptotic signaling pathway	18/640	242/28814	8.98292e-06	0.000225999	0.00014974	Tgfb1/Tmbim1/Bcl2l1/Erbb3/Deptor/Rela/Mal/Bcl2l11/Fga/Sfrp1/Fgfr1/Sh3rf1/Ppp2r1b/Pml/Tnfrsf23/Tgfb2/Bcl2/Agtr2	18
GO:0046777	BP	GO:0046777	protein autophosphorylation	18/640	243/28814	9.50486e-06	0.000237872	0.000157607	Cdk12/Ddr1/Fgfr4/Igf1r/Flt4/Brd4/Aatk/Smg1/Fgfr1/Rap2b/Hk1/Sik2/Map3k9/Aak1/Ptk2b/Taok3/Erbb2/Peak1	18
GO:1901888	BP	GO:1901888	regulation of cell junction assembly	17/640	220/28814	9.62235e-06	0.000239551	0.00015872	Cldn1/St8sia2/Chrnb2/Macf1/Gpc4/Nectin1/Ppp1r9a/Setd5/Rapgef1/Clstn1/Agrn/BC024139/Fzd5/Nlgn2/Ntrk3/Cldn19/Peak1	17
GO:0010718	BP	GO:0010718	positive regulation of epithelial to mesenchymal transition	8/640	48/28814	9.77476e-06	0.000240824	0.000159563	Tgfb1/Tgfb3/Tcf7l2/Notch1/Tgfb1i1/Tgfb2/Bcl9l/Zfp703	8
GO:0030517	BP	GO:0030517	negative regulation of axon extension	8/640	48/28814	9.77476e-06	0.000240824	0.000159563	Sema6b/Sema6a/Sema5a/Dip2b/Aatk/Sema4b/Slit2/Mag	8
GO:0008154	BP	GO:0008154	actin polymerization or depolymerization	16/640	198/28814	9.98886e-06	0.00024483	0.000162217	Eps8/Dbnl/Evl/Sema5a/Sh3bp1/Slit2/Ppp1r9a/Diaph2/Kank4/Micall2/Mical2/Kirrel/Shroom2/Mical3/Abi1/Ptk2b	16
GO:0007164	BP	GO:0007164	establishment of tissue polarity	9/640	63/28814	1.01078e-05	0.000246476	0.000163308	Dvl3/Celsr1/Sfrp5/Ror2/Sfrp1/Cplane1/Plekha4/Znrf3/Gpc3	9
GO:0018205	BP	GO:0018205	peptidyl-lysine modification	24/640	395/28814	1.02263e-05	0.000248092	0.000164379	Kmt2a/Tgfb1/Por/Kmt2b/Zmiz1/Myod1/Pax5/Jade2/Dip2b/Nfya/Brd4/Phf1/Rela/Kmt2e/Auts2/Setd5/Pml/Setd1b/Baz2a/Setd1a/Usp22/Nsd3/Dot1l/Brpf3	24
GO:0001838	BP	GO:0001838	embryonic epithelial tube formation	14/640	156/28814	1.08665e-05	0.000260962	0.000172906	Tulp3/Tgfb1/Dvl3/Arid1a/Celsr1/Sfrp5/Ptch1/Scrib/Sufu/Lrp2/Shroom3/Tead2/Sfrp1/Tgfb2	14
GO:0031099	BP	GO:0031099	regeneration	14/640	156/28814	1.08665e-05	0.000260962	0.000172906	Braf/Tgfb1/Klf5/Igf1r/Sulf2/Myod1/Cers2/Pax7/Ptprf/Mag/Bcl9/Bcl2/Ntrk3/Naca	14
GO:0043534	BP	GO:0043534	blood vessel endothelial cell migration	12/640	116/28814	1.09362e-05	0.000261316	0.00017314	Sp1/Efnb2/Tgfb1/Vash1/Sh3bp1/Myh9/Atp2b4/Notch1/Slit2/Fgfr1/Scarb1/Ptk2b	12
GO:0080182	BP	GO:0080182	histone H3-K4 trimethylation	6/640	24/28814	1.12233e-05	0.000266833	0.000176796	Kmt2a/Kmt2b/Nfya/Kmt2e/Setd1b/Setd1a	6
GO:0008347	BP	GO:0008347	glial cell migration	9/640	64/28814	1.15323e-05	0.000272813	0.000180758	Zmiz1/Cers2/Pmp22/Scrib/Dcx/Adgrg1/Tgfb2/Syne2/Ptprz1	9
GO:0030900	BP	GO:0030900	forebrain development	24/640	398/28814	1.15895e-05	0.000272813	0.000180758	Sema6b/Zmiz1/Arid1a/Pax5/Kif1a/Sema5a/Tcf7l2/Notch1/Lrp2/Dclk1/Wnt2b/Chrnb2/Dock7/Mfsd2a/Nr2f2/Dcx/Slit2/Fgfr1/Adgrg1/Wdr62/Chd7/Kcna1/Syne2/Jakmip1	24
GO:0035637	BP	GO:0035637	multicellular organismal signaling	14/640	157/28814	1.16911e-05	0.000273847	0.000181443	Pmp22/Avpr1a/Gria1/Cxadr/Slc9a1/Scn5a/Mag/Kcna2/Kcnd3/Kcna1/Prx/Grik2/Ntrk3/Cldn19	14
GO:0050803	BP	GO:0050803	regulation of synapse structure or activity	19/640	271/28814	1.18611e-05	0.000276469	0.000183181	Kif1a/Dbnl/Ywhaz/St8sia2/Chrnb2/Gpc4/Gpm6a/Nectin1/Ppp1r9a/Ptprf/Setd5/Tanc1/Abhd17c/Clstn1/Agrn/Nlgn2/Tanc2/Ntrk3/Ctnna2	19
GO:0038127	BP	GO:0038127	ERBB signaling pathway	12/640	117/28814	1.19436e-05	0.000277033	0.000183554	Braf/Tgfb1/Erbb3/Cblb/Afap1l2/Nrg4/Ptprf/Cbl/Hip1/Garem1/Ptk2b/Erbb2	12
GO:0008643	BP	GO:0008643	carbohydrate transport	14/640	158/28814	1.25704e-05	0.000290156	0.000192249	Braf/Sh2b2/Clip3/Erbb3/Aoc3/Myc/C3/Slc2a1/Mfsd2a/Sesn2/Ednra/Upk3b/Erfe/Gpc3	14
GO:0022411	BP	GO:0022411	cellular component disassembly	25/640	427/28814	1.26613e-05	0.000290842	0.000192704	Ddr1/Fgfr4/Igf1r/Arid1a/Kif19a/Eps8/Tgfb3/Evl/Sema5a/Myc/Sh3bp1/Synj1/Scaf4/Nckap5l/Smarcd1/C3/Stmn1/Smarcc1/Mid1/Mical2/Tgfb2/Sh3pxd2b/Shroom2/Retreg2/Mical3	25
GO:0051492	BP	GO:0051492	regulation of stress fiber assembly	11/640	99/28814	1.28103e-05	0.000292074	0.00019352	Braf/Tgfb3/Evl/Tmeff2/Stmn1/Wasf2/Ppp1r9a/Kank4/Synpo2l/Sh3pxd2b/Coro2b	11
GO:0043010	BP	GO:0043010	camera-type eye development	23/640	374/28814	1.28378e-05	0.000292074	0.00019352	Myf5/Sp1/Tulp3/Tgfb1/Arid1a/Meis1/Spry2/Scrib/Clcn2/C3/Mfsd2a/Gnb1/Dcx/Gpm6a/Nectin1/Clic4/Tgfb2/Ppp1r13l/Chd7/Fzd5/Shroom2/Ntrk3/Zhx2	23
GO:0060038	BP	GO:0060038	cardiac muscle cell proliferation	9/640	65/28814	1.31246e-05	0.000297178	0.000196902	Gata6/Meis1/Sav1/Zfpm2/Cxadr/Notch1/Fgfr1/Smad1/Tgfb2	9
GO:0060828	BP	GO:0060828	regulation of canonical Wnt signaling pathway	18/640	249/28814	1.32489e-05	0.00029804	0.000197473	Cdh1/Tgfb1/Sulf2/Gprc5b/Sfrp5/Ror2/Sema5a/Tcf7l2/Notch1/Rspo1/Tnks/Sfrp1/Tle3/Rapgef1/Plekha4/Znrf3/Gpc3/Zfp703	18
GO:2000095	BP	GO:2000095	regulation of Wnt signaling pathway, planar cell polarity pathway	5/640	15/28814	1.3288e-05	0.00029804	0.000197473	Sfrp5/Sfrp1/Plekha4/Znrf3/Gpc3	5
GO:0048709	BP	GO:0048709	oligodendrocyte differentiation	12/640	119/28814	1.42043e-05	0.000317096	0.000210099	Tgfb1/Cnp/Tcf7l2/Notch1/Mal/Plp1/Fa2h/Myrf/Mag/Dusp15/Erbb2/Ptprz1	12
GO:0032288	BP	GO:0032288	myelin assembly	6/640	25/28814	1.44908e-05	0.000320506	0.000212358	Pmp22/Itgb4/Ugt8a/Mag/Ncmap/Prx	6
GO:0010810	BP	GO:0010810	regulation of cell-substrate adhesion	17/640	227/28814	1.44919e-05	0.000320506	0.000212358	Myf5/Itga5/Braf/Ddr1/Notch1/Macf1/Acer2/Hoxa7/Cdk6/Coro2b/BC024139/Dock5/Actn4/Bcl2/Ptk2b/Ptprz1/Peak1	17
GO:0048286	BP	GO:0048286	lung alveolus development	9/640	66/28814	1.49005e-05	0.000328017	0.000217335	Tgfb1/Fgfr4/Cic/Gata6/Flt4/Tns3/Tgfb3/Ltbp3/Hs6st1	9
GO:0014902	BP	GO:0014902	myotube differentiation	13/640	140/28814	1.54537e-05	0.000338627	0.000224365	Myf5/Pld3/Klf5/Myod1/Piezo1/Pmp22/Myh9/Notch1/Tanc1/Bcl9/Maml1/Bcl2/Naca	13
GO:0006687	BP	GO:0006687	glycosphingolipid metabolic process	8/640	51/28814	1.55572e-05	0.000339332	0.000224831	St3gal1/Galc/Itgb8/St8sia2/Ugcg/Ugt8a/Fa2h/Gal3st1	8
GO:0045766	BP	GO:0045766	positive regulation of angiogenesis	15/640	183/28814	1.58696e-05	0.000343	0.000227262	Itga5/Sp1/Gata6/Sema5a/C3/Itgb8/Tnfrsf1a/Pak4/Smad1/Bmper/Lrg1/Vash2/Ccbe1/Rhob/Ptk2b	15
GO:1904018	BP	GO:1904018	positive regulation of vasculature development	15/640	183/28814	1.58696e-05	0.000343	0.000227262	Itga5/Sp1/Gata6/Sema5a/C3/Itgb8/Tnfrsf1a/Pak4/Smad1/Bmper/Lrg1/Vash2/Ccbe1/Rhob/Ptk2b	15
GO:0010721	BP	GO:0010721	negative regulation of cell development	16/640	206/28814	1.63948e-05	0.000352748	0.000233721	Sema6b/Tgfb1/Cers2/Sema6a/Sema5a/Dip2b/Aatk/Gpr37l1/Notch1/Cit/Sema4b/Slit2/Mag/Mbp/Actn4/Ntrk3	16
GO:0010977	BP	GO:0010977	negative regulation of neuron projection development	14/640	162/28814	1.66999e-05	0.000357264	0.000236713	Sema6b/Efnb2/Cers2/Pmp22/Sema6a/Sema5a/Dip2b/Aatk/Sema4b/Slit2/Mag/Mbp/Prag1/Ptprz1	14
GO:0017015	BP	GO:0017015	regulation of transforming growth factor beta receptor signaling pathway	12/640	121/28814	1.68301e-05	0.000357264	0.000236713	Tgfb1/Tgfb3/Spry2/Htra3/Furin/Tgfb1i1/Chst11/Lrg1/Pmepa1/Bcl9l/Zfp703/Peg10	12
GO:0090100	BP	GO:0090100	positive regulation of transmembrane receptor protein serine/threonine kinase signaling pathway	12/640	121/28814	1.68301e-05	0.000357264	0.000236713	Tgfb1/Gata6/Tgfb3/Notch1/Furin/Tgfb1i1/Lrg1/Scube3/Tgfb2/Gpc3/Numa1/Zc3h3	12
GO:0007219	BP	GO:0007219	Notch signaling pathway	15/640	184/28814	1.69306e-05	0.0003578	0.000237068	Tgfb1/Dtx2/Zmiz1/Krt19/Notch1/Maml2/Heyl/Tgfb2/Dtx4/Cdk6/Spen/Dlk1/Prag1/Maml1/Aak1	15
GO:0006479	BP	GO:0006479	protein methylation	16/640	207/28814	1.74098e-05	0.000363086	0.000240571	Kmt2a/Kmt2b/Pax5/Prmt2/Nfya/Brd4/Phf1/Pax7/Kmt2e/Auts2/Setd5/Setd1b/Baz2a/Setd1a/Nsd3/Dot1l	16
GO:0008213	BP	GO:0008213	protein alkylation	16/640	207/28814	1.74098e-05	0.000363086	0.000240571	Kmt2a/Kmt2b/Pax5/Prmt2/Nfya/Brd4/Phf1/Pax7/Kmt2e/Auts2/Setd5/Setd1b/Baz2a/Setd1a/Nsd3/Dot1l	16
GO:0099173	BP	GO:0099173	postsynapse organization	16/640	207/28814	1.74098e-05	0.000363086	0.000240571	Ndrg1/Igf1r/Kif1a/Dbnl/Wasf2/Ppp1r9a/Ptprf/Arhgap39/Tanc1/Abhd17c/Zdhhc2/Agrn/Nlgn2/Tanc2/Ntrk3/Sptbn2	16
GO:2000050	BP	GO:2000050	regulation of non-canonical Wnt signaling pathway	6/640	26/28814	1.84853e-05	0.000383832	0.000254316	Sfrp5/Rspo1/Sfrp1/Plekha4/Znrf3/Gpc3	6
GO:0006677	BP	GO:0006677	glycosylceramide metabolic process	5/640	16/28814	1.89748e-05	0.000392284	0.000259916	Galc/Ugcg/Ugt8a/Fa2h/Gal3st1	5
GO:0016570	BP	GO:0016570	histone modification	27/640	495/28814	2.03868e-05	0.000418612	0.00027736	Kmt2a/Tgfb1/Kmt2b/Myod1/Pax5/Kdm6b/Prmt2/Jade2/Nfya/Brd4/Phf1/Tbl1x/Padi4/Pax7/Sfpq/Kmt2e/Auts2/Setd5/Pml/Phf2/Setd1b/Baz2a/Setd1a/Usp22/Nsd3/Dot1l/Brpf3	27
GO:0007173	BP	GO:0007173	epidermal growth factor receptor signaling pathway	11/640	104/28814	2.05124e-05	0.000418612	0.00027736	Braf/Tgfb1/Erbb3/Cblb/Afap1l2/Ptprf/Cbl/Hip1/Garem1/Ptk2b/Erbb2	11
GO:0030510	BP	GO:0030510	regulation of BMP signaling pathway	11/640	104/28814	2.05124e-05	0.000418612	0.00027736	Gata6/Sfrp5/Tcf7l2/Notch1/Lrp2/Htra3/Sfrp1/Bmper/Scube3/Gpc3/Numa1	11
GO:1901617	BP	GO:1901617	organic hydroxy compound biosynthetic process	17/640	234/28814	2.14507e-05	0.000435889	0.000288808	Fgfr4/Por/Pltp/Isyna1/Pcbd1/Srebf2/Clcn2/Abcg1/Hmgcs2/Adcyap1r1/Dhcr24/Acer2/Tgfb2/Cyp7b1/Ces1d/Ptk2b/Agtr2	17
GO:1903844	BP	GO:1903844	regulation of cellular response to transforming growth factor beta stimulus	12/640	124/28814	2.15612e-05	0.000436271	0.00028906	Tgfb1/Tgfb3/Spry2/Htra3/Furin/Tgfb1i1/Chst11/Lrg1/Pmepa1/Bcl9l/Zfp703/Peg10	12
GO:0051261	BP	GO:0051261	protein depolymerization	12/640	125/28814	2.33768e-05	0.000471003	0.000312073	Kif19a/Eps8/Evl/Sema5a/Sh3bp1/Synj1/Nckap5l/Stmn1/Mid1/Mical2/Shroom2/Mical3	12
GO:0072175	BP	GO:0072175	epithelial tube formation	14/640	167/28814	2.35123e-05	0.000471733	0.000312557	Tulp3/Tgfb1/Dvl3/Arid1a/Celsr1/Sfrp5/Ptch1/Scrib/Sufu/Lrp2/Shroom3/Tead2/Sfrp1/Tgfb2	14
GO:0050771	BP	GO:0050771	negative regulation of axonogenesis	9/640	70/28814	2.41974e-05	0.000483441	0.000320314	Sema6b/Sema6a/Sema5a/Dip2b/Aatk/Sema4b/Slit2/Mag/Mbp	9
GO:0003281	BP	GO:0003281	ventricular septum development	10/640	88/28814	2.59378e-05	0.000516042	0.000341915	Sav1/Zfpm2/Sufu/Notch1/Lrp2/Slit2/Heyl/Tgfb2/Cplane1/Slit3	10
GO:0010935	BP	GO:0010935	regulation of macrophage cytokine production	5/640	17/28814	2.639e-05	0.000520683	0.00034499	Tgfb1/Gprc5b/Tgfb3/Cd74/Tgfb2	5
GO:0045655	BP	GO:0045655	regulation of monocyte differentiation	5/640	17/28814	2.639e-05	0.000520683	0.00034499	Zfp36l1/Myc/Cd74/Hoxa7/Cdk6	5
GO:0032535	BP	GO:0032535	regulation of cellular component size	23/640	393/28814	2.8064e-05	0.000551424	0.000365357	Sema6b/Lrrc8a/Eps8/Sema6a/Dbnl/Evl/Sema5a/Deptor/Sh3bp1/Dip2b/Aatk/Macf1/Sema4b/Dcx/Slit2/Ppp1r9a/Kank4/Mag/Shtn1/Kirrel/Shroom2/Ntrk3/Ptk2b	23
GO:0045638	BP	GO:0045638	negative regulation of myeloid cell differentiation	10/640	89/28814	2.86472e-05	0.000556642	0.000368815	Meis1/Zfp36l1/Myc/Meis2/Sfrp1/Trib1/Hoxa7/Cdk6/Klf13/Ptk2b	10
GO:0002244	BP	GO:0002244	hematopoietic progenitor cell differentiation	14/640	170/28814	2.86808e-05	0.000556642	0.000368815	Braf/Tgfb1/Flt4/Notch1/Dock7/Sfrp1/Sirpa/Prrc2c/Cdk6/Setd1a/Bcl2/Ssbp3/Ptprz1/Rbm47	14
GO:0048015	BP	GO:0048015	phosphatidylinositol-mediated signaling	14/640	170/28814	2.86808e-05	0.000556642	0.000368815	Gab2/Igf1r/Erbb3/Zfp36l1/Ror2/Synj1/Pear1/Pitpnm2/Cbl/Tgfb2/Plxnb1/Ntrk3/Erbb2/Ncs1	14
GO:0045444	BP	GO:0045444	fat cell differentiation	18/640	264/28814	2.89762e-05	0.00056009	0.000371099	Tgfb1/Sh2b2/Klf5/Clip3/Arid5b/Sav1/Zfp36l1/Zfpm2/Tcf7l2/Tbl1x/Tgfb1i1/Adrb3/Sfrp1/Lrg1/Fndc3b/Sh3pxd2b/Dlk1/Zfp516	18
GO:0051402	BP	GO:0051402	neuron apoptotic process	20/640	318/28814	3.38961e-05	0.000652534	0.00043235	Braf/Atn1/Bcl2l1/Erbb3/Tgfb3/Aatk/Bcl2l11/Cit/Chl1/Tnfrsf1a/Ptprf/Mag/Tnfrsf23/Tgfb2/Agrn/Grik2/Bcl2/Ptk2b/Ptprz1/Pcdhgc3	20
GO:0036293	BP	GO:0036293	response to decreased oxygen levels	17/640	243/28814	3.46817e-05	0.000664963	0.000440585	Hif3a/Gata6/Prmt2/Zfp36l1/Tgfb3/Myc/Notch1/Chrnb2/Slc9a1/Gnb1/Fosl2/Ednra/Pml/Tgfb2/Kcnk3/Bcl2/Sod3	17
GO:0048017	BP	GO:0048017	inositol lipid-mediated signaling	14/640	173/28814	3.48214e-05	0.000664963	0.000440585	Gab2/Igf1r/Erbb3/Zfp36l1/Ror2/Synj1/Pear1/Pitpnm2/Cbl/Tgfb2/Plxnb1/Ntrk3/Erbb2/Ncs1	14
GO:0006066	BP	GO:0006066	alcohol metabolic process	21/640	345/28814	3.51186e-05	0.000667957	0.000442569	Fgfr4/Por/Pmp22/Isyna1/Pcbd1/Srebf2/Clcn2/Synj1/Abcg1/Chka/Cubn/Hmgcs2/Adcyap1r1/Fgfr1/Tkfc/Dhcr24/Scarb1/Acer2/Cyp7b1/Ces1d/Ptk2b	21
GO:0090596	BP	GO:0090596	sensory organ morphogenesis	20/640	319/28814	3.54288e-05	0.000671171	0.000444699	Sp1/Dvl3/Arid1a/Celsr1/Abr/Meis1/Ror2/Spry2/Myc/Scrib/Mfsd2a/Fgfr1/Ednra/Nectin1/Chd7/Fzd5/Shroom2/Tprn/Bcl2/Zhx2	20
GO:0061383	BP	GO:0061383	trabecula morphogenesis	8/640	57/28814	3.59177e-05	0.000677734	0.000449047	Notch1/Sfrp1/Sbno2/Adgrg6/Tgfb2/Chd7/Plxnb1/Naca	8
GO:0110020	BP	GO:0110020	regulation of actomyosin structure organization	11/640	111/28814	3.7846e-05	0.000711296	0.000471284	Braf/Tgfb3/Evl/Tmeff2/Stmn1/Wasf2/Ppp1r9a/Kank4/Synpo2l/Sh3pxd2b/Coro2b	11
GO:0043588	BP	GO:0043588	skin development	20/640	322/28814	4.04053e-05	0.000756407	0.000501174	Gata6/Celsr1/Itgb4/Sav1/Zfp36l1/Cldn1/Rela/Tcf7l2/Sufu/Notch1/Ugcg/Stmn1/Fosl2/Fa2h/Dhcr24/Clic4/Hoxa7/Tgfb2/Bcl2/Numa1	20
GO:0010761	BP	GO:0010761	fibroblast migration	8/640	58/28814	4.08615e-05	0.000758971	0.000502872	Braf/Tgfb1/Pmp22/Arid5b/Fgfr1/Acta2/Pml/Syne2	8
GO:0031062	BP	GO:0031062	positive regulation of histone methylation	8/640	58/28814	4.08615e-05	0.000758971	0.000502872	Kmt2a/Brd4/Phf1/Pax7/Kmt2e/Auts2/Baz2a/Nsd3	8
GO:0003158	BP	GO:0003158	endothelium development	12/640	133/28814	4.33554e-05	0.00080216	0.000531488	Col18a1/Kdm6b/Cldn1/Fasn/Notch1/Tnfrsf1a/Nr2f2/Msn/Ednra/Clic4/Rapgef1/Rhob	12
GO:0006688	BP	GO:0006688	glycosphingolipid biosynthetic process	6/640	30/28814	4.42059e-05	0.000814725	0.000539814	St3gal1/St8sia2/Ugcg/Ugt8a/Fa2h/Gal3st1	6
GO:0051403	BP	GO:0051403	stress-activated MAPK cascade	17/640	248/28814	4.48026e-05	0.000820035	0.000543332	Igf1r/Sfrp5/Flt4/Zfp36l1/Ror2/Sfrp1/Sh3rf1/Trib1/Mid1/Tnfrsf23/Sirpa/Tgfb2/Rapgef1/Dusp15/Grik2/Ptk2b/Taok3	17
GO:0043405	BP	GO:0043405	regulation of MAP kinase activity	15/640	200/28814	4.48389e-05	0.000820035	0.000543332	Tgfb1/Cdk12/Dvl3/Sfrp5/Ror2/Spry2/Hgs/Sfrp1/Fgfr1/Trib1/Fzd5/Ntrk3/Ptk2b/Taok3/Erbb2	15
GO:0001837	BP	GO:0001837	epithelial to mesenchymal transition	13/640	155/28814	4.54118e-05	0.000822973	0.000545278	Tgfb1/Tgfb3/Spry2/Tcf7l2/Notch1/Tgfb1i1/Sfrp1/Fgfr1/Ednra/Heyl/Tgfb2/Bcl9l/Zfp703	13
GO:0007043	BP	GO:0007043	cell-cell junction assembly	13/640	155/28814	4.54118e-05	0.000822973	0.000545278	Cdh1/Cldn15/Pmp22/Cldn10/Cldn1/Ugt8a/Micall2/Fzd5/Cdh19/Actn4/Cldn19/Cgn/Zfp703	13
GO:0036363	BP	GO:0036363	transforming growth factor beta activation	4/640	10/28814	4.55188e-05	0.000822973	0.000545278	Gata6/Ltbp3/Itgb8/Furin	4
GO:0048644	BP	GO:0048644	muscle organ morphogenesis	10/640	94/28814	4.61291e-05	0.000825751	0.000547119	Myf5/Tgfb1/Arid5b/Zfpm2/Notch1/Lrp2/Pax7/Ednra/Tgfb2/Chd7	10
GO:0120193	BP	GO:0120193	tight junction organization	10/640	94/28814	4.61291e-05	0.000825751	0.000547119	Cdh1/Cldn15/Tgfb3/Cldn10/Cldn1/Micall2/Fzd5/Actn4/Cldn19/Cgn	10
GO:0003170	BP	GO:0003170	heart valve development	8/640	59/28814	4.63603e-05	0.000825751	0.000547119	Tgfb1/Zfpm2/Notch1/Tnfrsf1a/Slit2/Heyl/Tgfb2/Slit3	8
GO:2001233	BP	GO:2001233	regulation of apoptotic signaling pathway	23/640	406/28814	4.63671e-05	0.000825751	0.000547119	Mnt/Tmbim1/Bcl2l1/Pmp22/Myc/Deptor/Cd74/Rela/Mal/Bcl2l11/Fga/Sfpq/Sfrp1/Fgfr1/Sh3rf1/Ppp2r1b/Gnai2/Pml/Tnfrsf23/Tgfb2/Bmf/Bcl2/Agtr2	23
GO:0071900	BP	GO:0071900	regulation of protein serine/threonine kinase activity	21/640	352/28814	4.69612e-05	0.00083321	0.000552061	Tgfb1/Cdk12/Dvl3/Pmp22/Sfrp5/Ror2/Spry2/Hgs/Atp2b4/Sesn2/Nr2f2/Sfrp1/Fgfr1/Trib1/Cnppd1/Fzd5/Ntrk3/Ptk2b/Taok3/Erbb2/Ccni	21
GO:0001890	BP	GO:0001890	placenta development	14/640	178/28814	4.76353e-05	0.000841751	0.00055772	Cdh1/Sp1/Vwf/Arid1a/Krt19/Zfp36l1/Vash1/Nr2f2/Vash2/Erf/Fzd5/Hs6st1/E2f8/Peg10	14
GO:0010934	BP	GO:0010934	macrophage cytokine production	5/640	19/28814	4.77966e-05	0.000841751	0.00055772	Tgfb1/Gprc5b/Tgfb3/Cd74/Tgfb2	5
GO:0010634	BP	GO:0010634	positive regulation of epithelial cell migration	13/640	156/28814	4.85522e-05	0.000851904	0.000564447	Sp1/Tgfb1/Gab2/Flt4/Sema5a/Epb41l4b/Fgf16/Fgfr1/Tgfb2/Dock5/Ccbe1/Rhob/Ptk2b	13
GO:0010717	BP	GO:0010717	regulation of epithelial to mesenchymal transition	10/640	95/28814	5.05447e-05	0.000880367	0.000583306	Tgfb1/Tgfb3/Spry2/Tcf7l2/Notch1/Tgfb1i1/Sfrp1/Tgfb2/Bcl9l/Zfp703	10
GO:0031060	BP	GO:0031060	regulation of histone methylation	10/640	95/28814	5.05447e-05	0.000880367	0.000583306	Kmt2a/Kmt2b/Pax5/Brd4/Phf1/Pax7/Kmt2e/Auts2/Baz2a/Nsd3	10
GO:0032231	BP	GO:0032231	regulation of actin filament bundle assembly	11/640	115/28814	5.25388e-05	0.000911759	0.000604105	Braf/Tgfb3/Evl/Tmeff2/Stmn1/Wasf2/Ppp1r9a/Kank4/Synpo2l/Sh3pxd2b/Coro2b	11
GO:0046890	BP	GO:0046890	regulation of lipid biosynthetic process	15/640	203/28814	5.3181e-05	0.000919548	0.000609266	Fgfr4/Por/Igf1r/Avpr1a/Srebf2/Clcn2/Abcg1/C3/Cd74/Pcx/Sf1/Tcf7l2/Mfsd2a/Scarb1/Ces1d	15
GO:0001945	BP	GO:0001945	lymph vessel development	6/640	31/28814	5.37909e-05	0.000923379	0.000611804	Efnb2/Flt4/Vash1/Ptpn14/Nr2f2/Ccbe1	6
GO:0061082	BP	GO:0061082	myeloid leukocyte cytokine production	6/640	31/28814	5.37909e-05	0.000923379	0.000611804	Tgfb1/Gprc5b/Tgfb3/Cd74/Tgfb2/Ticam1	6
GO:0070997	BP	GO:0070997	neuron death	24/640	438/28814	5.40077e-05	0.000923764	0.00061206	Efnb2/Braf/Atn1/Bcl2l1/Erbb3/Tgfb3/Aatk/St8sia2/Bcl2l11/Slc9a1/Cit/Chl1/Tnfrsf1a/Ptprf/Cbl/Mag/Tnfrsf23/Tgfb2/Agrn/Grik2/Bcl2/Ptk2b/Ptprz1/Pcdhgc3	24
GO:0043414	BP	GO:0043414	macromolecule methylation	20/640	329/28814	5.45203e-05	0.000929189	0.000615654	Kmt2a/Kmt2b/Pax5/Prmt2/Myc/Nfya/Brd4/Phf1/Pax7/Kmt2e/Auts2/Atf7ip/Setd5/Zfp57/Setd1b/Pcif1/Baz2a/Setd1a/Nsd3/Dot1l	20
GO:0007044	BP	GO:0007044	cell-substrate junction assembly	10/640	96/28814	5.53155e-05	0.000939375	0.000622403	Itga5/Itgb4/Tln1/Macf1/Coro2b/BC024139/Whamm/Bcl2/Ptk2b/Peak1	10
GO:0010830	BP	GO:0010830	regulation of myotube differentiation	7/640	45/28814	5.62696e-05	0.000950218	0.000629587	Myf5/Myod1/Piezo1/Notch1/Maml1/Bcl2/Naca	7
GO:0055001	BP	GO:0055001	muscle cell development	16/640	228/28814	5.63536e-05	0.000950218	0.000629587	Myf5/Myod1/Pmp22/Krt19/Cxadr/Csrp1/Notch1/Ednra/Synpo2l/Maml1/Nebl/Actn4/Bcl2/Naca/Agtr2/Flnc	16
GO:0060324	BP	GO:0060324	face development	8/640	61/28814	5.92181e-05	0.00099499	0.000659252	Braf/Tgfb1/Arid5b/Tgfb3/Tcf7l2/Ednra/Tgfb2/Chd7	8
GO:0045446	BP	GO:0045446	endothelial cell differentiation	11/640	117/28814	6.15622e-05	0.00103073	0.000682934	Col18a1/Kdm6b/Cldn1/Fasn/Notch1/Tnfrsf1a/Nr2f2/Msn/Ednra/Clic4/Rapgef1	11
GO:0003215	BP	GO:0003215	cardiac right ventricle morphogenesis	5/640	20/28814	6.25667e-05	0.00104388	0.000691642	Zfpm2/Notch1/Tgfb2/Ppp1r13l/Chd7	5
GO:0030279	BP	GO:0030279	negative regulation of ossification	7/640	46/28814	6.51079e-05	0.0010787	0.000714718	Tgfb1/Ltbp3/Notch1/Sfrp1/Dlk1/Bcl2/Ptk2b	7
GO:0060323	BP	GO:0060323	head morphogenesis	7/640	46/28814	6.51079e-05	0.0010787	0.000714718	Braf/Tgfb1/Arid5b/Tgfb3/Tcf7l2/Tgfb2/Ssbp3	7
GO:0010171	BP	GO:0010171	body morphogenesis	8/640	62/28814	6.66821e-05	0.00110095	0.000729457	Braf/Tgfb1/Arid5b/Tgfb3/Tcf7l2/Tgfb2/Gpc3/Ssbp3	8
GO:0006672	BP	GO:0006672	ceramide metabolic process	10/640	99/28814	7.19932e-05	0.00118334	0.000784045	St3gal1/Cers2/Galc/Itgb8/St8sia2/Ugcg/Ugt8a/Fa2h/Acer2/Gal3st1	10
GO:0035051	BP	GO:0035051	cardiocyte differentiation	14/640	185/28814	7.24187e-05	0.00118334	0.000784045	Efnb2/Tgfb1/Gata6/Arid1a/Myod1/Kdm6b/Cxadr/Notch1/Slc9a1/Ednra/Tgfb2/Maml1/Nebl/Agtr2	14
GO:0045834	BP	GO:0045834	positive regulation of lipid metabolic process	14/640	185/28814	7.24187e-05	0.00118334	0.000784045	Tgfb1/Por/Igf1r/Vav2/Avpr1a/Srebf2/Abcg1/Cd74/Pcx/Tcf7l2/Mfsd2a/Scarb1/Ces1d/Ptk2b	14
GO:0031098	BP	GO:0031098	stress-activated protein kinase signaling cascade	17/640	258/28814	7.31586e-05	0.00119133	0.000789343	Igf1r/Sfrp5/Flt4/Zfp36l1/Ror2/Sfrp1/Sh3rf1/Trib1/Mid1/Tnfrsf23/Sirpa/Tgfb2/Rapgef1/Dusp15/Grik2/Ptk2b/Taok3	17
GO:0030307	BP	GO:0030307	positive regulation of cell growth	15/640	209/28814	7.4036e-05	0.00120151	0.000796083	Avpr1a/Flt4/Dbnl/Sema5a/Macf1/Mfsd2a/Slc9a1/Dcx/Sfrp1/Tgfb2/Shtn1/Bcl2/Ntrk3/Ptk2b/Erbb2	15
GO:0008584	BP	GO:0008584	male gonad development	12/640	141/28814	7.66968e-05	0.00123625	0.000819102	Atn1/Bcl2l1/Arid5b/Zfpm2/Sf1/Lrp2/Bcl2l11/Sfrp1/Adgrg1/Tgfb2/Safb2/Bcl2	12
GO:0046165	BP	GO:0046165	alcohol biosynthetic process	12/640	141/28814	7.66968e-05	0.00123625	0.000819102	Por/Isyna1/Pcbd1/Srebf2/Clcn2/Abcg1/Hmgcs2/Adcyap1r1/Dhcr24/Acer2/Ces1d/Ptk2b	12
GO:2000177	BP	GO:2000177	regulation of neural precursor cell proliferation	11/640	120/28814	7.75761e-05	0.00124335	0.00082381	Tgfb1/Gpr37l1/Notch1/Lrp2/Adgrg1/Gnai2/Slc16a2/Wdr62/Rapgef1/Setd1a/Ptprz1	11
GO:0030224	BP	GO:0030224	monocyte differentiation	6/640	33/28814	7.7922e-05	0.00124335	0.00082381	Zfp36l1/Myc/Cd74/Fasn/Hoxa7/Cdk6	6
GO:0048641	BP	GO:0048641	regulation of skeletal muscle tissue development	6/640	33/28814	7.7922e-05	0.00124335	0.00082381	Myf5/Tgfb1/Myod1/Tcf7l2/Bcl2/Naca	6
GO:0003208	BP	GO:0003208	cardiac ventricle morphogenesis	9/640	81/28814	7.81972e-05	0.00124357	0.000823954	Tgfb1/Zfpm2/Notch1/Lrp2/Ednra/Heyl/Tgfb2/Ppp1r13l/Chd7	9
GO:0003018	BP	GO:0003018	vascular process in circulatory system	16/640	235/28814	8.06059e-05	0.0012694	0.000841067	Tgfb1/Abr/Avpr1a/Kng1/Fga/Slc2a1/Mfsd2a/Adrb3/Slit2/Ednra/Slc16a2/Acta2/Pde3a/Dock5/Agtr2/Sod3	16
GO:0009952	BP	GO:0009952	anterior/posterior pattern specification	16/640	235/28814	8.06059e-05	0.0012694	0.000841067	Myf5/Tulp3/Kmt2a/Celsr1/Ror2/Ets2/Notch1/Wnt2b/Nr2f2/Sfrp1/Heyl/Hoxa7/Fzd5/Gpc3/Abi1/Ssbp3	16
GO:0003177	BP	GO:0003177	pulmonary valve development	5/640	21/28814	8.06222e-05	0.0012694	0.000841067	Notch1/Tnfrsf1a/Slit2/Heyl/Tgfb2	5
GO:0046546	BP	GO:0046546	development of primary male sexual characteristics	12/640	142/28814	8.21152e-05	0.00128864	0.000853815	Atn1/Bcl2l1/Arid5b/Zfpm2/Sf1/Lrp2/Bcl2l11/Sfrp1/Adgrg1/Tgfb2/Safb2/Bcl2	12
GO:0090630	BP	GO:0090630	activation of GTPase activity	10/640	101/28814	8.53374e-05	0.00133067	0.00088166	Sipa1l2/Abr/Scrib/Dock7/Mtss2/Rapgef1/Iqsec3/Tbc1d10b/Ntrk3/Ptk2b	10
GO:0014855	BP	GO:0014855	striated muscle cell proliferation	9/640	82/28814	8.61306e-05	0.00133067	0.00088166	Gata6/Meis1/Sav1/Zfpm2/Cxadr/Notch1/Fgfr1/Smad1/Tgfb2	9
GO:0070830	BP	GO:0070830	bicellular tight junction assembly	9/640	82/28814	8.61306e-05	0.00133067	0.00088166	Cdh1/Cldn15/Cldn10/Cldn1/Micall2/Fzd5/Actn4/Cldn19/Cgn	9
GO:0003179	BP	GO:0003179	heart valve morphogenesis	7/640	48/28814	8.61924e-05	0.00133067	0.00088166	Tgfb1/Zfpm2/Notch1/Slit2/Heyl/Tgfb2/Slit3	7
GO:0014003	BP	GO:0014003	oligodendrocyte development	7/640	48/28814	8.61924e-05	0.00133067	0.00088166	Tgfb1/Tcf7l2/Mal/Plp1/Fa2h/Myrf/Mag	7
GO:0045785	BP	GO:0045785	positive regulation of cell adhesion	25/640	482/28814	9.1414e-05	0.00140671	0.000932046	Cdh1/Itga5/Efnb2/Braf/Tgfb1/Nfat5/Zmiz1/Adam19/Piezo1/Cd74/Rela/Il6ra/Fga/Epb41l4b/Adgrg1/Cd276/Ptpn23/Sirpa/Tgfb2/Cdk6/Dock5/Mmrn1/Mex3b/Ptk2b/Erbb2	25
GO:0150115	BP	GO:0150115	cell-substrate junction organization	10/640	102/28814	9.27598e-05	0.00141967	0.000940635	Itga5/Itgb4/Tln1/Macf1/Coro2b/BC024139/Whamm/Bcl2/Ptk2b/Peak1	10
GO:0051497	BP	GO:0051497	negative regulation of stress fiber assembly	6/640	34/28814	9.28535e-05	0.00141967	0.000940635	Tmeff2/Stmn1/Wasf2/Ppp1r9a/Kank4/Coro2b	6
GO:0003229	BP	GO:0003229	ventricular cardiac muscle tissue development	8/640	65/28814	9.39077e-05	0.00143119	0.000948265	Tgfb1/Zfpm2/Notch1/Lrp2/Ednra/Tgfb2/Ppp1r13l/Chd7	8
GO:0008361	BP	GO:0008361	regulation of cell size	15/640	214/28814	9.6559e-05	0.00146689	0.000971922	Sema6b/Lrrc8a/Sema6a/Dbnl/Sema5a/Deptor/Dip2b/Aatk/Macf1/Sema4b/Dcx/Slit2/Mag/Shtn1/Ntrk3	15
GO:0010927	BP	GO:0010927	cellular component assembly involved in morphogenesis	11/640	123/28814	9.70278e-05	0.00146932	0.00097353	Pmp22/Itgb4/Krt19/Csrp1/Ugt8a/Mag/Synpo2l/Ncmap/Prx/Nebl/Flnc	11
GO:0062012	BP	GO:0062012	regulation of small molecule metabolic process	21/640	371/28814	9.8981e-05	0.00149097	0.000987876	Fgfr4/Por/Bcl2l1/Avpr1a/Myc/Srebf2/Clcn2/Abcg1/Cd74/Tcf7l2/Atp2b4/Supt20/Mfsd2a/Sesn2/Adcyap1r1/Midn/Lacc1/Erfe/Foxk1/Ces1d/Ptk2b	21
GO:0051656	BP	GO:0051656	establishment of organelle localization	23/640	427/28814	9.90847e-05	0.00149097	0.000987876	Bicd1/Gab2/Kif1a/Ptgds/Dync1h1/Clmn/Spry2/Ywhaz/Myh9/Scrib/Synj1/Hgs/Kif5c/Dock7/Bicd2/Ripor1/Shroom2/Tanc2/Actn4/Syne2/Numa1/Kif5a/Rab11b	23
GO:0007548	BP	GO:0007548	sex differentiation	19/640	317/28814	0.000100027	0.0015004	0.000994123	Tcf7/Atn1/Kmt2b/Bcl2l1/Arid5b/Ror2/Zfpm2/Sf1/Tcf7l2/Lrp2/Bcl2l11/Nr2f2/Sfrp1/Adgrg1/Dhcr24/Tgfb2/Chd7/Safb2/Bcl2	19
GO:0051648	BP	GO:0051648	vesicle localization	14/640	191/28814	0.000101938	0.00152426	0.00100993	Bcl2l1/Kif1a/Dync1h1/Scrib/Synj1/Tcf7l2/Hgs/Kif5c/Shroom2/Nlgn2/Tanc2/Actn4/Kif5a/Rab11b	14
GO:0048863	BP	GO:0048863	stem cell differentiation	16/640	240/28814	0.000103125	0.00153718	0.00101849	Sema6b/Cdk12/Gata6/Sema6a/Sema5a/Ltbp3/Notch1/Sema4b/Tead2/Gpm6a/Sfrp1/Ednra/Hoxa7/Tgfb2/Cdk6/Setd1a	16
GO:0030111	BP	GO:0030111	regulation of Wnt signaling pathway	19/640	318/28814	0.000104229	0.00154878	0.00102618	Cdh1/Tgfb1/Sulf2/Gprc5b/Sfrp5/Ror2/Sema5a/Tcf7l2/Notch1/Macf1/Rspo1/Tnks/Sfrp1/Tle3/Rapgef1/Plekha4/Znrf3/Gpc3/Zfp703	19
GO:0048706	BP	GO:0048706	embryonic skeletal system development	12/640	146/28814	0.000107216	0.0015882	0.00105229	Myf5/Sp1/Tulp3/Sulf2/Pax5/Tgfb3/Pax7/Ednra/Chst11/Hoxa7/Tgfb2/Dlk1	12
GO:0002040	BP	GO:0002040	sprouting angiogenesis	11/640	125/28814	0.00011219	0.00165671	0.00109769	Itga5/Efnb2/Sema6a/Flt4/Sema5a/Notch1/Slit2/Smad1/Bmper/E2f8/Ptk2b	11
GO:0002573	BP	GO:0002573	myeloid leukocyte differentiation	16/640	242/28814	0.000113569	0.0016719	0.00110775	Tgfb1/Gab2/Zfp36l1/Ror2/Myc/Cd74/Fasn/Itgb8/Sfrp1/Trib1/Sbno2/Hoxa7/Cdk6/Dlk1/Sh3pxd2a/Gpc3	16
GO:0001508	BP	GO:0001508	action potential	12/640	147/28814	0.000114433	0.00167941	0.00111273	Pmp22/Gria1/Cxadr/Chrnb2/Slc9a1/Scn5a/Kcna2/Kcnd3/Kcna1/Grik2/Ntrk3/Cldn19	12
GO:2000736	BP	GO:2000736	regulation of stem cell differentiation	8/640	67/28814	0.000116728	0.00170782	0.00113155	Cdk12/Gata6/Ltbp3/Notch1/Tead2/Tgfb2/Cdk6/Setd1a	8
GO:1903829	BP	GO:1903829	positive regulation of protein localization	25/640	491/28814	0.000122014	0.00177494	0.00117603	Cdh1/Tgfb1/Bicd1/Clip3/Vamp2/Tgfb3/Abcg1/Tcf7l2/Atp2b4/Lrp2/Fga/Sesn2/Tnfrsf1a/Msn/Ptpn23/Pml/Abhd17c/Ripor1/Tgfb2/Zdhhc2/Coro2b/Mgat3/Nlgn2/Erbb2/Numa1	25
GO:0106106	BP	GO:0106106	cold-induced thermogenesis	12/640	148/28814	0.000122062	0.00177494	0.00117603	Prlr/Igf1r/Kdm6b/Dync1h1/Notch1/Dock7/Adrb3/Tle3/Cnot3/Elovl6/Ces1d/Zfp516	12
GO:0060415	BP	GO:0060415	muscle tissue morphogenesis	9/640	86/28814	0.000124956	0.00181148	0.00120024	Myf5/Tgfb1/Zfpm2/Notch1/Lrp2/Pax7/Ednra/Tgfb2/Chd7	9
GO:0010573	BP	GO:0010573	vascular endothelial growth factor production	6/640	36/28814	0.000129507	0.00187176	0.00124017	Sulf2/Flt4/C3/Il6ra/Adgrg1/Ccbe1	6
GO:0033674	BP	GO:0033674	positive regulation of kinase activity	23/640	435/28814	0.00013027	0.00187707	0.00124369	Tgfb1/Dvl3/Ddr1/Prlr/Fgfr4/Igf1r/Gprc5b/Vav2/Erbb3/Flt4/Ror2/Cd74/Atp2b4/Il6ra/Fgfr1/Ppp1r9a/Tgfb2/Agrn/Fzd5/Ntrk3/Ptk2b/Taok3/Erbb2	23
GO:0046661	BP	GO:0046661	male sex differentiation	13/640	172/28814	0.000131504	0.00188913	0.00125168	Atn1/Bcl2l1/Arid5b/Zfpm2/Sf1/Lrp2/Bcl2l11/Sfrp1/Adgrg1/Dhcr24/Tgfb2/Safb2/Bcl2	13
GO:0032868	BP	GO:0032868	response to insulin	16/640	246/28814	0.000137263	0.00196592	0.00130256	Sp1/Sh2b2/Igf1r/Vamp2/Zfp36l1/Slc39a14/Rela/Slc2a1/Slc9a1/Sesn2/Smarcc1/Gnai2/Ptprf/Tns2/Sik2/Erfe	16
GO:0046889	BP	GO:0046889	positive regulation of lipid biosynthetic process	10/640	107/28814	0.000138611	0.00197457	0.00130829	Por/Igf1r/Avpr1a/Srebf2/Abcg1/Cd74/Pcx/Tcf7l2/Mfsd2a/Scarb1	10
GO:0045807	BP	GO:0045807	positive regulation of endocytosis	11/640	128/28814	0.000138697	0.00197457	0.00130829	Bicd1/Bcl2l1/Clip3/Synj1/C3/Lrp2/Dcx/Cbl/Hip1/Actn4/Gpc3	11
GO:0031056	BP	GO:0031056	regulation of histone modification	14/640	197/28814	0.000141388	0.00200687	0.0013297	Kmt2a/Tgfb1/Kmt2b/Pax5/Nfya/Brd4/Phf1/Pax7/Kmt2e/Auts2/Setd5/Pml/Baz2a/Nsd3	14
GO:0060043	BP	GO:0060043	regulation of cardiac muscle cell proliferation	7/640	52/28814	0.000145057	0.0020468	0.00135615	Gata6/Meis1/Sav1/Zfpm2/Cxadr/Notch1/Fgfr1	7
GO:0045637	BP	GO:0045637	regulation of myeloid cell differentiation	15/640	222/28814	0.000145063	0.0020468	0.00135615	Tgfb1/Meis1/Zfp36l1/Ror2/Myc/Cd74/Meis2/Sfrp1/Trib1/Hoxa7/Cdk6/Dlk1/Setd1a/Klf13/Ptk2b	15
GO:0034375	BP	GO:0034375	high-density lipoprotein particle remodeling	4/640	13/28814	0.000146954	0.00206126	0.00136573	Pltp/Abcg1/Scarb1/Lipg	4
GO:0048742	BP	GO:0048742	regulation of skeletal muscle fiber development	4/640	13/28814	0.000146954	0.00206126	0.00136573	Myf5/Myod1/Bcl2/Naca	4
GO:0014013	BP	GO:0014013	regulation of gliogenesis	11/640	129/28814	0.00014864	0.00207552	0.00137518	Tgfb1/Cers2/Myc/Synj1/Rela/Gpr37l1/Notch1/Lrp2/Mag/Ntrk3/Ptprz1	11
GO:0022407	BP	GO:0022407	regulation of cell-cell adhesion	24/640	468/28814	0.000148844	0.00207552	0.00137518	Cdh1/Efnb2/Tgfb1/Nfat5/Zmiz1/Adam19/Piezo1/Scrib/Cblb/Cd74/Rela/Notch1/Il6ra/Fga/Cd276/Ptpn23/Sirpa/Zdhhc2/Ildr2/Mbp/Mmrn1/Mex3b/Erbb2/Zfp703	24
GO:0120192	BP	GO:0120192	tight junction assembly	9/640	88/28814	0.000149283	0.00207556	0.00137521	Cdh1/Cldn15/Cldn10/Cldn1/Micall2/Fzd5/Actn4/Cldn19/Cgn	9
GO:0090263	BP	GO:0090263	positive regulation of canonical Wnt signaling pathway	10/640	108/28814	0.000149766	0.0020762	0.00137563	Tgfb1/Sulf2/Gprc5b/Ror2/Sema5a/Rspo1/Tnks/Sfrp1/Plekha4/Gpc3	10
GO:0048846	BP	GO:0048846	axon extension involved in axon guidance	6/640	37/28814	0.000151692	0.00209071	0.00138524	Sema6b/Sema6a/Sema5a/Sema4b/Slit2/Slit3	6
GO:1902284	BP	GO:1902284	neuron projection extension involved in neuron projection guidance	6/640	37/28814	0.000151692	0.00209071	0.00138524	Sema6b/Sema6a/Sema5a/Sema4b/Slit2/Slit3	6
GO:0003181	BP	GO:0003181	atrioventricular valve morphogenesis	5/640	24/28814	0.000159369	0.00219017	0.00145114	Zfpm2/Notch1/Heyl/Tgfb2/Slit3	5
GO:0070482	BP	GO:0070482	response to oxygen levels	18/640	302/28814	0.000161899	0.00221853	0.00146993	Hif3a/Gata6/Myod1/Prmt2/Zfp36l1/Tgfb3/Myc/Notch1/Chrnb2/Slc9a1/Gnb1/Fosl2/Ednra/Pml/Tgfb2/Kcnk3/Bcl2/Sod3	18
GO:0010828	BP	GO:0010828	positive regulation of glucose transmembrane transport	7/640	53/28814	0.000163962	0.00223392	0.00148013	Braf/Clip3/Erbb3/Aoc3/C3/Erfe/Gpc3	7
GO:0060412	BP	GO:0060412	ventricular septum morphogenesis	7/640	53/28814	0.000163962	0.00223392	0.00148013	Sav1/Zfpm2/Notch1/Slit2/Heyl/Tgfb2/Slit3	7
GO:0051494	BP	GO:0051494	negative regulation of cytoskeleton organization	13/640	176/28814	0.000165397	0.00224704	0.00148883	Clip3/Eps8/Evl/Tmeff2/Stmn1/Wasf2/Slit2/Ppp1r9a/Mid1/Kank4/Coro2b/Shroom2/Ctnna2	13
GO:0006887	BP	GO:0006887	exocytosis	22/640	414/28814	0.000168715	0.00228558	0.00151436	Braf/Gab2/Bcl2l1/Ptgds/Abr/Vamp2/Ywhaz/Myh9/Scrib/Synj1/Hgs/Notch1/Chrnb2/Prss12/Fga/Gnai2/Git2/Mical3/Sytl5/Ncs1/Sptbn2/Rab11b	22
GO:0034446	BP	GO:0034446	substrate adhesion-dependent cell spreading	10/640	110/28814	0.000174356	0.00235529	0.00156055	Braf/Parvb/Tmeff2/Sfrp1/Micall2/Megf9/Fndc3b/Dock5/Actn4/Peak1	10
GO:0060674	BP	GO:0060674	placenta blood vessel development	6/640	38/28814	0.000176777	0.00238124	0.00157774	Arid1a/Vash1/Nr2f2/Vash2/Fzd5/Hs6st1	6
GO:0050890	BP	GO:0050890	cognition	20/640	359/28814	0.00017756	0.00238502	0.00158025	Itga5/Kmt2a/Braf/Crtc1/Cic/Kmt2b/Gria1/Synj1/Meis2/Chrnb2/Mfsd2a/Chl1/Setd5/Tanc1/Cyp7b1/Chd7/Mgat3/Lrrn4/Jakmip1/Ptprz1	20
GO:0031103	BP	GO:0031103	axon regeneration	7/640	54/28814	0.000184811	0.00247086	0.00163712	Braf/Igf1r/Cers2/Ptprf/Mag/Bcl2/Ntrk3	7
GO:1902904	BP	GO:1902904	negative regulation of supramolecular fiber organization	13/640	178/28814	0.00018499	0.00247086	0.00163712	Clip3/Eps8/Evl/Tmeff2/Stmn1/Wasf2/Slit2/Ppp1r9a/Mid1/Kank4/Coro2b/Shroom2/Ctnna2	13
GO:0043297	BP	GO:0043297	apical junction assembly	9/640	91/28814	0.000193095	0.00257189	0.00170406	Cdh1/Cldn15/Cldn10/Cldn1/Micall2/Fzd5/Actn4/Cldn19/Cgn	9
GO:0010633	BP	GO:0010633	negative regulation of epithelial cell migration	8/640	72/28814	0.000194403	0.00258209	0.00171082	Tgfb1/Vash1/Evl/Atp2b4/Notch1/Nr2f2/Slit2/Ptpn23	8
GO:0045815	BP	GO:0045815	epigenetic maintenance of chromatin in transcription-competent conformation	4/640	14/28814	0.000202126	0.00264213	0.0017506	Smarcd1/Phf2/Setd1a/Tsix	4
GO:0090179	BP	GO:0090179	planar cell polarity pathway involved in neural tube closure	4/640	14/28814	0.000202126	0.00264213	0.0017506	Dvl3/Celsr1/Sfrp5/Sfrp1	4
GO:0098840	BP	GO:0098840	protein transport along microtubule	4/640	14/28814	0.000202126	0.00264213	0.0017506	Clip3/Kif1a/Kif5c/Kif5a	4
GO:0099118	BP	GO:0099118	microtubule-based protein transport	4/640	14/28814	0.000202126	0.00264213	0.0017506	Clip3/Kif1a/Kif5c/Kif5a	4
GO:2000052	BP	GO:2000052	positive regulation of non-canonical Wnt signaling pathway	4/640	14/28814	0.000202126	0.00264213	0.0017506	Rspo1/Sfrp1/Plekha4/Gpc3	4
GO:0055017	BP	GO:0055017	cardiac muscle tissue growth	10/640	112/28814	0.000202258	0.00264213	0.0017506	Gata6/Meis1/Sav1/Zfpm2/Cxadr/Notch1/Fgfr1/Smad1/Tgfb2/Agtr2	10
GO:0007163	BP	GO:0007163	establishment or maintenance of cell polarity	15/640	229/28814	0.000203628	0.00265274	0.00175763	Atn1/Igf1r/Spry2/Sh3bp1/Parvb/Myh9/Scrib/Dock7/Macf1/Msn/Shtn1/Rhob/Ptk2b/Syne2/Numa1	15
GO:0042745	BP	GO:0042745	circadian sleep/wake cycle	6/640	39/28814	0.000205027	0.00266368	0.00176488	Ptgds/Ahcy/Chrnb2/Alb/Kcna2/Ahcyl	6
GO:0007254	BP	GO:0007254	JNK cascade	13/640	180/28814	0.000206541	0.00267603	0.00177306	Igf1r/Sfrp5/Flt4/Ror2/Sfrp1/Sh3rf1/Trib1/Sirpa/Rapgef1/Dusp15/Grik2/Ptk2b/Taok3	13
GO:0055010	BP	GO:0055010	ventricular cardiac muscle tissue morphogenesis	7/640	55/28814	0.00020775	0.0026771	0.00177377	Tgfb1/Zfpm2/Notch1/Lrp2/Ednra/Tgfb2/Chd7	7
GO:2001222	BP	GO:2001222	regulation of neuron migration	7/640	55/28814	0.00020775	0.0026771	0.00177377	Cdh1/Sema6a/Adgrg1/Wdr62/Shtn1/Ctnna2/Ptprz1	7
GO:0097581	BP	GO:0097581	lamellipodium organization	9/640	92/28814	0.000209882	0.00269727	0.00178713	Vav2/Pmp22/Parvb/Wasf2/Auts2/Slit2/Mtss2/Whamm/Abi1	9
GO:0072006	BP	GO:0072006	nephron development	12/640	157/28814	0.000212702	0.00272254	0.00180388	Tgfb1/Sulf2/Ptch1/Myc/Notch1/Wnt2b/Il6ra/Ednra/Heyl/Gpc3/Bcl2/Agtr2	12
GO:0050920	BP	GO:0050920	regulation of chemotaxis	15/640	230/28814	0.000213472	0.00272254	0.00180388	Sema6b/Efnb2/Tgfb1/Sema6a/Sema5a/Cd74/Notch1/Sema4b/Fgf16/Slit2/Fgfr1/Ednra/Agrn/Ntrk3/Ptk2b	15
GO:0043954	BP	GO:0043954	cellular component maintenance	8/640	73/28814	0.000214139	0.00272254	0.00180388	Igf1r/Cldn1/Tanc1/Kirrel/Shroom2/Plekha7/Tprn/Mpz	8
GO:0048678	BP	GO:0048678	response to axon injury	8/640	73/28814	0.000214139	0.00272254	0.00180388	Braf/Igf1r/Cers2/Ptprf/Mag/Bcl2/Ntrk3/Erbb2	8
GO:0007009	BP	GO:0007009	plasma membrane organization	12/640	158/28814	0.00022563	0.00285339	0.00189057	Ndrg1/Plscr3/Myh9/Tmeff2/Ugcg/Fa2h/Mtss2/Myrf/Tgfb2/Agrn/Whamm/Prx	12
GO:1902652	BP	GO:1902652	secondary alcohol metabolic process	12/640	158/28814	0.00022563	0.00285339	0.00189057	Fgfr4/Por/Pmp22/Srebf2/Abcg1/Cubn/Hmgcs2/Fgfr1/Dhcr24/Scarb1/Cyp7b1/Ces1d	12
GO:0035019	BP	GO:0035019	somatic stem cell population maintenance	7/640	56/28814	0.000232931	0.00293789	0.00194656	Braf/Myc/Tcf7l2/Sfrp1/Bcl9/Bcl9l/Zhx2	7
GO:0001885	BP	GO:0001885	endothelial cell development	8/640	74/28814	0.000235488	0.00295431	0.00195744	Col18a1/Cldn1/Fasn/Tnfrsf1a/Msn/Ednra/Clic4/Rapgef1	8
GO:0032872	BP	GO:0032872	regulation of stress-activated MAPK cascade	14/640	207/28814	0.000236618	0.00295431	0.00195744	Igf1r/Sfrp5/Flt4/Sfrp1/Sh3rf1/Mid1/Tnfrsf23/Sirpa/Tgfb2/Rapgef1/Dusp15/Grik2/Ptk2b/Taok3	14
GO:0030521	BP	GO:0030521	androgen receptor signaling pathway	6/640	40/28814	0.000236718	0.00295431	0.00195744	Zmiz1/Arid1a/Prmt2/Sfrp1/Heyl/Safb2	6
GO:0032232	BP	GO:0032232	negative regulation of actin filament bundle assembly	6/640	40/28814	0.000236718	0.00295431	0.00195744	Tmeff2/Stmn1/Wasf2/Ppp1r9a/Kank4/Coro2b	6
GO:0070723	BP	GO:0070723	response to cholesterol	5/640	26/28814	0.000237756	0.0029595	0.00196088	Gramd1a/Tgfb1/Ptch1/Gramd1b/Ces1d	5
GO:0045445	BP	GO:0045445	myoblast differentiation	9/640	94/28814	0.000247107	0.00306787	0.00203268	Myf5/Tgfb1/Myod1/Zfp36l1/Tcf7l2/Notch1/Mbnl3/Cmtm5/Maml1	9
GO:0032869	BP	GO:0032869	cellular response to insulin stimulus	14/640	208/28814	0.000248632	0.00307876	0.0020399	Sp1/Sh2b2/Igf1r/Vamp2/Zfp36l1/Slc39a14/Rela/Slc9a1/Smarcc1/Gnai2/Ptprf/Tns2/Sik2/Erfe	14
GO:0002367	BP	GO:0002367	cytokine production involved in immune response	10/640	115/28814	0.00025108	0.003101	0.00205463	Tgfb1/Gprc5b/Tgfb3/Cd74/Il18rap/Hk1/Tgfb2/Lacc1/Fzd5/Ticam1	10
GO:0030512	BP	GO:0030512	negative regulation of transforming growth factor beta receptor signaling pathway	8/640	75/28814	0.000258548	0.00317674	0.00210482	Tgfb3/Spry2/Htra3/Tgfb1i1/Chst11/Pmepa1/Bcl9l/Peg10	8
GO:0051149	BP	GO:0051149	positive regulation of muscle cell differentiation	8/640	75/28814	0.000258548	0.00317674	0.00210482	Myf5/Efnb2/Tgfb1/Myod1/Piezo1/Tshz3/Maml1/Bcl2	8
GO:1901861	BP	GO:1901861	regulation of muscle tissue development	7/640	57/28814	0.000260512	0.00319262	0.00211534	Myf5/Tgfb1/Myod1/Erbb3/Tcf7l2/Bcl2/Naca	7
GO:0045055	BP	GO:0045055	regulated exocytosis	17/640	287/28814	0.000262095	0.00320376	0.00212272	Braf/Gab2/Bcl2l1/Ptgds/Abr/Vamp2/Ywhaz/Myh9/Scrib/Synj1/Notch1/Chrnb2/Gnai2/Git2/Ncs1/Sptbn2/Rab11b	17
GO:0045685	BP	GO:0045685	regulation of glial cell differentiation	9/640	95/28814	0.000267677	0.00326361	0.00216237	Tgfb1/Rela/Tcf7l2/Gpr37l1/Notch1/Mag/Dusp15/Ntrk3/Ptprz1	9
GO:0007266	BP	GO:0007266	Rho protein signal transduction	11/640	138/28814	0.000268772	0.00326771	0.00216509	Eps8/Celsr1/Arhgdia/Stmn1/Ednra/Adgrg1/Ripor1/Synpo2l/Plekhg5/Shtn1/Prag1	11
GO:0010715	BP	GO:0010715	regulation of extracellular matrix disassembly	4/640	15/28814	0.000270795	0.00326771	0.00216509	Ddr1/Fgfr4/Sema5a/Tgfb2	4
GO:0090178	BP	GO:0090178	regulation of establishment of planar polarity involved in neural tube closure	4/640	15/28814	0.000270795	0.00326771	0.00216509	Dvl3/Celsr1/Sfrp5/Sfrp1	4
GO:2000811	BP	GO:2000811	negative regulation of anoikis	4/640	15/28814	0.000270795	0.00326771	0.00216509	Itga5/Bcl2l1/Notch1/Bcl2	4
GO:0060603	BP	GO:0060603	mammary gland duct morphogenesis	6/640	41/28814	0.000272138	0.00326771	0.00216509	Tgfb1/Ddr1/Ptch1/Scrib/Slit2/Pml	6
GO:0071827	BP	GO:0071827	plasma lipoprotein particle organization	6/640	41/28814	0.000272138	0.00326771	0.00216509	Pltp/Abcg1/Mfsd2a/Scarb1/Lipg/Ces1d	6
GO:0070302	BP	GO:0070302	regulation of stress-activated protein kinase signaling cascade	14/640	210/28814	0.000274241	0.00328468	0.00217633	Igf1r/Sfrp5/Flt4/Sfrp1/Sh3rf1/Mid1/Tnfrsf23/Sirpa/Tgfb2/Rapgef1/Dusp15/Grik2/Ptk2b/Taok3	14
GO:0043254	BP	GO:0043254	regulation of protein-containing complex assembly	22/640	429/28814	0.000276857	0.00330768	0.00219157	Tgfb1/Fblim1/Clip3/Piezo1/Prune1/Eps8/Dbnl/Evl/Bcl2l11/Stmn1/Atf7ip/Msn/Slit2/Ppp1r9a/Kank4/Slf2/Pmepa1/Bmf/Kirrel/Ticam1/Ptk2b/Numa1	22
GO:0030177	BP	GO:0030177	positive regulation of Wnt signaling pathway	11/640	139/28814	0.000286131	0.00339717	0.00225087	Tgfb1/Sulf2/Gprc5b/Ror2/Sema5a/Macf1/Rspo1/Tnks/Sfrp1/Plekha4/Gpc3	11
GO:0055123	BP	GO:0055123	digestive system development	11/640	139/28814	0.000286131	0.00339717	0.00225087	Cdh1/Tcf7/Klf5/Igf1r/Gata6/Sfrp5/Sav1/Tcf7l2/Notch1/Sfrp1/Bcl2	11
GO:0003176	BP	GO:0003176	aortic valve development	5/640	27/28814	0.000286491	0.00339717	0.00225087	Tgfb1/Notch1/Tnfrsf1a/Slit2/Slit3	5
GO:0001892	BP	GO:0001892	embryonic placenta development	10/640	117/28814	0.000288823	0.00340782	0.00225792	Sp1/Krt19/Zfp36l1/Vash1/Nr2f2/Vash2/Erf/Fzd5/Hs6st1/E2f8	10
GO:0072009	BP	GO:0072009	nephron epithelium development	10/640	117/28814	0.000288823	0.00340782	0.00225792	Tgfb1/Ptch1/Myc/Notch1/Wnt2b/Ednra/Heyl/Gpc3/Bcl2/Agtr2	10
GO:0043543	BP	GO:0043543	protein acylation	16/640	263/28814	0.000292662	0.00344458	0.00228228	Kmt2a/Tgfb1/Por/Myod1/Clip3/Jade2/Dip2b/Nfya/Brd4/Auts2/Zdhhc14/Setd5/Pml/Zdhhc2/Usp22/Brpf3	16
GO:0009913	BP	GO:0009913	epidermal cell differentiation	15/640	237/28814	0.000294641	0.00345079	0.00228639	Gata6/Sav1/Zfp36l1/Ptch1/Scrib/Notch1/Ugcg/Fosl2/Fgfr1/Fa2h/Clic4/Hoxa7/Tgfb2/Tprn/Numa1	15
GO:0030100	BP	GO:0030100	regulation of endocytosis	15/640	237/28814	0.000294641	0.00345079	0.00228639	Efnb2/Bicd1/Bcl2l1/Clip3/Scrib/Synj1/C3/Lrp2/Rspo1/Dcx/Cbl/Hip1/Actn4/Gpc3/Aak1	15
GO:0042594	BP	GO:0042594	response to starvation	13/640	187/28814	0.000299762	0.00350214	0.00232041	Myod1/Srebf2/Tcf7l2/Wnt2b/Slc2a1/Mfsd2a/Sesn2/Alb/Sik2/Ripor1/Bmf/Foxk1/Bcl2	13
GO:0031058	BP	GO:0031058	positive regulation of histone modification	10/640	118/28814	0.000309403	0.00360591	0.00238917	Kmt2a/Tgfb1/Brd4/Phf1/Pax7/Kmt2e/Auts2/Pml/Baz2a/Nsd3	10
GO:0060976	BP	GO:0060976	coronary vasculature development	8/640	77/28814	0.00031022	0.00360659	0.00238962	Gata6/Zfpm2/Sufu/Notch1/Lrp2/Fgfr1/Cplane1/Gpc3	8
GO:0002718	BP	GO:0002718	regulation of cytokine production involved in immune response	9/640	97/28814	0.000313085	0.00363102	0.00240581	Tgfb1/Gprc5b/Tgfb3/Cd74/Hk1/Tgfb2/Lacc1/Fzd5/Ticam1	9
GO:0051216	BP	GO:0051216	cartilage development	14/640	213/28814	0.000316888	0.00365858	0.00242407	Myf5/Tgfb1/Por/Sulf2/Ror2/Slc39a14/Rela/Ltbp3/Itgb8/Pax7/Fgfr1/Smad1/Chst11/Tgfb2	14
GO:0016311	BP	GO:0016311	dephosphorylation	19/640	347/28814	0.000317	0.00365858	0.00242407	Tgfb1/Ywhab/Tns3/Ptpn21/Synj1/Ptpn14/Dusp11/Ppp2r1b/Gnai2/Ptprf/Ptpn23/Tns2/Ptpdc1/Tgfb2/Mtmr12/Dusp15/Bcl2/Agtr2/Ptprz1	19
GO:1990845	BP	GO:1990845	adaptive thermogenesis	12/640	164/28814	0.000318106	0.00366245	0.00242663	Prlr/Igf1r/Kdm6b/Dync1h1/Notch1/Dock7/Adrb3/Tle3/Cnot3/Elovl6/Ces1d/Zfp516	12
GO:0051155	BP	GO:0051155	positive regulation of striated muscle cell differentiation	7/640	59/28814	0.000323547	0.00371562	0.00246186	Myf5/Efnb2/Tgfb1/Myod1/Piezo1/Maml1/Bcl2	7
GO:0032259	BP	GO:0032259	methylation	20/640	376/28814	0.000324286	0.00371562	0.00246186	Kmt2a/Kmt2b/Pax5/Prmt2/Myc/Nfya/Brd4/Phf1/Pax7/Kmt2e/Auts2/Atf7ip/Setd5/Zfp57/Setd1b/Pcif1/Baz2a/Setd1a/Nsd3/Dot1l	20
GO:0030879	BP	GO:0030879	mammary gland development	12/640	165/28814	0.000336276	0.00384373	0.00254674	Tgfb1/Ddr1/Prlr/Igf1r/Tgfb3/Ptch1/Scrib/Fasn/Bcl2l11/Slit2/Pml/Zfp703	12
GO:0030148	BP	GO:0030148	sphingolipid biosynthetic process	9/640	98/28814	0.000338069	0.00384574	0.00254808	St3gal1/Cers2/St8sia2/Ugcg/Ugt8a/Fa2h/Acer2/Elovl6/Gal3st1	9
GO:0042632	BP	GO:0042632	cholesterol homeostasis	9/640	98/28814	0.000338069	0.00384574	0.00254808	Fgfr4/Plscr3/Srebf2/Abcg1/Scarb1/Cyp7b1/Gramd1b/Lipg/Ces1d	9
GO:0061180	BP	GO:0061180	mammary gland epithelium development	8/640	78/28814	0.000339048	0.00384767	0.00254935	Tgfb1/Ddr1/Prlr/Ptch1/Scrib/Slit2/Pml/Zfp703	8
GO:0003171	BP	GO:0003171	atrioventricular valve development	5/640	28/28814	0.00034244	0.0038769	0.00256873	Zfpm2/Notch1/Heyl/Tgfb2/Slit3	5
GO:0018394	BP	GO:0018394	peptidyl-lysine acetylation	13/640	190/28814	0.00034954	0.00394789	0.00261576	Kmt2a/Tgfb1/Por/Myod1/Jade2/Dip2b/Nfya/Brd4/Auts2/Setd5/Pml/Usp22/Brpf3	13
GO:0014812	BP	GO:0014812	muscle cell migration	10/640	120/28814	0.00035425	0.00397822	0.00263585	Ddr1/Myc/Fga/Dock7/Plxna1/Slit2/Trib1/Dock5/Bcl2/Naca	10
GO:0090177	BP	GO:0090177	establishment of planar polarity involved in neural tube closure	4/640	16/28814	0.000354735	0.00397822	0.00263585	Dvl3/Celsr1/Sfrp5/Sfrp1	4
GO:1902337	BP	GO:1902337	regulation of apoptotic process involved in morphogenesis	4/640	16/28814	0.000354735	0.00397822	0.00263585	Notch1/Tnfrsf1a/Pml/Tgfb2	4
GO:0030042	BP	GO:0030042	actin filament depolymerization	7/640	60/28814	0.000359351	0.00401106	0.00265762	Eps8/Evl/Sema5a/Sh3bp1/Mical2/Shroom2/Mical3	7
GO:0035924	BP	GO:0035924	cellular response to vascular endothelial growth factor stimulus	7/640	60/28814	0.000359351	0.00401106	0.00265762	Sema6a/Flt4/Spry2/Rela/Atp2b4/Notch1/Ccbe1	7
GO:0055092	BP	GO:0055092	sterol homeostasis	9/640	99/28814	0.000364677	0.00403979	0.00267665	Fgfr4/Plscr3/Srebf2/Abcg1/Scarb1/Cyp7b1/Gramd1b/Lipg/Ces1d	9
GO:0030326	BP	GO:0030326	embryonic limb morphogenesis	11/640	143/28814	0.000365323	0.00403979	0.00267665	Tulp3/Ror2/Ptch1/Notch1/Bcl2l11/Fgfr1/Chst11/Tgfb2/Cplane1/Chd7/Gpc3	11
GO:0035113	BP	GO:0035113	embryonic appendage morphogenesis	11/640	143/28814	0.000365323	0.00403979	0.00267665	Tulp3/Ror2/Ptch1/Notch1/Bcl2l11/Fgfr1/Chst11/Tgfb2/Cplane1/Chd7/Gpc3	11
GO:0042471	BP	GO:0042471	ear morphogenesis	11/640	143/28814	0.000365323	0.00403979	0.00267665	Dvl3/Celsr1/Abr/Ror2/Spry2/Myc/Scrib/Fgfr1/Ednra/Chd7/Tprn	11
GO:0009267	BP	GO:0009267	cellular response to starvation	12/640	167/28814	0.000375262	0.00414008	0.0027431	Myod1/Srebf2/Tcf7l2/Wnt2b/Slc2a1/Mfsd2a/Sesn2/Alb/Sik2/Ripor1/Bmf/Bcl2	12
GO:0051963	BP	GO:0051963	regulation of synapse assembly	10/640	121/28814	0.000378629	0.00415792	0.00275492	St8sia2/Chrnb2/Gpc4/Nectin1/Ppp1r9a/Setd5/Clstn1/Agrn/Nlgn2/Ntrk3	10
GO:1902414	BP	GO:1902414	protein localization to cell junction	10/640	121/28814	0.000378629	0.00415792	0.00275492	Vamp2/Scrib/Kif5c/Gpc4/Nectin1/Zdhhc2/Clstn1/Nlgn2/Actn4/Kif5a	10
GO:0042391	BP	GO:0042391	regulation of membrane potential	23/640	469/28814	0.000381973	0.00418498	0.00277285	Crtc1/Bcl2l1/Piezo1/Pmp22/Gria1/Myc/Cxadr/Chrnb2/Slc9a1/Scn5a/Ppp1r9a/Kcna2/Kcnd3/Shtn1/Agrn/Kcna1/Kcnk3/Nlgn2/Grik2/Bcl2/Ntrk3/Ptk2b/Cldn19	23
GO:0006665	BP	GO:0006665	sphingolipid metabolic process	11/640	144/28814	0.000387768	0.0042387	0.00280844	St3gal1/Cers2/Galc/Itgb8/St8sia2/Ugcg/Ugt8a/Fa2h/Acer2/Elovl6/Gal3st1	11
GO:0019216	BP	GO:0019216	regulation of lipid metabolic process	20/640	382/28814	0.00039695	0.00432912	0.00286835	Tgfb1/Fgfr4/Por/Igf1r/Vav2/Cers2/Avpr1a/Srebf2/Clcn2/Abcg1/C3/Cd74/Pcx/Sf1/Tcf7l2/Mfsd2a/Scarb1/Erfe/Ces1d/Ptk2b	20
GO:0060419	BP	GO:0060419	heart growth	10/640	122/28814	0.000404388	0.00438056	0.00290244	Gata6/Meis1/Sav1/Zfpm2/Cxadr/Notch1/Fgfr1/Smad1/Tgfb2/Agtr2	10
GO:0003148	BP	GO:0003148	outflow tract septum morphogenesis	5/640	29/28814	0.000406273	0.00438056	0.00290244	Dvl3/Gata6/Zfpm2/Lrp2/Tgfb2	5
GO:0022010	BP	GO:0022010	central nervous system myelination	5/640	29/28814	0.000406273	0.00438056	0.00290244	Mal/Plp1/Fa2h/Myrf/Mag	5
GO:0032291	BP	GO:0032291	axon ensheathment in central nervous system	5/640	29/28814	0.000406273	0.00438056	0.00290244	Mal/Plp1/Fa2h/Myrf/Mag	5
GO:1901863	BP	GO:1901863	positive regulation of muscle tissue development	5/640	29/28814	0.000406273	0.00438056	0.00290244	Myf5/Myod1/Erbb3/Bcl2/Naca	5
GO:0006694	BP	GO:0006694	steroid biosynthetic process	12/640	169/28814	0.000418003	0.00449685	0.00297948	Fgfr4/Por/Igf1r/Srebf2/Clcn2/Abcg1/Sf1/Hmgcs2/Dhcr24/Scarb1/Cyp7b1/Ces1d	12
GO:0045787	BP	GO:0045787	positive regulation of cell cycle	19/640	355/28814	0.000419991	0.00450803	0.00298689	Tgfb1/Igf1r/Dync1h1/Rrm2/Myc/Brd4/Meis2/Bcl2l11/Sfpq/Kmt2e/Cit/Fgfr1/Slf2/Ppp1r10/Tgfb2/Usp22/E2f8/Ube2e2/Numa1	19
GO:0050772	BP	GO:0050772	positive regulation of axonogenesis	9/640	101/28814	0.000423084	0.004531	0.00300211	Braf/Dbnl/Sema5a/Macf1/Plxna1/Dcx/Shtn1/Plxnb1/Ntrk3	9
GO:0003014	BP	GO:0003014	renal system process	10/640	123/28814	0.000431588	0.00461168	0.00305557	Sulf2/Avpr1a/Chrnb2/Ednra/Gnai2/Anpep/Coro2b/Kirrel/Bcl2/Agtr2	10
GO:0120161	BP	GO:0120161	regulation of cold-induced thermogenesis	11/640	146/28814	0.00043614	0.00464988	0.00308088	Prlr/Igf1r/Kdm6b/Dync1h1/Notch1/Dock7/Adrb3/Tle3/Cnot3/Elovl6/Zfp516	11
GO:0015918	BP	GO:0015918	sterol transport	8/640	81/28814	0.000438881	0.00466453	0.00309058	Gramd1a/Abcg1/Furin/Scarb1/Gramd1b/Stard5/Lipg/Ces1d	8
GO:0031102	BP	GO:0031102	neuron projection regeneration	7/640	62/28814	0.000440457	0.00466453	0.00309058	Braf/Igf1r/Cers2/Ptprf/Mag/Bcl2/Ntrk3	7
GO:0051058	BP	GO:0051058	negative regulation of small GTPase mediated signal transduction	7/640	62/28814	0.000440457	0.00466453	0.00309058	Spry2/Sh3bp1/Stmn1/Slit2/Ripor1/Tgfb2/Rapgef1	7
GO:0072080	BP	GO:0072080	nephron tubule development	9/640	102/28814	0.000455051	0.00478401	0.00316975	Tgfb1/Ptch1/Myc/Notch1/Wnt2b/Heyl/Gpc3/Bcl2/Agtr2	9
GO:0003184	BP	GO:0003184	pulmonary valve morphogenesis	4/640	17/28814	0.000455764	0.00478401	0.00316975	Notch1/Slit2/Heyl/Tgfb2	4
GO:1904748	BP	GO:1904748	regulation of apoptotic process involved in development	4/640	17/28814	0.000455764	0.00478401	0.00316975	Notch1/Tnfrsf1a/Pml/Tgfb2	4
GO:2000291	BP	GO:2000291	regulation of myoblast proliferation	4/640	17/28814	0.000455764	0.00478401	0.00316975	Gata6/Myod1/Meis2/Pax7	4
GO:0071825	BP	GO:0071825	protein-lipid complex subunit organization	6/640	45/28814	0.000457321	0.00478978	0.00317357	Pltp/Abcg1/Mfsd2a/Scarb1/Lipg/Ces1d	6
GO:0046620	BP	GO:0046620	regulation of organ growth	10/640	124/28814	0.000460291	0.00481029	0.00318716	Gata6/Meis1/Sav1/Zfpm2/Cxadr/Tcf7l2/Notch1/Bcl2l11/Wwc2/Fgfr1	10
GO:0014015	BP	GO:0014015	positive regulation of gliogenesis	8/640	82/28814	0.000477017	0.00495243	0.00328134	Tgfb1/Myc/Synj1/Rela/Notch1/Lrp2/Mag/Ptprz1	8
GO:0038034	BP	GO:0038034	signal transduction in absence of ligand	8/640	82/28814	0.000477017	0.00495243	0.00328134	Bcl2l1/Erbb3/Bcl2l11/Fgfr1/Ppp2r1b/Tnfrsf23/Tgfb2/Bcl2	8
GO:0097192	BP	GO:0097192	extrinsic apoptotic signaling pathway in absence of ligand	8/640	82/28814	0.000477017	0.00495243	0.00328134	Bcl2l1/Erbb3/Bcl2l11/Fgfr1/Ppp2r1b/Tnfrsf23/Tgfb2/Bcl2	8
GO:0043434	BP	GO:0043434	response to peptide hormone	19/640	359/28814	0.000481591	0.00498903	0.00330559	Sp1/Sh2b2/Igf1r/Vamp2/Zfp36l1/Slc39a14/Rela/Slc2a1/Slc9a1/Sesn2/Ednra/Smarcc1/Gnai2/Ptprf/Tns2/Sik2/Erfe/Serpina3k/Serpina3i	19
GO:0006470	BP	GO:0006470	protein dephosphorylation	15/640	249/28814	0.000495975	0.00512687	0.00339692	Tgfb1/Ywhab/Ptpn21/Ptpn14/Dusp11/Ppp2r1b/Gnai2/Ptprf/Ptpn23/Tns2/Ptpdc1/Dusp15/Bcl2/Agtr2/Ptprz1	15
GO:0008544	BP	GO:0008544	epidermis development	19/640	361/28814	0.000515224	0.00528673	0.00350284	Igf1r/Gata6/Celsr1/Sav1/Zfp36l1/Ptch1/Scrib/Rela/Notch1/Ugcg/Fosl2/Fgfr1/Fa2h/Clic4/Hoxa7/Tgfb2/Tprn/Bcl2/Numa1	19
GO:0050680	BP	GO:0050680	negative regulation of epithelial cell proliferation	12/640	173/28814	0.000515896	0.00528673	0.00350284	Cdh1/Efnb2/Tgfb1/Sav1/Vash1/Ptch1/Nr2f2/Sfrp1/Tgfb2/Cdk6/Dlk1/Gpc3	12
GO:0050810	BP	GO:0050810	regulation of steroid biosynthetic process	8/640	83/28814	0.000517794	0.00528673	0.00350284	Fgfr4/Por/Igf1r/Srebf2/Clcn2/Abcg1/Sf1/Ces1d	8
GO:0030705	BP	GO:0030705	cytoskeleton-dependent intracellular transport	13/640	198/28814	0.000517909	0.00528673	0.00350284	Bicd1/Cilk1/Clip3/Kif1a/Dync1h1/Arl8a/Kif5c/Sfpq/Bicd2/Tanc2/Actn4/Syne2/Kif5a	13
GO:0045598	BP	GO:0045598	regulation of fat cell differentiation	11/640	149/28814	0.000518111	0.00528673	0.00350284	Tgfb1/Klf5/Sav1/Zfp36l1/Zfpm2/Tcf7l2/Tgfb1i1/Sfrp1/Fndc3b/Sh3pxd2b/Dlk1	11
GO:0055007	BP	GO:0055007	cardiac muscle cell differentiation	11/640	149/28814	0.000518111	0.00528673	0.00350284	Efnb2/Tgfb1/Gata6/Arid1a/Myod1/Kdm6b/Cxadr/Slc9a1/Maml1/Nebl/Agtr2	11
GO:0048565	BP	GO:0048565	digestive tract development	10/640	126/28814	0.000522462	0.00531972	0.00352469	Cdh1/Tcf7/Klf5/Gata6/Sfrp5/Sav1/Tcf7l2/Notch1/Sfrp1/Bcl2	10
GO:0051153	BP	GO:0051153	regulation of striated muscle cell differentiation	9/640	104/28814	0.00052495	0.00533362	0.0035339	Myf5/Efnb2/Tgfb1/Myod1/Piezo1/Notch1/Maml1/Bcl2/Naca	9
GO:0001503	BP	GO:0001503	ossification	21/640	421/28814	0.000541837	0.00549346	0.00363981	Myf5/Sp1/Tgfb1/Ptch1/Ltbp3/Tcf7l2/Notch1/Sfrp1/Fgfr1/Smad1/Sbno2/Cd276/Scube3/Fndc3b/Cdk6/Sh3pxd2b/Dlk1/Plxnb1/Gpc3/Bcl2/Ptk2b	21
GO:1903034	BP	GO:1903034	regulation of response to wounding	12/640	174/28814	0.000543176	0.00549532	0.00364104	Braf/Igf1r/Cers2/Cldn1/Kng1/Fga/Ptprf/Acta2/Mmrn1/Ntrk3/Kng2/Cldn19	12
GO:0008286	BP	GO:0008286	insulin receptor signaling pathway	10/640	127/28814	0.000556064	0.00560758	0.00371542	Sh2b2/Igf1r/Slc39a14/Rela/Smarcc1/Gnai2/Ptprf/Tns2/Sik2/Erfe	10
GO:0007097	BP	GO:0007097	nuclear migration	5/640	31/28814	0.000560397	0.00560758	0.00371542	Kif1a/Dync1h1/Clmn/Dock7/Syne2	5
GO:0035767	BP	GO:0035767	endothelial cell chemotaxis	5/640	31/28814	0.000560397	0.00560758	0.00371542	Sema5a/Notch1/Fgf16/Fgfr1/Plekhg5	5
GO:0036314	BP	GO:0036314	response to sterol	5/640	31/28814	0.000560397	0.00560758	0.00371542	Gramd1a/Tgfb1/Ptch1/Gramd1b/Ces1d	5
GO:0043276	BP	GO:0043276	anoikis	5/640	31/28814	0.000560397	0.00560758	0.00371542	Itga5/Bcl2l1/Notch1/Bmf/Bcl2	5
GO:0072089	BP	GO:0072089	stem cell proliferation	8/640	84/28814	0.000561347	0.00560758	0.00371542	Zfp36l1/Nfya/Ltbp3/Wnt2b/Etv6/Fgfr1/Znrf3/Setd1a	8
GO:0048511	BP	GO:0048511	rhythmic process	17/640	307/28814	0.000566649	0.00564868	0.00374265	Sp1/Kmt2a/Crtc1/Igf1r/Ptgds/Nfya/Ahcy/Chrnb2/Sfpq/Alb/Pml/Cyp7b1/Kcna2/Ahcyl/Ces1d/Ntrk3/Erbb2	17
GO:0042249	BP	GO:0042249	establishment of planar polarity of embryonic epithelium	4/640	18/28814	0.000575733	0.00570336	0.00377888	Dvl3/Celsr1/Sfrp5/Sfrp1	4
GO:0043217	BP	GO:0043217	myelin maintenance	4/640	18/28814	0.000575733	0.00570336	0.00377888	Ndrg1/Fa2h/Myrf/Prx	4
GO:0090205	BP	GO:0090205	positive regulation of cholesterol metabolic process	4/640	18/28814	0.000575733	0.00570336	0.00377888	Por/Srebf2/Abcg1/Ces1d	4
GO:0051147	BP	GO:0051147	regulation of muscle cell differentiation	11/640	151/28814	0.000579611	0.00572983	0.00379642	Myf5/Efnb2/Tgfb1/Myod1/Piezo1/Tshz3/Notch1/Smad1/Maml1/Bcl2/Naca	11
GO:0032835	BP	GO:0032835	glomerulus development	7/640	65/28814	0.000588842	0.00579699	0.00384092	Sulf2/Notch1/Il6ra/Ednra/Heyl/Bcl2/Agtr2	7
GO:0045661	BP	GO:0045661	regulation of myoblast differentiation	7/640	65/28814	0.000588842	0.00579699	0.00384092	Myf5/Tgfb1/Myod1/Zfp36l1/Notch1/Mbnl3/Cmtm5	7
GO:0031214	BP	GO:0031214	biomineral tissue development	12/640	176/28814	0.000601385	0.00590823	0.00391462	Tgfb1/Ltbp3/Tcf7l2/Notch1/Fgfr1/Nectin1/Sbno2/Cd276/Dlk1/Fam83h/Gpc3/Ptk2b	12
GO:0014909	BP	GO:0014909	smooth muscle cell migration	9/640	106/28814	0.000603416	0.00591597	0.00391975	Ddr1/Myc/Fga/Dock7/Plxna1/Slit2/Trib1/Dock5/Bcl2	9
GO:0046328	BP	GO:0046328	regulation of JNK cascade	11/640	152/28814	0.000612572	0.00599338	0.00397104	Igf1r/Sfrp5/Flt4/Sfrp1/Sh3rf1/Sirpa/Rapgef1/Dusp15/Grik2/Ptk2b/Taok3	11
GO:0051048	BP	GO:0051048	negative regulation of secretion	13/640	202/28814	0.00062507	0.00610309	0.00404373	Braf/Pde1c/Abr/Erbb3/Cd74/Notch1/Tnfrsf1a/Sfrp1/Gnai2/Ppp1r9a/Midn/Anpep/Agtr2	13
GO:0001952	BP	GO:0001952	regulation of cell-matrix adhesion	10/640	129/28814	0.000628643	0.00612541	0.00405852	Myf5/Ddr1/Macf1/Acer2/Hoxa7/Cdk6/BC024139/Bcl2/Ptk2b/Peak1	10
GO:0071456	BP	GO:0071456	cellular response to hypoxia	9/640	107/28814	0.000646102	0.00628265	0.0041627	Hif3a/Gata6/Zfp36l1/Myc/Notch1/Slc9a1/Gnb1/Kcnk3/Bcl2	9
GO:0043523	BP	GO:0043523	regulation of neuron apoptotic process	16/640	283/28814	0.000652099	0.00631556	0.00418451	Braf/Bcl2l1/Erbb3/Tgfb3/Bcl2l11/Chl1/Tnfrsf1a/Ptprf/Mag/Tgfb2/Agrn/Grik2/Bcl2/Ptk2b/Ptprz1/Pcdhgc3	16
GO:0045616	BP	GO:0045616	regulation of keratinocyte differentiation	5/640	32/28814	0.000652143	0.00631556	0.00418451	Zfp36l1/Notch1/Hoxa7/Tgfb2/Numa1	5
GO:0048736	BP	GO:0048736	appendage development	13/640	204/28814	0.000685306	0.0066098	0.00437946	Tulp3/Itgb4/Ror2/Ptch1/Notch1/Bcl2l11/Nr2f2/Fgfr1/Chst11/Tgfb2/Cplane1/Chd7/Gpc3	13
GO:0060173	BP	GO:0060173	limb development	13/640	204/28814	0.000685306	0.0066098	0.00437946	Tulp3/Itgb4/Ror2/Ptch1/Notch1/Bcl2l11/Nr2f2/Fgfr1/Chst11/Tgfb2/Cplane1/Chd7/Gpc3	13
GO:0061326	BP	GO:0061326	renal tubule development	9/640	108/28814	0.000691224	0.00665338	0.00440834	Tgfb1/Ptch1/Myc/Notch1/Wnt2b/Heyl/Gpc3/Bcl2/Agtr2	9
GO:1990778	BP	GO:1990778	protein localization to cell periphery	19/640	370/28814	0.00069295	0.00665651	0.00441042	Cdh1/Tgfb1/Tmbim1/Bcl2l1/Clip3/Vamp2/Ptch1/Scrib/Pacs1/Atp2b4/Mal/Macf1/Tnfrsf1a/Gpc4/Zdhhc2/Clstn1/Fcho2/Mex3b/Numa1	19
GO:0001658	BP	GO:0001658	branching involved in ureteric bud morphogenesis	7/640	67/28814	0.000708051	0.00676656	0.00448333	Tgfb1/Ptch1/Myc/Wnt2b/Gpc3/Bcl2/Agtr2	7
GO:0035418	BP	GO:0035418	protein localization to synapse	8/640	87/28814	0.000710065	0.00676656	0.00448333	Vamp2/Scrib/Kif5c/Gpc4/Zdhhc2/Clstn1/Nlgn2/Kif5a	8
GO:1902893	BP	GO:1902893	regulation of miRNA transcription	8/640	87/28814	0.000710065	0.00676656	0.00448333	Tgfb1/Klf5/Gata6/Myc/Srebf2/Rela/Smad1/Tgfb2	8
GO:0032570	BP	GO:0032570	response to progesterone	4/640	19/28814	0.000716516	0.00676656	0.00448333	Tgfb1/Tgfb3/Tgfb2/Mbp	4
GO:0032986	BP	GO:0032986	protein-DNA complex disassembly	4/640	19/28814	0.000716516	0.00676656	0.00448333	Arid1a/Myc/Smarcd1/Smarcc1	4
GO:0043691	BP	GO:0043691	reverse cholesterol transport	4/640	19/28814	0.000716516	0.00676656	0.00448333	Abcg1/Scarb1/Lipg/Ces1d	4
GO:1905209	BP	GO:1905209	positive regulation of cardiocyte differentiation	4/640	19/28814	0.000716516	0.00676656	0.00448333	Efnb2/Tgfb1/Gata6/Tgfb2	4
GO:0051495	BP	GO:0051495	positive regulation of cytoskeleton organization	13/640	205/28814	0.000717212	0.00676656	0.00448333	Braf/Dync1h1/Tgfb3/Evl/Sema5a/Wasf2/Synpo2l/Sh3pxd2b/Kirrel/Whamm/Ntrk3/Ptk2b/Numa1	13
GO:0120032	BP	GO:0120032	regulation of plasma membrane bounded cell projection assembly	13/640	205/28814	0.000717212	0.00676656	0.00448333	Klf5/Eps8/Gdi2/Tgfb3/Evl/Wasf2/Auts2/Gpm6a/Slit2/Cntrob/Ppp1r9a/Agrn/Syne2	13
GO:0019228	BP	GO:0019228	neuronal action potential	6/640	49/28814	0.000728471	0.00685916	0.00454468	Pmp22/Gria1/Scn5a/Kcna2/Kcna1/Grik2	6
GO:0002065	BP	GO:0002065	columnar/cuboidal epithelial cell differentiation	9/640	109/28814	0.000738884	0.00692977	0.00459147	Cdh1/Tgfb1/Klf5/Gata6/Sav1/Fasn/Notch1/Shroom3/Cdk6	9
GO:0010595	BP	GO:0010595	positive regulation of endothelial cell migration	9/640	109/28814	0.000738884	0.00692977	0.00459147	Sp1/Tgfb1/Flt4/Sema5a/Fgf16/Fgfr1/Ccbe1/Rhob/Ptk2b	9
GO:1903706	BP	GO:1903706	regulation of hemopoiesis	20/640	402/28814	0.000751088	0.00703036	0.00465811	Tcf7/Braf/Tgfb1/Zmiz1/Meis1/Zfp36l1/Ror2/Myc/Cd74/Meis2/Sfrp1/Sh3rf1/Trib1/Hoxa7/Cdk6/Dlk1/Setd1a/Klf13/Ptk2b/Erbb2	20
GO:0060706	BP	GO:0060706	cell differentiation involved in embryonic placenta development	5/640	33/28814	0.000754683	0.00705013	0.00467122	Krt19/Nr2f2/Erf/Fzd5/E2f8	5
GO:0010639	BP	GO:0010639	negative regulation of organelle organization	19/640	373/28814	0.000762892	0.00708506	0.00469436	Bcl2l1/Clip3/Eps8/Gdi2/Evl/Tmeff2/Stmn1/Wasf2/Tnks/Slit2/Ppp1r9a/Vat1/Mid1/Kank4/Pml/Slx4/Coro2b/Shroom2/Ctnna2	19
GO:0031667	BP	GO:0031667	response to nutrient levels	19/640	373/28814	0.000762892	0.00708506	0.00469436	Atn1/Myod1/Srebf2/Tcf7l2/Cubn/Ahcy/Wnt2b/Slc2a1/Mfsd2a/Sesn2/Alb/Adrb3/Sik2/Ripor1/Bmf/Ahcyl/Foxk1/Bcl2/Rasal2	19
GO:0050878	BP	GO:0050878	regulation of body fluid levels	19/640	373/28814	0.000762892	0.00708506	0.00469436	Cdh1/Vwf/Ddr1/Prlr/Evl/Cldn1/Kng1/C3/Il6ra/Fga/Pear1/Ugcg/Stmn1/Gnai2/Fa2h/Rap2b/Coro2b/Mmrn1/Kng2	19
GO:0003151	BP	GO:0003151	outflow tract morphogenesis	8/640	88/28814	0.000766144	0.00708757	0.00469602	Dvl3/Gata6/Zfpm2/Notch1/Lrp2/Ednra/Heyl/Tgfb2	8
GO:0021675	BP	GO:0021675	nerve development	8/640	88/28814	0.000766144	0.00708757	0.00469602	Sulf2/Erbb3/Chrnb2/Ednra/Kcna2/Chd7/Prrxl1/Nav2	8
GO:0032102	BP	GO:0032102	negative regulation of response to external stimulus	20/640	403/28814	0.000774342	0.0071225	0.00471917	Sema6b/Cers2/Ttll12/Abr/Sema6a/Sema5a/Kng1/Tap2/Notch1/Fga/Tnfrsf1a/Sema4b/Slit2/Trib1/Tkfc/Cd276/Mmrn1/Kng2/Ctnna2/Cldn19	20
GO:0007585	BP	GO:0007585	respiratory gaseous exchange by respiratory system	7/640	68/28814	0.000774413	0.0071225	0.00471917	Flt4/Tshz3/Ywhaz/Ednra/Chst11/Ccbe1/Nlgn2	7
GO:0097006	BP	GO:0097006	regulation of plasma lipoprotein particle levels	7/640	68/28814	0.000774413	0.0071225	0.00471917	Khsrp/Pltp/Abcg1/Mfsd2a/Scarb1/Lipg/Ces1d	7
GO:0016358	BP	GO:0016358	dendrite development	17/640	317/28814	0.000809415	0.00740088	0.00490361	Crtc1/Kif1a/Dbnl/Dclk1/Chrnb2/Mfsd2a/Cit/Pak4/Dcx/Ppp1r9a/Ptprf/Mapk6/Nlgn2/Tanc2/Abi1/Ctnna2/Ptprz1	17
GO:0002066	BP	GO:0002066	columnar/cuboidal epithelial cell development	6/640	50/28814	0.000812462	0.00740088	0.00490361	Cdh1/Tgfb1/Klf5/Fasn/Shroom3/Cdk6	6
GO:0034332	BP	GO:0034332	adherens junction organization	6/640	50/28814	0.000812462	0.00740088	0.00490361	Cdh1/Efnb2/Ptpn23/Plekha7/Cdh19/Zfp703	6
GO:1902930	BP	GO:1902930	regulation of alcohol biosynthetic process	6/640	50/28814	0.000812462	0.00740088	0.00490361	Por/Srebf2/Clcn2/Abcg1/Adcyap1r1/Ptk2b	6
GO:1903053	BP	GO:1903053	regulation of extracellular matrix organization	6/640	50/28814	0.000812462	0.00740088	0.00490361	Ddr1/Fgfr4/Sema5a/Notch1/Tnfrsf1a/Tgfb2	6
GO:0043491	BP	GO:0043491	protein kinase B signaling	13/640	208/28814	0.000820529	0.00744583	0.00493339	Tgfb1/Igf1r/Sfrp5/Zfp36l1/Spry2/Sema5a/Tcf7l2/Lrp2/Pear1/Sesn2/Fgfr1/Rapgef1/Ntrk3	13
GO:0060491	BP	GO:0060491	regulation of cell projection assembly	13/640	208/28814	0.000820529	0.00744583	0.00493339	Klf5/Eps8/Gdi2/Tgfb3/Evl/Wasf2/Auts2/Gpm6a/Slit2/Cntrob/Ppp1r9a/Agrn/Syne2	13
GO:0046323	BP	GO:0046323	glucose import	8/640	89/28814	0.000825728	0.00746452	0.00494577	Sh2b2/Erbb3/Myc/Slc2a1/Sesn2/Upk3b/Erfe/Gpc3	8
GO:0061614	BP	GO:0061614	miRNA transcription	8/640	89/28814	0.000825728	0.00746452	0.00494577	Tgfb1/Klf5/Gata6/Myc/Srebf2/Rela/Smad1/Tgfb2	8
GO:0090090	BP	GO:0090090	negative regulation of canonical Wnt signaling pathway	10/640	134/28814	0.000844892	0.00760076	0.00503605	Cdh1/Sfrp5/Ror2/Tcf7l2/Notch1/Sfrp1/Tle3/Rapgef1/Znrf3/Gpc3	10
GO:0045668	BP	GO:0045668	negative regulation of osteoblast differentiation	7/640	69/28814	0.000845595	0.00760076	0.00503605	Ptch1/Notch1/Sfrp1/Fgfr1/Fndc3b/Cdk6/Dlk1	7
GO:0046513	BP	GO:0046513	ceramide biosynthetic process	7/640	69/28814	0.000845595	0.00760076	0.00503605	St3gal1/Cers2/St8sia2/Ugcg/Ugt8a/Fa2h/Gal3st1	7
GO:0032252	BP	GO:0032252	secretory granule localization	4/640	20/28814	0.000880003	0.00788026	0.00522123	Kif1a/Tcf7l2/Tanc2/Kif5a	4
GO:0071397	BP	GO:0071397	cellular response to cholesterol	4/640	20/28814	0.000880003	0.00788026	0.00522123	Gramd1a/Ptch1/Gramd1b/Ces1d	4
GO:0006664	BP	GO:0006664	glycolipid metabolic process	8/640	90/28814	0.000888975	0.00794564	0.00526455	St3gal1/Galc/Itgb8/St8sia2/Ugcg/Ugt8a/Fa2h/Gal3st1	8
GO:0007156	BP	GO:0007156	homophilic cell adhesion via plasma membrane adhesion molecules	9/640	112/28814	0.000898167	0.00801273	0.005309	Cdh1/Celsr1/Nectin1/Ptprf/Ptpn23/Clstn1/Pvr/Pcdh20/Pcdhgc3	9
GO:0048806	BP	GO:0048806	genitalia development	6/640	51/28814	0.00090373	0.00804726	0.00533188	Tcf7/Ror2/Tcf7l2/Lrp2/Dhcr24/Chd7	6
GO:0035904	BP	GO:0035904	aorta development	7/640	70/28814	0.000921839	0.00819317	0.00542856	Efnb2/Sufu/Notch1/Lrp2/Ednra/Tgfb2/Chd7	7
GO:0110148	BP	GO:0110148	biomineralization	12/640	185/28814	0.000932236	0.00827012	0.00547954	Tgfb1/Ltbp3/Tcf7l2/Notch1/Fgfr1/Nectin1/Sbno2/Cd276/Dlk1/Fam83h/Gpc3/Ptk2b	12
GO:0009791	BP	GO:0009791	post-embryonic development	10/640	136/28814	0.000946953	0.00836944	0.00554535	Kmt2a/Atn1/Arid5b/Tcf7l2/Bcl2l11/Chst11/Ppp1r13l/Dlk1/Fzd5/Bcl2	10
GO:0014065	BP	GO:0014065	phosphatidylinositol 3-kinase signaling	10/640	136/28814	0.000946953	0.00836944	0.00554535	Igf1r/Erbb3/Zfp36l1/Ror2/Pear1/Cbl/Tgfb2/Plxnb1/Ntrk3/Erbb2	10
GO:1903509	BP	GO:1903509	liposaccharide metabolic process	8/640	91/28814	0.000956048	0.00843416	0.00558823	St3gal1/Galc/Itgb8/St8sia2/Ugcg/Ugt8a/Fa2h/Gal3st1	8
GO:0006898	BP	GO:0006898	receptor-mediated endocytosis	15/640	266/28814	0.000974972	0.0085693	0.00567777	Efnb2/Bicd1/Dbnl/Gria1/Scrib/Synj1/C3/Cubn/Lrp2/Cap1/Rspo1/Cbl/Hip1/Fcho2/Aak1	15
GO:0050730	BP	GO:0050730	regulation of peptidyl-tyrosine phosphorylation	15/640	266/28814	0.000974972	0.0085693	0.00567777	Itga5/Tgfb1/Gprc5b/Erbb3/Prmt2/Cblb/Cd74/Il6ra/Tnfrsf1a/Sfrp1/Cbl/Rap2b/Agrn/Ptk2b/Ptprz1	15
GO:0090183	BP	GO:0090183	regulation of kidney development	5/640	35/28814	0.000995261	0.00873149	0.00578523	Tgfb1/Myc/Wnt2b/Ednra/Agtr2	5
GO:0061028	BP	GO:0061028	establishment of endothelial barrier	6/640	52/28814	0.00100269	0.00873836	0.00578979	Cldn1/Fasn/Tnfrsf1a/Msn/Ednra/Rapgef1	6
GO:1902041	BP	GO:1902041	regulation of extrinsic apoptotic signaling pathway via death domain receptors	6/640	52/28814	0.00100269	0.00873836	0.00578979	Tmbim1/Bcl2l1/Mal/Fga/Sfrp1/Tnfrsf23	6
GO:0051568	BP	GO:0051568	histone H3-K4 methylation	7/640	71/28814	0.0010034	0.00873836	0.00578979	Kmt2a/Kmt2b/Nfya/Kmt2e/Auts2/Setd1b/Setd1a	7
GO:1902895	BP	GO:1902895	positive regulation of miRNA transcription	7/640	71/28814	0.0010034	0.00873836	0.00578979	Tgfb1/Klf5/Myc/Srebf2/Rela/Smad1/Tgfb2	7
GO:0032388	BP	GO:0032388	positive regulation of intracellular transport	12/640	187/28814	0.00102334	0.00887949	0.00588329	Cdh1/Tgfb1/Dync1h1/Vamp2/Tcf7l2/Tnfrsf1a/Msn/Ptpn23/Ripor1/Zdhhc2/Erbb2/Numa1	12
GO:0048813	BP	GO:0048813	dendrite morphogenesis	12/640	187/28814	0.00102334	0.00887949	0.00588329	Kif1a/Dbnl/Dclk1/Chrnb2/Cit/Dcx/Ppp1r9a/Ptprf/Tanc2/Abi1/Ctnna2/Ptprz1	12
GO:0008406	BP	GO:0008406	gonad development	14/640	240/28814	0.00102938	0.0089157	0.00590728	Atn1/Kmt2b/Bcl2l1/Arid5b/Zfpm2/Sf1/Lrp2/Bcl2l11/Nr2f2/Sfrp1/Adgrg1/Tgfb2/Safb2/Bcl2	14
GO:0002761	BP	GO:0002761	regulation of myeloid leukocyte differentiation	10/640	138/28814	0.0010589	0.00915471	0.00606565	Tgfb1/Zfp36l1/Ror2/Myc/Cd74/Sfrp1/Trib1/Hoxa7/Cdk6/Dlk1	10
GO:0001946	BP	GO:0001946	lymphangiogenesis	4/640	21/28814	0.00106809	0.0092141	0.006105	Flt4/Vash1/Ptpn14/Ccbe1	4
GO:0045664	BP	GO:0045664	regulation of neuron differentiation	14/640	241/28814	0.00107116	0.0092141	0.006105	Atn1/Gprc5b/Meis1/Gpr37l1/Notch1/Cit/Sfrp1/Fgfr1/Heyl/Mag/Wdr62/Zfp536/Bcl2/Zhx2	14
GO:0001659	BP	GO:0001659	temperature homeostasis	12/640	188/28814	0.00107159	0.0092141	0.006105	Prlr/Igf1r/Kdm6b/Dync1h1/Notch1/Dock7/Adrb3/Tle3/Cnot3/Elovl6/Ces1d/Zfp516	12
GO:0021543	BP	GO:0021543	pallium development	11/640	163/28814	0.00109021	0.00927974	0.00614849	Sema6b/Zmiz1/Pax5/Mfsd2a/Dcx/Slit2/Fgfr1/Adgrg1/Wdr62/Kcna1/Syne2	11
GO:0007405	BP	GO:0007405	neuroblast proliferation	7/640	72/28814	0.00109052	0.00927974	0.00614849	Tead3/Tgfb1/Notch1/Dock7/Fgfr1/Wdr62/Kcna1	7
GO:0055008	BP	GO:0055008	cardiac muscle tissue morphogenesis	7/640	72/28814	0.00109052	0.00927974	0.00614849	Tgfb1/Zfpm2/Notch1/Lrp2/Ednra/Tgfb2/Chd7	7
GO:2000179	BP	GO:2000179	positive regulation of neural precursor cell proliferation	7/640	72/28814	0.00109052	0.00927974	0.00614849	Gpr37l1/Notch1/Lrp2/Adgrg1/Gnai2/Wdr62/Setd1a	7
GO:2000756	BP	GO:2000756	regulation of peptidyl-lysine acetylation	7/640	72/28814	0.00109052	0.00927974	0.00614849	Kmt2a/Tgfb1/Dip2b/Nfya/Auts2/Setd5/Pml	7
GO:0071375	BP	GO:0071375	cellular response to peptide hormone stimulus	15/640	269/28814	0.00109093	0.00927974	0.00614849	Sp1/Sh2b2/Igf1r/Vamp2/Zfp36l1/Slc39a14/Rela/Slc9a1/Ednra/Smarcc1/Gnai2/Ptprf/Tns2/Sik2/Erfe	15
GO:0021795	BP	GO:0021795	cerebral cortex cell migration	6/640	53/28814	0.00110976	0.00942304	0.00624343	Zmiz1/Dcx/Slit2/Fgfr1/Adgrg1/Syne2	6
GO:0022409	BP	GO:0022409	positive regulation of cell-cell adhesion	16/640	298/28814	0.00112492	0.00953475	0.00631745	Cdh1/Efnb2/Tgfb1/Nfat5/Zmiz1/Adam19/Piezo1/Cd74/Rela/Il6ra/Fga/Cd276/Ptpn23/Sirpa/Mmrn1/Mex3b	16
GO:0048679	BP	GO:0048679	regulation of axon regeneration	5/640	36/28814	0.0011349	0.00960221	0.00636215	Braf/Igf1r/Cers2/Ptprf/Ntrk3	5
GO:0014908	BP	GO:0014908	myotube differentiation involved in skeletal muscle regeneration	3/640	10/28814	0.00116481	0.0097856	0.00648366	Klf5/Myod1/Bcl9	3
GO:0048702	BP	GO:0048702	embryonic neurocranium morphogenesis	3/640	10/28814	0.00116481	0.0097856	0.00648366	Tulp3/Tgfb3/Tgfb2	3
GO:0060312	BP	GO:0060312	regulation of blood vessel remodeling	3/640	10/28814	0.00116481	0.0097856	0.00648366	Tmbim1/Abr/Flt4	3
GO:0072203	BP	GO:0072203	cell proliferation involved in metanephros development	3/640	10/28814	0.00116481	0.0097856	0.00648366	Ptch1/Myc/Gpc3	3
GO:0008589	BP	GO:0008589	regulation of smoothened signaling pathway	8/640	94/28814	0.00118189	0.00988995	0.0065528	Tulp3/Por/Ptch1/Sufu/Gpr37l1/Sfrp1/Scube3/Gpc3	8
GO:0043112	BP	GO:0043112	receptor metabolic process	7/640	73/28814	0.00118347	0.00988995	0.0065528	Tgfb1/Gria1/Scrib/Furin/Agrn/Znrf3/Rab11b	7
GO:0043506	BP	GO:0043506	regulation of JUN kinase activity	7/640	73/28814	0.00118347	0.00988995	0.0065528	Dvl3/Sfrp5/Ror2/Sfrp1/Fzd5/Ptk2b/Taok3	7
GO:0008064	BP	GO:0008064	regulation of actin polymerization or depolymerization	11/640	165/28814	0.00120354	0.0100357	0.00664936	Eps8/Dbnl/Evl/Sema5a/Sh3bp1/Slit2/Ppp1r9a/Kank4/Kirrel/Shroom2/Ptk2b	11
GO:0045137	BP	GO:0045137	development of primary sexual characteristics	14/640	244/28814	0.00120513	0.0100357	0.00664936	Atn1/Kmt2b/Bcl2l1/Arid5b/Zfpm2/Sf1/Lrp2/Bcl2l11/Nr2f2/Sfrp1/Adgrg1/Tgfb2/Safb2/Bcl2	14
GO:0021545	BP	GO:0021545	cranial nerve development	6/640	54/28814	0.00122538	0.0101687	0.00673749	Erbb3/Chrnb2/Kcna2/Chd7/Prrxl1/Nav2	6
GO:0045604	BP	GO:0045604	regulation of epidermal cell differentiation	6/640	54/28814	0.00122538	0.0101687	0.00673749	Zfp36l1/Ptch1/Notch1/Hoxa7/Tgfb2/Numa1	6
GO:0071383	BP	GO:0071383	cellular response to steroid hormone stimulus	11/640	166/28814	0.00126374	0.0104023	0.00689224	Tgfb1/Zmiz1/Arid1a/Myod1/Prmt2/Zfp36l1/Sfrp1/Heyl/Cyp7b1/Safb2/Agtr2	11
GO:0014031	BP	GO:0014031	mesenchymal cell development	8/640	95/28814	0.00126596	0.0104023	0.00689224	Sema6b/Sema6a/Sema5a/Notch1/Sema4b/Ednra/Heyl/Bcl2	8
GO:0014910	BP	GO:0014910	regulation of smooth muscle cell migration	8/640	95/28814	0.00126596	0.0104023	0.00689224	Myc/Fga/Dock7/Plxna1/Slit2/Trib1/Dock5/Bcl2	8
GO:1901652	BP	GO:1901652	response to peptide	20/640	420/28814	0.00127583	0.0104023	0.00689224	Sp1/Sh2b2/Igf1r/Vamp2/Zfp36l1/Slc39a14/Rela/Notch1/Slc2a1/Slc9a1/Sesn2/Ednra/Smarcc1/Gnai2/Ptprf/Tns2/Sik2/Erfe/Serpina3k/Serpina3i	20
GO:0030032	BP	GO:0030032	lamellipodium assembly	7/640	74/28814	0.00128251	0.0104023	0.00689224	Vav2/Pmp22/Parvb/Wasf2/Auts2/Slit2/Whamm	7
GO:0060675	BP	GO:0060675	ureteric bud morphogenesis	7/640	74/28814	0.00128251	0.0104023	0.00689224	Tgfb1/Ptch1/Myc/Wnt2b/Gpc3/Bcl2/Agtr2	7
GO:0003180	BP	GO:0003180	aortic valve morphogenesis	4/640	22/28814	0.00128268	0.0104023	0.00689224	Tgfb1/Notch1/Slit2/Slit3	4
GO:0045217	BP	GO:0045217	cell-cell junction maintenance	4/640	22/28814	0.00128268	0.0104023	0.00689224	Kirrel/Shroom2/Plekha7/Mpz	4
GO:0072111	BP	GO:0072111	cell proliferation involved in kidney development	4/640	22/28814	0.00128268	0.0104023	0.00689224	Ptch1/Myc/Il6ra/Gpc3	4
GO:2000209	BP	GO:2000209	regulation of anoikis	4/640	22/28814	0.00128268	0.0104023	0.00689224	Itga5/Bcl2l1/Notch1/Bcl2	4
GO:2001224	BP	GO:2001224	positive regulation of neuron migration	4/640	22/28814	0.00128268	0.0104023	0.00689224	Sema6a/Wdr62/Shtn1/Ptprz1	4
GO:0022617	BP	GO:0022617	extracellular matrix disassembly	5/640	37/28814	0.00128852	0.0104023	0.00689224	Ddr1/Fgfr4/Sema5a/Tgfb2/Sh3pxd2b	5
GO:0035329	BP	GO:0035329	hippo signaling	5/640	37/28814	0.00128852	0.0104023	0.00689224	Tead3/Sav1/Cit/Tead2/Wwc2	5
GO:0035640	BP	GO:0035640	exploration behavior	5/640	37/28814	0.00128852	0.0104023	0.00689224	Kmt2a/Chl1/Penk/Nlgn2/Agtr2	5
GO:0051647	BP	GO:0051647	nucleus localization	5/640	37/28814	0.00128852	0.0104023	0.00689224	Kif1a/Dync1h1/Clmn/Dock7/Syne2	5
GO:0061384	BP	GO:0061384	heart trabecula morphogenesis	5/640	37/28814	0.00128852	0.0104023	0.00689224	Notch1/Adgrg6/Tgfb2/Chd7/Naca	5
GO:0051028	BP	GO:0051028	mRNA transport	9/640	118/28814	0.00130039	0.0104802	0.0069439	Khsrp/Zfp36l1/Kif5c/Tnks/Bicd2/Poldip3/Nup188/Zc3h3/Peg10	9
GO:0048839	BP	GO:0048839	inner ear development	13/640	219/28814	0.00131251	0.01056	0.00699678	Cdh1/Dvl3/Celsr1/Abr/Ror2/Spry2/Scrib/Notch1/Fgfr1/Bmper/Tgfb2/Chd7/Tprn	13
GO:0010970	BP	GO:0010970	transport along microtubule	11/640	167/28814	0.00132639	0.0106537	0.00705883	Bicd1/Cilk1/Clip3/Kif1a/Dync1h1/Arl8a/Kif5c/Sfpq/Bicd2/Syne2/Kif5a	11
GO:0010596	BP	GO:0010596	negative regulation of endothelial cell migration	6/640	55/28814	0.00134998	0.0108067	0.0071602	Tgfb1/Vash1/Atp2b4/Notch1/Nr2f2/Slit2	6
GO:0048546	BP	GO:0048546	digestive tract morphogenesis	6/640	55/28814	0.00134998	0.0108067	0.0071602	Tcf7/Sfrp5/Tcf7l2/Notch1/Sfrp1/Bcl2	6
GO:0044344	BP	GO:0044344	cellular response to fibroblast growth factor stimulus	8/640	96/28814	0.00135471	0.0108263	0.0071732	Fgfr4/Sulf2/Zfp36l1/Spry2/Tcf7l2/Fgf16/Sfrp1/Fgfr1	8
GO:1901214	BP	GO:1901214	regulation of neuron death	19/640	392/28814	0.00136285	0.0108731	0.00720417	Efnb2/Braf/Bcl2l1/Erbb3/Tgfb3/St8sia2/Bcl2l11/Chl1/Tnfrsf1a/Ptprf/Cbl/Mag/Tgfb2/Agrn/Grik2/Bcl2/Ptk2b/Ptprz1/Pcdhgc3	19
GO:0030522	BP	GO:0030522	intracellular receptor signaling pathway	13/640	220/28814	0.00136737	0.0108908	0.00721595	Zmiz1/Arid1a/Prmt2/Rela/Sfrp1/Heyl/Tkfc/Pml/Cyp7b1/Safb2/Zfp536/Lacc1/Actn4	13
GO:0014068	BP	GO:0014068	positive regulation of phosphatidylinositol 3-kinase signaling	7/640	75/28814	0.00138792	0.0110098	0.00729478	Igf1r/Ror2/Cbl/Tgfb2/Plxnb1/Ntrk3/Erbb2	7
GO:0072171	BP	GO:0072171	mesonephric tubule morphogenesis	7/640	75/28814	0.00138792	0.0110098	0.00729478	Tgfb1/Ptch1/Myc/Wnt2b/Gpc3/Bcl2/Agtr2	7
GO:0030832	BP	GO:0030832	regulation of actin filament length	11/640	168/28814	0.00139157	0.0110098	0.00729478	Eps8/Dbnl/Evl/Sema5a/Sh3bp1/Slit2/Ppp1r9a/Kank4/Kirrel/Shroom2/Ptk2b	11
GO:0062013	BP	GO:0062013	positive regulation of small molecule metabolic process	11/640	168/28814	0.00139157	0.0110098	0.00729478	Por/Bcl2l1/Avpr1a/Myc/Srebf2/Abcg1/Cd74/Tcf7l2/Supt20/Adcyap1r1/Ces1d	11
GO:0051258	BP	GO:0051258	protein polymerization	15/640	276/28814	0.00140741	0.0111167	0.00736561	Clip3/Prune1/Eps8/Dbnl/Evl/Fga/Stmn1/Slit2/Ppp1r9a/Diaph2/Kank4/Micall2/Kirrel/Ptk2b/Numa1	15
GO:0006473	BP	GO:0006473	protein acetylation	13/640	221/28814	0.00142412	0.0112114	0.00742834	Kmt2a/Tgfb1/Por/Myod1/Jade2/Dip2b/Nfya/Brd4/Auts2/Setd5/Pml/Usp22/Brpf3	13
GO:0007623	BP	GO:0007623	circadian rhythm	13/640	221/28814	0.00142412	0.0112114	0.00742834	Kmt2a/Crtc1/Ptgds/Ahcy/Chrnb2/Sfpq/Alb/Pml/Cyp7b1/Kcna2/Ahcyl/Ces1d/Ntrk3	13
GO:0001570	BP	GO:0001570	vasculogenesis	8/640	97/28814	0.00144834	0.0113832	0.00754221	Tgfb1/Zmiz1/Zfp36l1/Zfpm2/Itgb8/Notch1/Tead2/Fgfr1	8
GO:0042472	BP	GO:0042472	inner ear morphogenesis	9/640	120/28814	0.00146283	0.0114781	0.00760508	Dvl3/Celsr1/Abr/Ror2/Spry2/Scrib/Fgfr1/Chd7/Tprn	9
GO:1903828	BP	GO:1903828	negative regulation of protein localization	13/640	222/28814	0.00148281	0.0116062	0.00768993	Cdh1/Tgfb1/Pde1c/Tmbim1/Bcl2l1/Gdi2/Dclk1/Sfrp1/Dclk3/Midn/Abhd17c/Coro2b/Naca	13
GO:0001974	BP	GO:0001974	blood vessel remodeling	6/640	56/28814	0.00148403	0.0116062	0.00768993	Tmbim1/Abr/Flt4/Ednra/Tgfb2/Chd7	6
GO:0045056	BP	GO:0045056	transcytosis	4/640	23/28814	0.00152567	0.0118927	0.00787977	Igf1r/Lrp2/Mfsd2a/Rab11b	4
GO:2001026	BP	GO:2001026	regulation of endothelial cell chemotaxis	4/640	23/28814	0.00152567	0.0118927	0.00787977	Sema5a/Notch1/Fgf16/Fgfr1	4
GO:0008203	BP	GO:0008203	cholesterol metabolic process	10/640	145/28814	0.0015391	0.0119777	0.0079361	Por/Pmp22/Srebf2/Abcg1/Cubn/Hmgcs2/Dhcr24/Scarb1/Cyp7b1/Ces1d	10
GO:0071774	BP	GO:0071774	response to fibroblast growth factor	8/640	98/28814	0.00154703	0.0120002	0.00795101	Fgfr4/Sulf2/Zfp36l1/Spry2/Tcf7l2/Fgf16/Sfrp1/Fgfr1	8
GO:0120162	BP	GO:0120162	positive regulation of cold-induced thermogenesis	8/640	98/28814	0.00154703	0.0120002	0.00795101	Prlr/Igf1r/Kdm6b/Dync1h1/Adrb3/Cnot3/Elovl6/Zfp516	8
GO:1904019	BP	GO:1904019	epithelial cell apoptotic process	9/640	121/28814	0.00154995	0.0120033	0.00795303	Col18a1/Braf/Igf1r/Bcl2l1/Zfp36l1/Sema5a/Fga/Pak4/Ednra	9
GO:0006558	BP	GO:0006558	L-phenylalanine metabolic process	3/640	11/28814	0.00157526	0.012023	0.00796611	Tat/Pcbd1/Hpd	3
GO:0019227	BP	GO:0019227	neuronal action potential propagation	3/640	11/28814	0.00157526	0.012023	0.00796611	Pmp22/Ntrk3/Cldn19	3
GO:0033689	BP	GO:0033689	negative regulation of osteoblast proliferation	3/640	11/28814	0.00157526	0.012023	0.00796611	Sfrp1/Plxnb1/Bcl2	3
GO:0045542	BP	GO:0045542	positive regulation of cholesterol biosynthetic process	3/640	11/28814	0.00157526	0.012023	0.00796611	Por/Srebf2/Abcg1	3
GO:0090184	BP	GO:0090184	positive regulation of kidney development	3/640	11/28814	0.00157526	0.012023	0.00796611	Myc/Ednra/Agtr2	3
GO:0098870	BP	GO:0098870	action potential propagation	3/640	11/28814	0.00157526	0.012023	0.00796611	Pmp22/Ntrk3/Cldn19	3
GO:0106120	BP	GO:0106120	positive regulation of sterol biosynthetic process	3/640	11/28814	0.00157526	0.012023	0.00796611	Por/Srebf2/Abcg1	3
GO:1902221	BP	GO:1902221	erythrose 4-phosphate/phosphoenolpyruvate family amino acid metabolic process	3/640	11/28814	0.00157526	0.012023	0.00796611	Tat/Pcbd1/Hpd	3
GO:1902946	BP	GO:1902946	protein localization to early endosome	3/640	11/28814	0.00157526	0.012023	0.00796611	Scrib/Msn/Mgat3	3
GO:0043113	BP	GO:0043113	receptor clustering	7/640	77/28814	0.00161894	0.0123366	0.00817391	Tgfb1/Sav1/Scrib/Zdhhc2/Agrn/Nlgn2/Grik2	7
GO:0006695	BP	GO:0006695	cholesterol biosynthetic process	6/640	57/28814	0.00162797	0.0123461	0.00818018	Por/Srebf2/Abcg1/Hmgcs2/Dhcr24/Ces1d	6
GO:0030514	BP	GO:0030514	negative regulation of BMP signaling pathway	6/640	57/28814	0.00162797	0.0123461	0.00818018	Tcf7l2/Notch1/Lrp2/Htra3/Sfrp1/Bmper	6
GO:1902653	BP	GO:1902653	secondary alcohol biosynthetic process	6/640	57/28814	0.00162797	0.0123461	0.00818018	Por/Srebf2/Abcg1/Hmgcs2/Dhcr24/Ces1d	6
GO:0045879	BP	GO:0045879	negative regulation of smoothened signaling pathway	5/640	39/28814	0.00164108	0.0123471	0.0081808	Tulp3/Ptch1/Sufu/Gpr37l1/Gpc3	5
GO:0051180	BP	GO:0051180	vitamin transport	5/640	39/28814	0.00164108	0.0123471	0.0081808	Cubn/Lrp2/Slc2a1/Gc/Scarb1	5
GO:0070570	BP	GO:0070570	regulation of neuron projection regeneration	5/640	39/28814	0.00164108	0.0123471	0.0081808	Braf/Igf1r/Cers2/Ptprf/Ntrk3	5
GO:0070884	BP	GO:0070884	regulation of calcineurin-NFAT signaling cascade	5/640	39/28814	0.00164108	0.0123471	0.0081808	Nfat5/Erbb3/Atp2b4/Slc9a1/Cherp	5
GO:2000036	BP	GO:2000036	regulation of stem cell population maintenance	5/640	39/28814	0.00164108	0.0123471	0.0081808	Tead3/Sav1/Myc/Nfya/Cnot3	5
GO:0010976	BP	GO:0010976	positive regulation of neuron projection development	13/640	225/28814	0.00167105	0.0125527	0.00831705	Braf/Crtc1/Igf1r/Gprc5b/Dbnl/Ror2/Fgfr1/Ppp1r9a/Rapgef1/Enc1/Ntrk3/Ptk2b/Ptprz1	13
GO:0051650	BP	GO:0051650	establishment of vesicle localization	11/640	172/28814	0.00167909	0.0125932	0.00834386	Kif1a/Dync1h1/Scrib/Synj1/Hgs/Kif5c/Shroom2/Tanc2/Actn4/Kif5a/Rab11b	11
GO:0009314	BP	GO:0009314	response to radiation	20/640	431/28814	0.0017306	0.012959	0.00858629	Kmt2a/Braf/Tgfb1/Crtc1/Bcl2l1/Sema5a/Myc/Rela/Lrp2/Meis2/Chrnb2/Gnb1/Sfrp1/Tanc1/Reep6/Pml/Bmf/Lrrn4/Rhob/Bcl2	20
GO:0071453	BP	GO:0071453	cellular response to oxygen levels	10/640	148/28814	0.00179278	0.0133031	0.00881427	Hif3a/Gata6/Myod1/Zfp36l1/Myc/Notch1/Slc9a1/Gnb1/Kcnk3/Bcl2	10
GO:0010866	BP	GO:0010866	regulation of triglyceride biosynthetic process	4/640	24/28814	0.00179893	0.0133031	0.00881427	C3/Tcf7l2/Mfsd2a/Scarb1	4
GO:0036303	BP	GO:0036303	lymph vessel morphogenesis	4/640	24/28814	0.00179893	0.0133031	0.00881427	Flt4/Vash1/Ptpn14/Ccbe1	4
GO:0043369	BP	GO:0043369	CD4-positive or CD8-positive, alpha-beta T cell lineage commitment	4/640	24/28814	0.00179893	0.0133031	0.00881427	Braf/Tgfb1/Il6ra/Bcl2	4
GO:0048643	BP	GO:0048643	positive regulation of skeletal muscle tissue development	4/640	24/28814	0.00179893	0.0133031	0.00881427	Myf5/Myod1/Bcl2/Naca	4
GO:0051450	BP	GO:0051450	myoblast proliferation	4/640	24/28814	0.00179893	0.0133031	0.00881427	Gata6/Myod1/Meis2/Pax7	4
GO:1901522	BP	GO:1901522	positive regulation of transcription from RNA polymerase II promoter involved in cellular response to chemical stimulus	4/640	24/28814	0.00179893	0.0133031	0.00881427	Rela/Notch1/Sesn2/Smad1	4
GO:1902547	BP	GO:1902547	regulation of cellular response to vascular endothelial growth factor stimulus	4/640	24/28814	0.00179893	0.0133031	0.00881427	Sema6a/Spry2/Atp2b4/Ccbe1	4
GO:0035107	BP	GO:0035107	appendage morphogenesis	11/640	174/28814	0.00184006	0.0135352	0.00896806	Tulp3/Ror2/Ptch1/Notch1/Bcl2l11/Fgfr1/Chst11/Tgfb2/Cplane1/Chd7/Gpc3	11
GO:0035108	BP	GO:0035108	limb morphogenesis	11/640	174/28814	0.00184006	0.0135352	0.00896806	Tulp3/Ror2/Ptch1/Notch1/Bcl2l11/Fgfr1/Chst11/Tgfb2/Cplane1/Chd7/Gpc3	11
GO:0060325	BP	GO:0060325	face morphogenesis	5/640	40/28814	0.0018417	0.0135352	0.00896806	Tgfb1/Arid5b/Tgfb3/Tcf7l2/Tgfb2	5
GO:0106056	BP	GO:0106056	regulation of calcineurin-mediated signaling	5/640	40/28814	0.0018417	0.0135352	0.00896806	Nfat5/Erbb3/Atp2b4/Slc9a1/Cherp	5
GO:0051057	BP	GO:0051057	positive regulation of small GTPase mediated signal transduction	7/640	79/28814	0.00187882	0.0137867	0.00913468	Notch1/Auts2/Adcyap1r1/Adgrg1/Synpo2l/Prag1/Erbb2	7
GO:0055088	BP	GO:0055088	lipid homeostasis	11/640	176/28814	0.00201338	0.0147514	0.00977382	Tgfb1/Fgfr4/Plscr3/Srebf2/Abcg1/Sesn2/Scarb1/Cyp7b1/Gramd1b/Lipg/Ces1d	11
GO:1904888	BP	GO:1904888	cranial skeletal system development	7/640	80/28814	0.00202031	0.0147794	0.00979238	Tulp3/Pax5/Tgfb3/Ednra/Chst11/Tgfb2/Sh3pxd2b	7
GO:0009991	BP	GO:0009991	response to extracellular stimulus	19/640	406/28814	0.00202847	0.0148162	0.0098168	Atn1/Myod1/Srebf2/Tcf7l2/Cubn/Ahcy/Wnt2b/Slc2a1/Mfsd2a/Sesn2/Alb/Adrb3/Sik2/Ripor1/Bmf/Ahcyl/Foxk1/Bcl2/Rasal2	19
GO:0048259	BP	GO:0048259	regulation of receptor-mediated endocytosis	9/640	126/28814	0.00205013	0.0148608	0.00984634	Efnb2/Bicd1/Scrib/Synj1/C3/Rspo1/Cbl/Hip1/Aak1	9
GO:0030513	BP	GO:0030513	positive regulation of BMP signaling pathway	5/640	41/28814	0.0020597	0.0148608	0.00984634	Gata6/Notch1/Scube3/Gpc3/Numa1	5
GO:0033561	BP	GO:0033561	regulation of water loss via skin	5/640	41/28814	0.0020597	0.0148608	0.00984634	Cdh1/Cldn1/Ugcg/Stmn1/Fa2h	5
GO:0043368	BP	GO:0043368	positive T cell selection	5/640	41/28814	0.0020597	0.0148608	0.00984634	Braf/Tgfb1/Cd74/Il6ra/Bcl2	5
GO:0043551	BP	GO:0043551	regulation of phosphatidylinositol 3-kinase activity	5/640	41/28814	0.0020597	0.0148608	0.00984634	Tgfb1/Vav2/Wdr81/Wdr91/Ptk2b	5
GO:0071604	BP	GO:0071604	transforming growth factor beta production	5/640	41/28814	0.0020597	0.0148608	0.00984634	Gata6/Ltbp3/Itgb8/Furin/Tgfb2	5
GO:0007183	BP	GO:0007183	SMAD protein complex assembly	3/640	12/28814	0.00206582	0.0148608	0.00984634	Tgfb1/Smad1/Pmepa1	3
GO:0060430	BP	GO:0060430	lung saccule development	3/640	12/28814	0.00206582	0.0148608	0.00984634	Fgfr4/Gata6/Ltbp3	3
GO:0099519	BP	GO:0099519	dense core granule cytoskeletal transport	3/640	12/28814	0.00206582	0.0148608	0.00984634	Kif1a/Tanc2/Kif5a	3
GO:2000288	BP	GO:2000288	positive regulation of myoblast proliferation	3/640	12/28814	0.00206582	0.0148608	0.00984634	Gata6/Meis2/Pax7	3
GO:0010640	BP	GO:0010640	regulation of platelet-derived growth factor receptor signaling pathway	4/640	25/28814	0.00210433	0.0149162	0.00988304	Cblb/Hgs/Cbl/Hip1	4
GO:0018027	BP	GO:0018027	peptidyl-lysine dimethylation	4/640	25/28814	0.00210433	0.0149162	0.00988304	Kmt2a/Kmt2b/Setd1b/Setd1a	4
GO:0036010	BP	GO:0036010	protein localization to endosome	4/640	25/28814	0.00210433	0.0149162	0.00988304	Scrib/Msn/Abhd17c/Mgat3	4
GO:0036315	BP	GO:0036315	cellular response to sterol	4/640	25/28814	0.00210433	0.0149162	0.00988304	Gramd1a/Ptch1/Gramd1b/Ces1d	4
GO:0044331	BP	GO:0044331	cell-cell adhesion mediated by cadherin	4/640	25/28814	0.00210433	0.0149162	0.00988304	Cdh1/Adam19/Notch1/Plekha7	4
GO:0060575	BP	GO:0060575	intestinal epithelial cell differentiation	4/640	25/28814	0.00210433	0.0149162	0.00988304	Cdh1/Klf5/Gata6/Sav1	4
GO:0098743	BP	GO:0098743	cell aggregation	4/640	25/28814	0.00210433	0.0149162	0.00988304	Myf5/Ror2/Tgfb2/Mpz	4
GO:1903306	BP	GO:1903306	negative regulation of regulated secretory pathway	4/640	25/28814	0.00210433	0.0149162	0.00988304	Braf/Abr/Notch1/Gnai2	4
GO:0006475	BP	GO:0006475	internal protein amino acid acetylation	11/640	177/28814	0.00210489	0.0149162	0.00988304	Kmt2a/Tgfb1/Por/Myod1/Jade2/Nfya/Brd4/Auts2/Setd5/Usp22/Brpf3	11
GO:0018393	BP	GO:0018393	internal peptidyl-lysine acetylation	11/640	177/28814	0.00210489	0.0149162	0.00988304	Kmt2a/Tgfb1/Por/Myod1/Jade2/Nfya/Brd4/Auts2/Setd5/Usp22/Brpf3	11
GO:0001704	BP	GO:0001704	formation of primary germ layer	8/640	103/28814	0.00212321	0.0149173	0.00988377	Itga5/Gata6/Arid1a/Kdm6b/Ets2/Macf1/Fgfr1/Smad1	8
GO:0060993	BP	GO:0060993	kidney morphogenesis	8/640	103/28814	0.00212321	0.0149173	0.00988377	Tgfb1/Tshz3/Ptch1/Myc/Wnt2b/Gpc3/Bcl2/Agtr2	8
GO:0050922	BP	GO:0050922	negative regulation of chemotaxis	6/640	60/28814	0.00212387	0.0149173	0.00988377	Sema6b/Sema6a/Sema5a/Notch1/Sema4b/Slit2	6
GO:0055078	BP	GO:0055078	sodium ion homeostasis	6/640	60/28814	0.00212387	0.0149173	0.00988377	Avpr1a/Slc9a1/Ednra/Gnai2/Anpep/Agtr2	6
GO:0060443	BP	GO:0060443	mammary gland morphogenesis	6/640	60/28814	0.00212387	0.0149173	0.00988377	Tgfb1/Ddr1/Ptch1/Scrib/Slit2/Pml	6
GO:2001238	BP	GO:2001238	positive regulation of extrinsic apoptotic signaling pathway	6/640	60/28814	0.00212387	0.0149173	0.00988377	Mal/Sfrp1/Ppp2r1b/Pml/Tgfb2/Agtr2	6
GO:0048844	BP	GO:0048844	artery morphogenesis	7/640	81/28814	0.00216991	0.0152181	0.0100831	Efnb2/Zmiz1/Notch1/Lrp2/Ednra/Tgfb2/Chd7	7
GO:0031669	BP	GO:0031669	cellular response to nutrient levels	12/640	205/28814	0.00222725	0.0155973	0.0103343	Myod1/Srebf2/Tcf7l2/Wnt2b/Slc2a1/Mfsd2a/Sesn2/Alb/Sik2/Ripor1/Bmf/Bcl2	12
GO:2001252	BP	GO:2001252	positive regulation of chromosome organization	8/640	104/28814	0.0022564	0.0157615	0.0104431	Sfpq/Atf7ip/Tnks/Slf2/Pml/Ppp1r10/Slx4/Numa1	8
GO:0048705	BP	GO:0048705	skeletal system morphogenesis	14/640	261/28814	0.00225733	0.0157615	0.0104431	Myf5/Tulp3/Por/Pax5/Arid5b/Tgfb3/Ror2/Myc/Ltbp3/Sfrp1/Chst11/Hoxa7/Tgfb2/Sh3pxd2b	14
GO:0030010	BP	GO:0030010	establishment of cell polarity	10/640	153/28814	0.00228992	0.0159289	0.010554	Igf1r/Spry2/Sh3bp1/Myh9/Scrib/Dock7/Msn/Shtn1/Ptk2b/Numa1	10
GO:0031076	BP	GO:0031076	embryonic camera-type eye development	5/640	42/28814	0.00229593	0.0159289	0.010554	Sp1/Tulp3/Arid1a/Ppp1r13l/Fzd5	5
GO:0110110	BP	GO:0110110	positive regulation of animal organ morphogenesis	5/640	42/28814	0.00229593	0.0159289	0.010554	Tgfb1/Fgfr4/Wnt2b/Fgfr1/Ednra	5
GO:1902275	BP	GO:1902275	regulation of chromatin organization	5/640	42/28814	0.00229593	0.0159289	0.010554	Atf7ip/Setd5/Zfp57/Phf2/Setd1a	5
GO:0007369	BP	GO:0007369	gastrulation	11/640	179/28814	0.00229805	0.0159289	0.010554	Itga5/Gata6/Arid1a/Kdm6b/Ets2/Supt20/Macf1/Sfrp1/Fgfr1/Smad1/Mbp	11
GO:0009914	BP	GO:0009914	hormone transport	18/640	380/28814	0.0023085	0.0159566	0.0105724	Pde1c/Fgfr4/Vamp2/Ywhaz/Abcg1/Tcf7l2/Lrp2/Fga/Sfrp1/Fgfr1/Slc16a2/Midn/Slc7a5/Ildr2/Chd7/Nlgn2/Agtr2/Rab11b	18
GO:0010812	BP	GO:0010812	negative regulation of cell-substrate adhesion	6/640	61/28814	0.00231212	0.0159566	0.0105724	Notch1/Acer2/Hoxa7/Coro2b/Actn4/Ptprz1	6
GO:0045682	BP	GO:0045682	regulation of epidermis development	6/640	61/28814	0.00231212	0.0159566	0.0105724	Zfp36l1/Ptch1/Notch1/Hoxa7/Tgfb2/Numa1	6
GO:0016125	BP	GO:0016125	sterol metabolic process	10/640	154/28814	0.0024015	0.0165494	0.0109652	Por/Pmp22/Srebf2/Abcg1/Cubn/Hmgcs2/Dhcr24/Scarb1/Cyp7b1/Ces1d	10
GO:0030048	BP	GO:0030048	actin filament-based movement	9/640	129/28814	0.0024071	0.0165641	0.0109749	Evl/Myh9/Wasf2/Scn5a/Acta2/Kcnd3/Shtn1/Actn4/Syne2	9
GO:0010575	BP	GO:0010575	positive regulation of vascular endothelial growth factor production	4/640	26/28814	0.0024437	0.0166712	0.0110458	Sulf2/Flt4/C3/Ccbe1	4
GO:0021801	BP	GO:0021801	cerebral cortex radial glia-guided migration	4/640	26/28814	0.0024437	0.0166712	0.0110458	Zmiz1/Dcx/Adgrg1/Syne2	4
GO:0022030	BP	GO:0022030	telencephalon glial cell migration	4/640	26/28814	0.0024437	0.0166712	0.0110458	Zmiz1/Dcx/Adgrg1/Syne2	4
GO:0035813	BP	GO:0035813	regulation of renal sodium excretion	4/640	26/28814	0.0024437	0.0166712	0.0110458	Avpr1a/Gnai2/Anpep/Agtr2	4
GO:0060765	BP	GO:0060765	regulation of androgen receptor signaling pathway	4/640	26/28814	0.0024437	0.0166712	0.0110458	Prmt2/Sfrp1/Heyl/Safb2	4
GO:1903077	BP	GO:1903077	negative regulation of protein localization to plasma membrane	4/640	26/28814	0.0024437	0.0166712	0.0110458	Cdh1/Tgfb1/Tmbim1/Bcl2l1	4
GO:0008625	BP	GO:0008625	extrinsic apoptotic signaling pathway via death domain receptors	7/640	83/28814	0.00249463	0.0169215	0.0112117	Tmbim1/Bcl2l1/Mal/Fga/Sfrp1/Tnfrsf23/Bcl2	7
GO:0051384	BP	GO:0051384	response to glucocorticoid	7/640	83/28814	0.00249463	0.0169215	0.0112117	Tat/Tgfb1/Por/Myod1/Zfp36l1/Bcl2/Agtr2	7
GO:0055021	BP	GO:0055021	regulation of cardiac muscle tissue growth	7/640	83/28814	0.00249463	0.0169215	0.0112117	Gata6/Meis1/Sav1/Zfpm2/Cxadr/Notch1/Fgfr1	7
GO:0072078	BP	GO:0072078	nephron tubule morphogenesis	7/640	83/28814	0.00249463	0.0169215	0.0112117	Tgfb1/Ptch1/Myc/Wnt2b/Gpc3/Bcl2/Agtr2	7
GO:0060041	BP	GO:0060041	retina development in camera-type eye	11/640	181/28814	0.00250533	0.0169699	0.0112437	Clcn2/C3/Mfsd2a/Gnb1/Dcx/Gpm6a/Nectin1/Clic4/Tgfb2/Chd7/Zhx2	11
GO:0072330	BP	GO:0072330	monocarboxylic acid biosynthetic process	12/640	208/28814	0.00251049	0.0169711	0.0112446	Fgfr4/Ptgds/Avpr1a/Cd74/Fasn/Scd2/Plp1/Fa2h/Cyp7b1/Elovl6/Lipg/Ces1d	12
GO:0060711	BP	GO:0060711	labyrinthine layer development	6/640	62/28814	0.00251265	0.0169711	0.0112446	Zfp36l1/Vash1/Vash2/Erf/Fzd5/Hs6st1	6
GO:0043406	BP	GO:0043406	positive regulation of MAP kinase activity	9/640	130/28814	0.00253647	0.0171077	0.0113351	Tgfb1/Dvl3/Ror2/Fgfr1/Fzd5/Ntrk3/Ptk2b/Taok3/Erbb2	9
GO:0010874	BP	GO:0010874	regulation of cholesterol efflux	5/640	43/28814	0.00255127	0.0171346	0.0113529	Pltp/Ptch1/Srebf2/Abcg1/Ces1d	5
GO:0034331	BP	GO:0034331	cell junction maintenance	5/640	43/28814	0.00255127	0.0171346	0.0113529	Cldn1/Kirrel/Shroom2/Plekha7/Mpz	5
GO:0098801	BP	GO:0098801	regulation of renal system process	5/640	43/28814	0.00255127	0.0171346	0.0113529	Avpr1a/Gnai2/Anpep/Coro2b/Agtr2	5
GO:0032271	BP	GO:0032271	regulation of protein polymerization	12/640	209/28814	0.00261118	0.0175122	0.0116031	Clip3/Prune1/Eps8/Dbnl/Evl/Stmn1/Slit2/Ppp1r9a/Kank4/Kirrel/Ptk2b/Numa1	12
GO:0010452	BP	GO:0010452	histone H3-K36 methylation	3/640	13/28814	0.00264148	0.0175423	0.011623	Brd4/Setd5/Nsd3	3
GO:0021554	BP	GO:0021554	optic nerve development	3/640	13/28814	0.00264148	0.0175423	0.011623	Chrnb2/Kcna2/Nav2	3
GO:0032486	BP	GO:0032486	Rap protein signal transduction	3/640	13/28814	0.00264148	0.0175423	0.011623	Cbl/Rap2b/Rapgef1	3
GO:0072393	BP	GO:0072393	microtubule anchoring at microtubule organizing center	3/640	13/28814	0.00264148	0.0175423	0.011623	Bicd1/Bicd2/Ninl	3
GO:0098935	BP	GO:0098935	dendritic transport	3/640	13/28814	0.00264148	0.0175423	0.011623	Kif5c/Sfpq/Kif5a	3
GO:1902548	BP	GO:1902548	negative regulation of cellular response to vascular endothelial growth factor stimulus	3/640	13/28814	0.00264148	0.0175423	0.011623	Sema6a/Spry2/Atp2b4	3
GO:1905668	BP	GO:1905668	positive regulation of protein localization to endosome	3/640	13/28814	0.00264148	0.0175423	0.011623	Msn/Abhd17c/Mgat3	3
GO:0007346	BP	GO:0007346	regulation of mitotic cell cycle	21/640	479/28814	0.00265279	0.0175927	0.0116564	Tgfb1/Igf1r/Ttll12/Prmt2/Rrm2/Zfp36l1/Ptch1/Myc/Scrib/Brd4/Afap1l2/Meis2/Kmt2e/Fgfr1/Pml/Wdr62/Ppp1r10/Usp22/Bcl2/Ube2e2/Taok3	21
GO:0002260	BP	GO:0002260	lymphocyte homeostasis	7/640	84/28814	0.00267038	0.0176172	0.0116727	Tgfb1/Sh2b2/Cd74/Bcl2l11/Tnfrsf23/Tgfb2/Bcl2	7
GO:0034109	BP	GO:0034109	homotypic cell-cell adhesion	7/640	84/28814	0.00267038	0.0176172	0.0116727	Cxadr/Il6ra/Fga/Pear1/Rap2b/Mmrn1/Zfp703	7
GO:1901983	BP	GO:1901983	regulation of protein acetylation	7/640	84/28814	0.00267038	0.0176172	0.0116727	Kmt2a/Tgfb1/Dip2b/Nfya/Auts2/Setd5/Pml	7
GO:1901216	BP	GO:1901216	positive regulation of neuron death	9/640	131/28814	0.0026713	0.0176172	0.0116727	Efnb2/St8sia2/Bcl2l11/Tnfrsf1a/Ptprf/Tgfb2/Agrn/Grik2/Ptprz1	9
GO:0016126	BP	GO:0016126	sterol biosynthetic process	6/640	63/28814	0.00272597	0.0179131	0.0118687	Por/Srebf2/Abcg1/Hmgcs2/Dhcr24/Ces1d	6
GO:0001935	BP	GO:0001935	endothelial cell proliferation	11/640	183/28814	0.00272747	0.0179131	0.0118687	Sp1/Flt4/Vash1/Sema5a/Nr2f2/Fgfr1/Bmper/Lrg1/Vash2/Scarb1/Dlk1	11
GO:1902905	BP	GO:1902905	positive regulation of supramolecular fiber organization	11/640	183/28814	0.00272747	0.0179131	0.0118687	Braf/Tgfb3/Evl/Sema5a/Wasf2/Synpo2l/Sh3pxd2b/Kirrel/Whamm/Ptk2b/Numa1	11
GO:2001235	BP	GO:2001235	positive regulation of apoptotic signaling pathway	10/640	157/28814	0.00276263	0.0181191	0.0120052	Myc/Mal/Bcl2l11/Sfpq/Sfrp1/Ppp2r1b/Pml/Tgfb2/Bmf/Agtr2	10
GO:0010876	BP	GO:0010876	lipid localization	20/640	449/28814	0.00276957	0.0181396	0.0120187	Gramd1a/Pltp/Plscr3/Srebf2/Abcg1/C3/Pitpnm1/Ugcg/Slc2a1/Mfsd2a/Furin/Slco2a1/Scarb1/Gramd1b/Stard5/Erfe/Pitpnb/Lipg/Ces1d/Agtr2	20
GO:0090068	BP	GO:0090068	positive regulation of cell cycle process	14/640	267/28814	0.0027746	0.0181475	0.012024	Tgfb1/Igf1r/Dync1h1/Rrm2/Brd4/Sfpq/Kmt2e/Cit/Fgfr1/Slf2/Ppp1r10/E2f8/Ube2e2/Numa1	14
GO:0036294	BP	GO:0036294	cellular response to decreased oxygen levels	9/640	132/28814	0.00281173	0.0182612	0.0120994	Hif3a/Gata6/Zfp36l1/Myc/Notch1/Slc9a1/Gnb1/Kcnk3/Bcl2	9
GO:0034368	BP	GO:0034368	protein-lipid complex remodeling	4/640	27/28814	0.00281887	0.0182612	0.0120994	Pltp/Abcg1/Scarb1/Lipg	4
GO:0034369	BP	GO:0034369	plasma lipoprotein particle remodeling	4/640	27/28814	0.00281887	0.0182612	0.0120994	Pltp/Abcg1/Scarb1/Lipg	4
GO:0048843	BP	GO:0048843	negative regulation of axon extension involved in axon guidance	4/640	27/28814	0.00281887	0.0182612	0.0120994	Sema6b/Sema6a/Sema5a/Sema4b	4
GO:0060716	BP	GO:0060716	labyrinthine layer blood vessel development	4/640	27/28814	0.00281887	0.0182612	0.0120994	Vash1/Vash2/Fzd5/Hs6st1	4
GO:0062009	BP	GO:0062009	secondary palate development	4/640	27/28814	0.00281887	0.0182612	0.0120994	Tgfb3/Itgb8/Tgfb2/Chd7	4
GO:0070168	BP	GO:0070168	negative regulation of biomineral tissue development	4/640	27/28814	0.00281887	0.0182612	0.0120994	Tgfb1/Ltbp3/Notch1/Ptk2b	4
GO:0046621	BP	GO:0046621	negative regulation of organ growth	5/640	44/28814	0.00282658	0.0182614	0.0120995	Meis1/Sav1/Cxadr/Tcf7l2/Wwc2	5
GO:0050919	BP	GO:0050919	negative chemotaxis	5/640	44/28814	0.00282658	0.0182614	0.0120995	Sema6b/Sema6a/Sema4b/Slit2/Slit3	5
GO:0072088	BP	GO:0072088	nephron epithelium morphogenesis	7/640	85/28814	0.00285549	0.0184231	0.0122066	Tgfb1/Ptch1/Myc/Wnt2b/Gpc3/Bcl2/Agtr2	7
GO:0045667	BP	GO:0045667	regulation of osteoblast differentiation	10/640	158/28814	0.00289221	0.0186348	0.0123469	Ptch1/Notch1/Sfrp1/Fgfr1/Smad1/Cd276/Scube3/Fndc3b/Cdk6/Dlk1	10
GO:0045860	BP	GO:0045860	positive regulation of protein kinase activity	17/640	358/28814	0.00293771	0.0189023	0.0125241	Tgfb1/Dvl3/Prlr/Gprc5b/Erbb3/Ror2/Atp2b4/Il6ra/Fgfr1/Ppp1r9a/Tgfb2/Agrn/Fzd5/Ntrk3/Ptk2b/Taok3/Erbb2	17
GO:0033344	BP	GO:0033344	cholesterol efflux	6/640	64/28814	0.00295257	0.0189466	0.0125535	Pltp/Ptch1/Srebf2/Abcg1/Scarb1/Ces1d	6
GO:0048512	BP	GO:0048512	circadian behavior	6/640	64/28814	0.00295257	0.0189466	0.0125535	Ptgds/Ahcy/Chrnb2/Alb/Kcna2/Ahcyl	6
GO:0046467	BP	GO:0046467	membrane lipid biosynthetic process	9/640	133/28814	0.00295793	0.0189555	0.0125594	St3gal1/Cers2/St8sia2/Ugcg/Ugt8a/Fa2h/Acer2/Elovl6/Gal3st1	9
GO:0007224	BP	GO:0007224	smoothened signaling pathway	10/640	159/28814	0.0030266	0.0193694	0.0128336	Tulp3/Por/Ror2/Ptch1/Sufu/Gpr37l1/Sfrp1/Ptpdc1/Scube3/Gpc3	10
GO:0006869	BP	GO:0006869	lipid transport	18/640	390/28814	0.00304146	0.0194384	0.0128793	Gramd1a/Pltp/Plscr3/Abcg1/Pitpnm1/Ugcg/Slc2a1/Mfsd2a/Furin/Slco2a1/Scarb1/Gramd1b/Stard5/Erfe/Pitpnb/Lipg/Ces1d/Agtr2	18
GO:0048041	BP	GO:0048041	focal adhesion assembly	7/640	86/28814	0.00305026	0.0194684	0.0128992	Macf1/Coro2b/BC024139/Whamm/Bcl2/Ptk2b/Peak1	7
GO:0006643	BP	GO:0006643	membrane lipid metabolic process	11/640	186/28814	0.00309021	0.019697	0.0130506	St3gal1/Cers2/Galc/Itgb8/St8sia2/Ugcg/Ugt8a/Fa2h/Acer2/Elovl6/Gal3st1	11
GO:0045931	BP	GO:0045931	positive regulation of mitotic cell cycle	9/640	134/28814	0.00311007	0.019797	0.0131169	Tgfb1/Rrm2/Brd4/Meis2/Kmt2e/Fgfr1/Ppp1r10/Usp22/Ube2e2	9
GO:0045940	BP	GO:0045940	positive regulation of steroid metabolic process	5/640	45/28814	0.00312273	0.0198246	0.0131352	Por/Igf1r/Srebf2/Abcg1/Ces1d	5
GO:0097178	BP	GO:0097178	ruffle assembly	5/640	45/28814	0.00312273	0.0198246	0.0131352	Eps8/Dbnl/Evl/Sh3bp1/Mtss2	5
GO:0009247	BP	GO:0009247	glycolipid biosynthetic process	6/640	65/28814	0.00319295	0.0202163	0.0133948	St3gal1/St8sia2/Ugcg/Ugt8a/Fa2h/Gal3st1	6
GO:0048008	BP	GO:0048008	platelet-derived growth factor receptor signaling pathway	6/640	65/28814	0.00319295	0.0202163	0.0133948	Arid5b/Cblb/Hgs/Cbl/Rapgef1/Hip1	6
GO:0071496	BP	GO:0071496	cellular response to external stimulus	15/640	301/28814	0.0032316	0.0202722	0.0134318	Myod1/Piezo1/Srebf2/Tcf7l2/Arhgdia/Wnt2b/Slc2a1/Mfsd2a/Sesn2/Alb/Ednra/Sik2/Ripor1/Bmf/Bcl2	15
GO:0003094	BP	GO:0003094	glomerular filtration	4/640	28/28814	0.00323161	0.0202722	0.0134318	Sulf2/Ednra/Coro2b/Kirrel	4
GO:0033688	BP	GO:0033688	regulation of osteoblast proliferation	4/640	28/28814	0.00323161	0.0202722	0.0134318	Igf1r/Sfrp1/Plxnb1/Bcl2	4
GO:0038083	BP	GO:0038083	peptidyl-tyrosine autophosphorylation	4/640	28/28814	0.00323161	0.0202722	0.0134318	Ddr1/Igf1r/Aatk/Ptk2b	4
GO:0045187	BP	GO:0045187	regulation of circadian sleep/wake cycle, sleep	4/640	28/28814	0.00323161	0.0202722	0.0134318	Ptgds/Chrnb2/Alb/Kcna2	4
GO:0110150	BP	GO:0110150	negative regulation of biomineralization	4/640	28/28814	0.00323161	0.0202722	0.0134318	Tgfb1/Ltbp3/Notch1/Ptk2b	4
GO:1904376	BP	GO:1904376	negative regulation of protein localization to cell periphery	4/640	28/28814	0.00323161	0.0202722	0.0134318	Cdh1/Tgfb1/Tmbim1/Bcl2l1	4
GO:0072028	BP	GO:0072028	nephron morphogenesis	7/640	87/28814	0.00325503	0.0203922	0.0135113	Tgfb1/Ptch1/Myc/Wnt2b/Gpc3/Bcl2/Agtr2	7
GO:0032253	BP	GO:0032253	dense core granule localization	3/640	14/28814	0.00330676	0.0206027	0.0136508	Kif1a/Tanc2/Kif5a	3
GO:0045188	BP	GO:0045188	regulation of circadian sleep/wake cycle, non-REM sleep	3/640	14/28814	0.00330676	0.0206027	0.0136508	Chrnb2/Alb/Kcna2	3
GO:1901950	BP	GO:1901950	dense core granule transport	3/640	14/28814	0.00330676	0.0206027	0.0136508	Kif1a/Tanc2/Kif5a	3
GO:1905666	BP	GO:1905666	regulation of protein localization to endosome	3/640	14/28814	0.00330676	0.0206027	0.0136508	Msn/Abhd17c/Mgat3	3
GO:0016482	BP	GO:0016482	cytosolic transport	10/640	161/28814	0.0033103	0.0206027	0.0136508	Kif1a/Ap4m1/Msn/Ptpn23/Dennd2a/Tbc1d10b/Wdr81/Tanc2/Wdr91/Kif5a	10
GO:0010522	BP	GO:0010522	regulation of calcium ion transport into cytosol	8/640	111/28814	0.00338197	0.0209938	0.0139099	Tgfb1/Adcyap1r1/Ednra/Pml/Tgfb2/Chd7/Bcl2/Ptk2b	8
GO:0099175	BP	GO:0099175	regulation of postsynapse organization	8/640	111/28814	0.00338197	0.0209938	0.0139099	Kif1a/Dbnl/Ppp1r9a/Ptprf/Tanc1/Abhd17c/Tanc2/Ntrk3	8
GO:0032768	BP	GO:0032768	regulation of monooxygenase activity	5/640	46/28814	0.00344061	0.0213178	0.0141246	Por/Atp2b4/Scarb1/Ptk2b/Agtr2	5
GO:0002720	BP	GO:0002720	positive regulation of cytokine production involved in immune response	6/640	66/28814	0.00344761	0.0213178	0.0141246	Gprc5b/Cd74/Hk1/Lacc1/Fzd5/Ticam1	6
GO:0060688	BP	GO:0060688	regulation of morphogenesis of a branching structure	6/640	66/28814	0.00344761	0.0213178	0.0141246	Cdh1/Tgfb1/Wnt2b/Sfrp1/Fgfr1/Agtr2	6
GO:0021987	BP	GO:0021987	cerebral cortex development	8/640	112/28814	0.00357304	0.0220647	0.0146194	Zmiz1/Pax5/Dcx/Slit2/Fgfr1/Adgrg1/Wdr62/Syne2	8
GO:0016079	BP	GO:0016079	synaptic vesicle exocytosis	9/640	137/28814	0.00360376	0.022168	0.0146879	Braf/Bcl2l1/Vamp2/Scrib/Synj1/Chrnb2/Git2/Ncs1/Sptbn2	9
GO:0042303	BP	GO:0042303	molting cycle	9/640	137/28814	0.00360376	0.022168	0.0146879	Celsr1/Sav1/Rela/Notch1/Fa2h/Tgfb2/Ppp1r13l/Bcl2/Numa1	9
GO:0042633	BP	GO:0042633	hair cycle	9/640	137/28814	0.00360376	0.022168	0.0146879	Celsr1/Sav1/Rela/Notch1/Fa2h/Tgfb2/Ppp1r13l/Bcl2/Numa1	9
GO:0043484	BP	GO:0043484	regulation of RNA splicing	10/640	163/28814	0.00361474	0.0222068	0.0147136	Celf2/Cdk12/Polr2a/Myod1/Sf1/Srrm1/Sfswap/Mbnl3/Ildr2/Prx	10
GO:0043524	BP	GO:0043524	negative regulation of neuron apoptotic process	11/640	190/28814	0.00363313	0.022291	0.0147694	Braf/Bcl2l1/Erbb3/Tgfb3/Chl1/Mag/Grik2/Bcl2/Ptk2b/Ptprz1/Pcdhgc3	11
GO:0010893	BP	GO:0010893	positive regulation of steroid biosynthetic process	4/640	29/28814	0.00368366	0.022387	0.014833	Por/Igf1r/Srebf2/Abcg1	4
GO:0032770	BP	GO:0032770	positive regulation of monooxygenase activity	4/640	29/28814	0.00368366	0.022387	0.014833	Por/Scarb1/Ptk2b/Agtr2	4
GO:0034367	BP	GO:0034367	protein-containing complex remodeling	4/640	29/28814	0.00368366	0.022387	0.014833	Pltp/Abcg1/Scarb1/Lipg	4
GO:0035812	BP	GO:0035812	renal sodium excretion	4/640	29/28814	0.00368366	0.022387	0.014833	Avpr1a/Gnai2/Anpep/Agtr2	4
GO:0060045	BP	GO:0060045	positive regulation of cardiac muscle cell proliferation	4/640	29/28814	0.00368366	0.022387	0.014833	Gata6/Zfpm2/Notch1/Fgfr1	4
GO:0097205	BP	GO:0097205	renal filtration	4/640	29/28814	0.00368366	0.022387	0.014833	Sulf2/Ednra/Coro2b/Kirrel	4
GO:1902932	BP	GO:1902932	positive regulation of alcohol biosynthetic process	4/640	29/28814	0.00368366	0.022387	0.014833	Por/Srebf2/Abcg1/Adcyap1r1	4
GO:0033627	BP	GO:0033627	cell adhesion mediated by integrin	7/640	89/28814	0.00369585	0.022387	0.014833	Itga5/Piezo1/Itgb4/Itgb8/Acer2/Tgfb2/Mmrn1	7
GO:0050805	BP	GO:0050805	negative regulation of synaptic transmission	7/640	89/28814	0.00369585	0.022387	0.014833	Braf/Bcl2l1/Gria1/Gnai2/Ppp1r9a/Grik2/Ptk2b	7
GO:0061333	BP	GO:0061333	renal tubule morphogenesis	7/640	89/28814	0.00369585	0.022387	0.014833	Tgfb1/Ptch1/Myc/Wnt2b/Gpc3/Bcl2/Agtr2	7
GO:0007622	BP	GO:0007622	rhythmic behavior	6/640	67/28814	0.00371708	0.0224869	0.0148992	Ptgds/Ahcy/Chrnb2/Alb/Kcna2/Ahcyl	6
GO:0003016	BP	GO:0003016	respiratory system process	5/640	47/28814	0.00378107	0.022816	0.0151172	Flt4/Tshz3/Ywhaz/Ccbe1/Nlgn2	5
GO:0048741	BP	GO:0048741	skeletal muscle fiber development	5/640	47/28814	0.00378107	0.022816	0.0151172	Myf5/Myod1/Pmp22/Bcl2/Naca	5
GO:0003012	BP	GO:0003012	muscle system process	19/640	430/28814	0.00380289	0.0229186	0.0151852	Gata6/Sulf2/Myod1/Tshz3/Gtf2ird1/Atp2b4/Notch1/Chrnb2/Slc9a1/Tnfrsf1a/Ednra/Scn5a/Acta2/Ppp1r13l/Kcnd3/Agrn/Dock5/Kcna1/Agtr2	19
GO:0032386	BP	GO:0032386	regulation of intracellular transport	16/640	337/28814	0.00384908	0.0231383	0.0153307	Cdh1/Tgfb1/Dync1h1/Vamp2/Tcf7l2/Ptpn14/Tnfrsf1a/Msn/Reep6/Ptpn23/Ripor1/Zdhhc2/Erbb2/Numa1/Agtr2/Rab11b	16
GO:1904951	BP	GO:1904951	positive regulation of establishment of protein localization	16/640	337/28814	0.00384908	0.0231383	0.0153307	Cdh1/Tgfb1/Vamp2/Tgfb3/Abcg1/Tcf7l2/Lrp2/Fga/Tnfrsf1a/Ptpn23/Ripor1/Tgfb2/Zdhhc2/Coro2b/Nlgn2/Erbb2	16
GO:0031960	BP	GO:0031960	response to corticosteroid	7/640	90/28814	0.00393258	0.0235806	0.0156238	Tat/Tgfb1/Por/Myod1/Zfp36l1/Bcl2/Agtr2	7
GO:0045665	BP	GO:0045665	negative regulation of neuron differentiation	7/640	90/28814	0.00393258	0.0235806	0.0156238	Meis1/Gpr37l1/Notch1/Cit/Mag/Zfp536/Zhx2	7
GO:0008202	BP	GO:0008202	steroid metabolic process	16/640	338/28814	0.00395993	0.0237147	0.0157127	Fgfr4/Por/Igf1r/Pmp22/Srebf2/Clcn2/Abcg1/Sf1/Cubn/Hmgcs2/Fgfr1/Dhcr24/Gc/Scarb1/Cyp7b1/Ces1d	16
GO:0000768	BP	GO:0000768	syncytium formation by plasma membrane fusion	6/640	68/28814	0.00400185	0.0238755	0.0158192	Myod1/Myh9/Tanc1/Sbno2/Vash2/Sh3pxd2a	6
GO:0022029	BP	GO:0022029	telencephalon cell migration	6/640	68/28814	0.00400185	0.0238755	0.0158192	Zmiz1/Dcx/Slit2/Fgfr1/Adgrg1/Syne2	6
GO:0140253	BP	GO:0140253	cell-cell fusion	6/640	68/28814	0.00400185	0.0238755	0.0158192	Myod1/Myh9/Tanc1/Sbno2/Vash2/Sh3pxd2a	6
GO:0035815	BP	GO:0035815	positive regulation of renal sodium excretion	3/640	15/28814	0.00406575	0.0239859	0.0158924	Avpr1a/Gnai2/Agtr2	3
GO:0042748	BP	GO:0042748	circadian sleep/wake cycle, non-REM sleep	3/640	15/28814	0.00406575	0.0239859	0.0158924	Chrnb2/Alb/Kcna2	3
GO:0042976	BP	GO:0042976	activation of Janus kinase activity	3/640	15/28814	0.00406575	0.0239859	0.0158924	Prlr/Il6ra/Ptk2b	3
GO:0045605	BP	GO:0045605	negative regulation of epidermal cell differentiation	3/640	15/28814	0.00406575	0.0239859	0.0158924	Notch1/Hoxa7/Tgfb2	3
GO:0045651	BP	GO:0045651	positive regulation of macrophage differentiation	3/640	15/28814	0.00406575	0.0239859	0.0158924	Tgfb1/Ror2/Trib1	3
GO:0045683	BP	GO:0045683	negative regulation of epidermis development	3/640	15/28814	0.00406575	0.0239859	0.0158924	Notch1/Hoxa7/Tgfb2	3
GO:0048680	BP	GO:0048680	positive regulation of axon regeneration	3/640	15/28814	0.00406575	0.0239859	0.0158924	Braf/Igf1r/Ntrk3	3
GO:0051782	BP	GO:0051782	negative regulation of cell division	3/640	15/28814	0.00406575	0.0239859	0.0158924	Ptch1/Myc/E2f8	3
GO:0060831	BP	GO:0060831	smoothened signaling pathway involved in dorsal/ventral neural tube patterning	3/640	15/28814	0.00406575	0.0239859	0.0158924	Tulp3/Ptch1/Sufu	3
GO:0051099	BP	GO:0051099	positive regulation of binding	11/640	193/28814	0.00408835	0.0240893	0.0159609	Tgfb1/Myod1/Myc/Brd4/Pacs1/Tcf7l2/Stmn1/Ripor1/Tgfb2/Agrn/Ticam1	11
GO:0003015	BP	GO:0003015	heart process	13/640	250/28814	0.00414316	0.0243315	0.0161214	Gata6/Avpr1a/Cxadr/Atp2b4/Slc9a1/Ednra/Scn5a/Gnai2/Tgfb2/Ppp1r13l/Kcnd3/Agrn/Agtr2	13
GO:0003382	BP	GO:0003382	epithelial cell morphogenesis	5/640	48/28814	0.00414499	0.0243315	0.0161214	Cdh1/Col18a1/Scrib/Clic4/Cgn	5
GO:0043403	BP	GO:0043403	skeletal muscle tissue regeneration	5/640	48/28814	0.00414499	0.0243315	0.0161214	Klf5/Myod1/Pax7/Bcl9/Naca	5
GO:0006929	BP	GO:0006929	substrate-dependent cell migration	4/640	30/28814	0.00417674	0.0243315	0.0161214	Slit2/Fgfr1/Shtn1/Fmnl1	4
GO:0050802	BP	GO:0050802	circadian sleep/wake cycle, sleep	4/640	30/28814	0.00417674	0.0243315	0.0161214	Ptgds/Chrnb2/Alb/Kcna2	4
GO:1905207	BP	GO:1905207	regulation of cardiocyte differentiation	4/640	30/28814	0.00417674	0.0243315	0.0161214	Efnb2/Tgfb1/Gata6/Tgfb2	4
GO:0001656	BP	GO:0001656	metanephros development	7/640	91/28814	0.00418062	0.0243315	0.0161214	Tshz3/Ptch1/Myc/Slit2/Gpc3/Bcl2/Agtr2	7
GO:0015914	BP	GO:0015914	phospholipid transport	7/640	91/28814	0.00418062	0.0243315	0.0161214	Pltp/Plscr3/Abcg1/Pitpnm1/Mfsd2a/Scarb1/Pitpnb	7
GO:0035023	BP	GO:0035023	regulation of Rho protein signal transduction	7/640	91/28814	0.00418062	0.0243315	0.0161214	Eps8/Arhgdia/Stmn1/Adgrg1/Ripor1/Synpo2l/Prag1	7
GO:0060420	BP	GO:0060420	regulation of heart growth	7/640	91/28814	0.00418062	0.0243315	0.0161214	Gata6/Meis1/Sav1/Zfpm2/Cxadr/Notch1/Fgfr1	7
GO:0002062	BP	GO:0002062	chondrocyte differentiation	8/640	115/28814	0.00419666	0.024395	0.0161634	Tgfb1/Por/Sulf2/Slc39a14/Rela/Ltbp3/Fgfr1/Chst11	8
GO:0050954	BP	GO:0050954	sensory perception of mechanical stimulus	15/640	310/28814	0.00424194	0.0246281	0.0163179	Cdh1/Tshz3/Spry2/Myc/Lrp2/Chrnb2/Fgfr1/Pkhd1l1/Chd7/Mbp/Prrxl1/Kcna1/Tprn/Nav2/Gjc3	15
GO:0016573	BP	GO:0016573	histone acetylation	10/640	167/28814	0.00429005	0.0248468	0.0164627	Kmt2a/Tgfb1/Myod1/Jade2/Nfya/Brd4/Auts2/Setd5/Usp22/Brpf3	10
GO:0030178	BP	GO:0030178	negative regulation of Wnt signaling pathway	10/640	167/28814	0.00429005	0.0248468	0.0164627	Cdh1/Sfrp5/Ror2/Tcf7l2/Notch1/Sfrp1/Tle3/Rapgef1/Znrf3/Gpc3	10
GO:0045600	BP	GO:0045600	positive regulation of fat cell differentiation	6/640	69/28814	0.00430245	0.0248883	0.0164902	Klf5/Sav1/Zfp36l1/Sfrp1/Fndc3b/Sh3pxd2b	6
GO:0046879	BP	GO:0046879	hormone secretion	17/640	372/28814	0.00431516	0.0249012	0.0164988	Pde1c/Fgfr4/Vamp2/Ywhaz/Abcg1/Tcf7l2/Lrp2/Fga/Sfrp1/Fgfr1/Slc16a2/Midn/Ildr2/Chd7/Nlgn2/Agtr2/Rab11b	17
GO:0048872	BP	GO:0048872	homeostasis of number of cells	17/640	372/28814	0.00431516	0.0249012	0.0164988	Sp1/Kmt2a/Tgfb1/Sh2b2/Zfp36l1/Cd74/Notch1/Bcl2l11/Kmt2e/Adgrg1/Tnfrsf23/Tgfb2/Cdk6/Ildr2/Setd1a/Klf13/Bcl2	17
GO:1904375	BP	GO:1904375	regulation of protein localization to cell periphery	9/640	141/28814	0.00435532	0.0251025	0.0166322	Cdh1/Tgfb1/Tmbim1/Bcl2l1/Clip3/Atp2b4/Gpc4/Zdhhc2/Numa1	9
GO:0060840	BP	GO:0060840	artery development	8/640	116/28814	0.00442213	0.0254567	0.0168669	Efnb2/Zmiz1/Sufu/Notch1/Lrp2/Ednra/Tgfb2/Chd7	8
GO:0051235	BP	GO:0051235	maintenance of location	16/640	342/28814	0.00442985	0.0254703	0.0168759	Tgfb1/Ywhab/Srebf2/Abcg1/C3/Sufu/Alb/Ednra/Pml/Hk1/Scarb1/Tgfb2/Chd7/Cherp/Ces1d/Ptk2b	16
GO:0055067	BP	GO:0055067	monovalent inorganic cation homeostasis	10/640	168/28814	0.0044735	0.0256902	0.0170216	Avpr1a/Atp6v0d2/Slc9a1/Ednra/Gnai2/Clic4/Anpep/Lacc1/Bcl2/Agtr2	10
GO:0016601	BP	GO:0016601	Rac protein signal transduction	5/640	49/28814	0.00453324	0.0259393	0.0171866	Eps8/Dbnl/Sh3bp1/Wasf2/Auts2	5
GO:0033173	BP	GO:0033173	calcineurin-NFAT signaling cascade	5/640	49/28814	0.00453324	0.0259393	0.0171866	Nfat5/Erbb3/Atp2b4/Slc9a1/Cherp	5
GO:0043029	BP	GO:0043029	T cell homeostasis	5/640	49/28814	0.00453324	0.0259393	0.0171866	Tgfb1/Bcl2l11/Tnfrsf23/Tgfb2/Bcl2	5
GO:0006949	BP	GO:0006949	syncytium formation	6/640	70/28814	0.00461938	0.0263056	0.0174293	Myod1/Myh9/Tanc1/Sbno2/Vash2/Sh3pxd2a	6
GO:0046324	BP	GO:0046324	regulation of glucose import	6/640	70/28814	0.00461938	0.0263056	0.0174293	Sh2b2/Erbb3/Myc/Upk3b/Erfe/Gpc3	6
GO:0048488	BP	GO:0048488	synaptic vesicle endocytosis	6/640	70/28814	0.00461938	0.0263056	0.0174293	Bcl2l1/Vamp2/Scrib/Synj1/Fcho2/Nlgn2	6
GO:0140238	BP	GO:0140238	presynaptic endocytosis	6/640	70/28814	0.00461938	0.0263056	0.0174293	Bcl2l1/Vamp2/Scrib/Synj1/Fcho2/Nlgn2	6
GO:1901653	BP	GO:1901653	cellular response to peptide	15/640	313/28814	0.00463099	0.0263402	0.0174522	Sp1/Sh2b2/Igf1r/Vamp2/Zfp36l1/Slc39a14/Rela/Slc9a1/Ednra/Smarcc1/Gnai2/Ptprf/Tns2/Sik2/Erfe	15
GO:0019218	BP	GO:0019218	regulation of steroid metabolic process	8/640	117/28814	0.00465679	0.0264237	0.0175076	Fgfr4/Por/Igf1r/Srebf2/Clcn2/Abcg1/Sf1/Ces1d	8
GO:0044070	BP	GO:0044070	regulation of anion transport	8/640	117/28814	0.00465679	0.0264237	0.0175076	Fgfr4/Avpr1a/Fgfr1/Hk1/Slc43a2/Ces1d/Agtr2/Rab11b	8
GO:0030041	BP	GO:0030041	actin filament polymerization	10/640	169/28814	0.00466307	0.0264244	0.0175081	Eps8/Dbnl/Evl/Slit2/Ppp1r9a/Diaph2/Kank4/Micall2/Kirrel/Ptk2b	10
GO:0030168	BP	GO:0030168	platelet activation	7/640	93/28814	0.00471202	0.0264244	0.0175081	Vwf/Evl/Il6ra/Fga/Pear1/Rap2b/Mmrn1	7
GO:0043535	BP	GO:0043535	regulation of blood vessel endothelial cell migration	7/640	93/28814	0.00471202	0.0264244	0.0175081	Sp1/Tgfb1/Vash1/Sh3bp1/Atp2b4/Notch1/Fgfr1	7
GO:0099072	BP	GO:0099072	regulation of postsynaptic membrane neurotransmitter receptor levels	7/640	93/28814	0.00471202	0.0264244	0.0175081	Efnb2/Eps8/Vamp2/Scrib/Synj1/Gpc4/Clstn1	7
GO:1904035	BP	GO:1904035	regulation of epithelial cell apoptotic process	7/640	93/28814	0.00471202	0.0264244	0.0175081	Col18a1/Braf/Igf1r/Zfp36l1/Sema5a/Fga/Pak4	7
GO:0002360	BP	GO:0002360	T cell lineage commitment	4/640	31/28814	0.00471249	0.0264244	0.0175081	Braf/Tgfb1/Il6ra/Bcl2	4
GO:0021952	BP	GO:0021952	central nervous system projection neuron axonogenesis	4/640	31/28814	0.00471249	0.0264244	0.0175081	Dclk1/Chrnb2/Dcx/Slit2	4
GO:0042749	BP	GO:0042749	regulation of circadian sleep/wake cycle	4/640	31/28814	0.00471249	0.0264244	0.0175081	Ptgds/Chrnb2/Alb/Kcna2	4
GO:0060795	BP	GO:0060795	cell fate commitment involved in formation of primary germ layer	4/640	31/28814	0.00471249	0.0264244	0.0175081	Gata6/Ets2/Fgfr1/Smad1	4
GO:2000352	BP	GO:2000352	negative regulation of endothelial cell apoptotic process	4/640	31/28814	0.00471249	0.0264244	0.0175081	Braf/Sema5a/Fga/Pak4	4
GO:0099003	BP	GO:0099003	vesicle-mediated transport in synapse	13/640	254/28814	0.00472785	0.0264793	0.0175444	Efnb2/Braf/Bcl2l1/Vamp2/Scrib/Synj1/Chrnb2/Clstn1/Fcho2/Git2/Nlgn2/Ncs1/Sptbn2	13
GO:0015850	BP	GO:0015850	organic hydroxy compound transport	13/640	255/28814	0.00488392	0.0271517	0.01799	Gramd1a/Myc/Abcg1/Chrnb2/Furin/Scarb1/Gramd1b/Kcna2/Stard5/Nat8l/Lipg/Ces1d/Agtr2	13
GO:0030198	BP	GO:0030198	extracellular matrix organization	15/640	315/28814	0.00490611	0.0271517	0.01799	Myf5/Col18a1/Tgfb1/Ddr1/Fgfr4/Sulf2/Adamtsl4/Pmp22/Sema5a/Ltbp3/Notch1/Tnfrsf1a/Col4a6/Tgfb2/Sh3pxd2b	15
GO:0035112	BP	GO:0035112	genitalia morphogenesis	3/640	16/28814	0.00492214	0.0271517	0.01799	Tcf7/Ror2/Tcf7l2	3
GO:0042359	BP	GO:0042359	vitamin D metabolic process	3/640	16/28814	0.00492214	0.0271517	0.01799	Fgfr4/Fgfr1/Gc	3
GO:0055057	BP	GO:0055057	neuroblast division	3/640	16/28814	0.00492214	0.0271517	0.01799	Tead3/Dock7/Fgfr1	3
GO:0055091	BP	GO:0055091	phospholipid homeostasis	3/640	16/28814	0.00492214	0.0271517	0.01799	Tgfb1/Abcg1/Lipg	3
GO:0060979	BP	GO:0060979	vasculogenesis involved in coronary vascular morphogenesis	3/640	16/28814	0.00492214	0.0271517	0.01799	Zfpm2/Notch1/Fgfr1	3
GO:0070572	BP	GO:0070572	positive regulation of neuron projection regeneration	3/640	16/28814	0.00492214	0.0271517	0.01799	Braf/Igf1r/Ntrk3	3
GO:0071371	BP	GO:0071371	cellular response to gonadotropin stimulus	3/640	16/28814	0.00492214	0.0271517	0.01799	Gata6/Notch1/Ednra	3
GO:0086103	BP	GO:0086103	G protein-coupled receptor signaling pathway involved in heart process	3/640	16/28814	0.00492214	0.0271517	0.01799	Atp2b4/Ednra/Gnai2	3
GO:0099527	BP	GO:0099527	postsynapse to nucleus signaling pathway	3/640	16/28814	0.00492214	0.0271517	0.01799	Crtc1/Rela/Abi1	3
GO:1902287	BP	GO:1902287	semaphorin-plexin signaling pathway involved in axon guidance	3/640	16/28814	0.00492214	0.0271517	0.01799	Plxna1/Ednra/Plxnb1	3
GO:2000628	BP	GO:2000628	regulation of miRNA metabolic process	3/640	16/28814	0.00492214	0.0271517	0.01799	Khsrp/Zswim8/Rela	3
GO:0007157	BP	GO:0007157	heterophilic cell-cell adhesion via plasma membrane cell adhesion molecules	5/640	50/28814	0.00494666	0.0271653	0.0179989	Itga5/Cxadr/Nectin1/Pvr/Tenm2	5
GO:0021532	BP	GO:0021532	neural tube patterning	5/640	50/28814	0.00494666	0.0271653	0.0179989	Tulp3/Ptch1/Sufu/Pax7/Ssbp3	5
GO:0002763	BP	GO:0002763	positive regulation of myeloid leukocyte differentiation	6/640	71/28814	0.00495316	0.0271653	0.0179989	Tgfb1/Zfp36l1/Ror2/Cd74/Trib1/Dlk1	6
GO:0021885	BP	GO:0021885	forebrain cell migration	6/640	71/28814	0.00495316	0.0271653	0.0179989	Zmiz1/Dcx/Slit2/Fgfr1/Adgrg1/Syne2	6
GO:0042733	BP	GO:0042733	embryonic digit morphogenesis	6/640	71/28814	0.00495316	0.0271653	0.0179989	Tulp3/Ror2/Notch1/Bcl2l11/Chst11/Cplane1	6
GO:0043062	BP	GO:0043062	extracellular structure organization	15/640	316/28814	0.00504857	0.0276566	0.0183245	Myf5/Col18a1/Tgfb1/Ddr1/Fgfr4/Sulf2/Adamtsl4/Pmp22/Sema5a/Ltbp3/Notch1/Tnfrsf1a/Col4a6/Tgfb2/Sh3pxd2b	15
GO:0016051	BP	GO:0016051	carbohydrate biosynthetic process	11/640	199/28814	0.00513473	0.0280962	0.0186158	Tgfb1/Isyna1/Slc39a14/Pcx/Tcf7l2/Supt20/Sesn2/Adcyap1r1/Chst11/Erfe/Ptk2b	11
GO:0050764	BP	GO:0050764	regulation of phagocytosis	8/640	119/28814	0.00515468	0.028173	0.0186666	Tgfb1/Abr/C3/C2/Sirpa/Scarb1/Rapgef1/Mex3b	8
GO:0045229	BP	GO:0045229	external encapsulating structure organization	15/640	317/28814	0.00519435	0.0283572	0.0187887	Myf5/Col18a1/Tgfb1/Ddr1/Fgfr4/Sulf2/Adamtsl4/Pmp22/Sema5a/Ltbp3/Notch1/Tnfrsf1a/Col4a6/Tgfb2/Sh3pxd2b	15
GO:0007596	BP	GO:0007596	blood coagulation	10/640	172/28814	0.00526989	0.0285964	0.0189471	Vwf/Evl/Kng1/C3/Il6ra/Fga/Pear1/Rap2b/Mmrn1/Kng2	10
GO:0010574	BP	GO:0010574	regulation of vascular endothelial growth factor production	4/640	32/28814	0.00529254	0.0285964	0.0189471	Sulf2/Flt4/C3/Ccbe1	4
GO:0010875	BP	GO:0010875	positive regulation of cholesterol efflux	4/640	32/28814	0.00529254	0.0285964	0.0189471	Pltp/Ptch1/Abcg1/Ces1d	4
GO:0021904	BP	GO:0021904	dorsal/ventral neural tube patterning	4/640	32/28814	0.00529254	0.0285964	0.0189471	Tulp3/Ptch1/Sufu/Pax7	4
GO:0044062	BP	GO:0044062	regulation of excretion	4/640	32/28814	0.00529254	0.0285964	0.0189471	Avpr1a/Gnai2/Anpep/Agtr2	4
GO:0045662	BP	GO:0045662	negative regulation of myoblast differentiation	4/640	32/28814	0.00529254	0.0285964	0.0189471	Tgfb1/Notch1/Mbnl3/Cmtm5	4
GO:0060977	BP	GO:0060977	coronary vasculature morphogenesis	4/640	32/28814	0.00529254	0.0285964	0.0189471	Zfpm2/Notch1/Lrp2/Fgfr1	4
GO:1902042	BP	GO:1902042	negative regulation of extrinsic apoptotic signaling pathway via death domain receptors	4/640	32/28814	0.00529254	0.0285964	0.0189471	Tmbim1/Bcl2l1/Fga/Tnfrsf23	4
GO:0051341	BP	GO:0051341	regulation of oxidoreductase activity	7/640	95/28814	0.00529277	0.0285964	0.0189471	Por/Aoc3/Atp2b4/Gnai2/Scarb1/Ptk2b/Agtr2	7
GO:0046579	BP	GO:0046579	positive regulation of Ras protein signal transduction	6/640	72/28814	0.00530431	0.0285964	0.0189471	Notch1/Auts2/Adgrg1/Synpo2l/Prag1/Erbb2	6
GO:0061035	BP	GO:0061035	regulation of cartilage development	6/640	72/28814	0.00530431	0.0285964	0.0189471	Tgfb1/Por/Rela/Ltbp3/Smad1/Tgfb2	6
GO:1905475	BP	GO:1905475	regulation of protein localization to membrane	11/640	200/28814	0.00532803	0.0286917	0.0190103	Cdh1/Tgfb1/Tmbim1/Bcl2l1/Clip3/Atp2b4/Gpc4/Zdhhc2/Nlgn2/Gpc3/Erbb2	11
GO:0021537	BP	GO:0021537	telencephalon development	13/640	258/28814	0.00537713	0.0289234	0.0191638	Sema6b/Zmiz1/Pax5/Mfsd2a/Dcx/Slit2/Fgfr1/Adgrg1/Wdr62/Chd7/Kcna1/Syne2/Jakmip1	13
GO:0007498	BP	GO:0007498	mesoderm development	8/640	120/28814	0.00541838	0.0290795	0.0192672	Kdm6b/Zfp36l1/Ets2/Macf1/Tead2/Fgfr1/Smad1/Ssbp3	8
GO:0098773	BP	GO:0098773	skin epidermis development	8/640	120/28814	0.00541838	0.0290795	0.0192672	Gata6/Celsr1/Sav1/Rela/Notch1/Tgfb2/Bcl2/Numa1	8
GO:1903531	BP	GO:1903531	negative regulation of secretion by cell	10/640	173/28814	0.00548534	0.0294056	0.0194833	Braf/Pde1c/Abr/Notch1/Tnfrsf1a/Sfrp1/Gnai2/Ppp1r9a/Midn/Agtr2	10
GO:0008542	BP	GO:0008542	visual learning	6/640	73/28814	0.00567334	0.0303451	0.0201058	Kmt2a/Braf/Meis2/Chrnb2/Tanc1/Lrrn4	6
GO:1905330	BP	GO:1905330	regulation of morphogenesis of an epithelium	6/640	73/28814	0.00567334	0.0303451	0.0201058	Cdh1/Tgfb1/Wnt2b/Sfrp1/Fgfr1/Agtr2	6
GO:0051222	BP	GO:0051222	positive regulation of protein transport	15/640	321/28814	0.00581198	0.0309245	0.0204897	Cdh1/Tgfb1/Vamp2/Tgfb3/Abcg1/Tcf7l2/Lrp2/Fga/Tnfrsf1a/Ptpn23/Ripor1/Tgfb2/Zdhhc2/Nlgn2/Erbb2	15
GO:0060428	BP	GO:0060428	lung epithelium development	5/640	52/28814	0.00585243	0.0309245	0.0204897	Fgfr4/Gata6/Sav1/Fndc3b/Numa1	5
GO:0002683	BP	GO:0002683	negative regulation of immune system process	19/640	448/28814	0.00585266	0.0309245	0.0204897	Tgfb1/Ttll12/Abr/Tgfb3/Myc/Scrib/Cblb/Tap2/Cd74/Sfrp1/Slit2/Trib1/Cd276/Elf1/Hoxa7/Tgfb2/Cdk6/Ildr2/Erbb2	19
GO:0003198	BP	GO:0003198	epithelial to mesenchymal transition involved in endocardial cushion formation	3/640	17/28814	0.00587922	0.0309245	0.0204897	Notch1/Heyl/Tgfb2	3
GO:0003222	BP	GO:0003222	ventricular trabecula myocardium morphogenesis	3/640	17/28814	0.00587922	0.0309245	0.0204897	Notch1/Tgfb2/Chd7	3
GO:0006337	BP	GO:0006337	nucleosome disassembly	3/640	17/28814	0.00587922	0.0309245	0.0204897	Arid1a/Smarcd1/Smarcc1	3
GO:0034698	BP	GO:0034698	response to gonadotropin	3/640	17/28814	0.00587922	0.0309245	0.0204897	Gata6/Notch1/Ednra	3
GO:0051386	BP	GO:0051386	regulation of neurotrophin TRK receptor signaling pathway	3/640	17/28814	0.00587922	0.0309245	0.0204897	Spry2/Ptprf/Agtr2	3
GO:0060644	BP	GO:0060644	mammary gland epithelial cell differentiation	3/640	17/28814	0.00587922	0.0309245	0.0204897	Prlr/Ptch1/Zfp703	3
GO:0070886	BP	GO:0070886	positive regulation of calcineurin-NFAT signaling cascade	3/640	17/28814	0.00587922	0.0309245	0.0204897	Erbb3/Slc9a1/Cherp	3
GO:0098974	BP	GO:0098974	postsynaptic actin cytoskeleton organization	3/640	17/28814	0.00587922	0.0309245	0.0204897	Dbnl/Wasf2/Ppp1r9a	3
GO:0099188	BP	GO:0099188	postsynaptic cytoskeleton organization	3/640	17/28814	0.00587922	0.0309245	0.0204897	Dbnl/Wasf2/Ppp1r9a	3
GO:0106058	BP	GO:0106058	positive regulation of calcineurin-mediated signaling	3/640	17/28814	0.00587922	0.0309245	0.0204897	Erbb3/Slc9a1/Cherp	3
GO:1902285	BP	GO:1902285	semaphorin-plexin signaling pathway involved in neuron projection guidance	3/640	17/28814	0.00587922	0.0309245	0.0204897	Plxna1/Ednra/Plxnb1	3
GO:2001028	BP	GO:2001028	positive regulation of endothelial cell chemotaxis	3/640	17/28814	0.00587922	0.0309245	0.0204897	Sema5a/Fgf16/Fgfr1	3
GO:0042593	BP	GO:0042593	glucose homeostasis	14/640	291/28814	0.00590479	0.0309255	0.0204904	Pde1c/Sh2b2/Fgfr4/Igf1r/Gprc5b/Plscr3/Ptch1/Slc39a14/Abcg1/Tcf7l2/Sesn2/Hk1/Foxk1/Rab11b	14
GO:0022410	BP	GO:0022410	circadian sleep/wake cycle process	4/640	33/28814	0.00591845	0.0309255	0.0204904	Ptgds/Chrnb2/Alb/Kcna2	4
GO:0033687	BP	GO:0033687	osteoblast proliferation	4/640	33/28814	0.00591845	0.0309255	0.0204904	Igf1r/Sfrp1/Plxnb1/Bcl2	4
GO:0048841	BP	GO:0048841	regulation of axon extension involved in axon guidance	4/640	33/28814	0.00591845	0.0309255	0.0204904	Sema6b/Sema6a/Sema5a/Sema4b	4
GO:0050999	BP	GO:0050999	regulation of nitric-oxide synthase activity	4/640	33/28814	0.00591845	0.0309255	0.0204904	Atp2b4/Scarb1/Ptk2b/Agtr2	4
GO:0060740	BP	GO:0060740	prostate gland epithelium morphogenesis	4/640	33/28814	0.00591845	0.0309255	0.0204904	Igf1r/Notch1/Sfrp1/Cyp7b1	4
GO:0007599	BP	GO:0007599	hemostasis	10/640	175/28814	0.00593685	0.0309497	0.0205063	Vwf/Evl/Kng1/C3/Il6ra/Fga/Pear1/Rap2b/Mmrn1/Kng2	10
GO:0050817	BP	GO:0050817	coagulation	10/640	175/28814	0.00593685	0.0309497	0.0205063	Vwf/Evl/Kng1/C3/Il6ra/Fga/Pear1/Rap2b/Mmrn1/Kng2	10
GO:0048771	BP	GO:0048771	tissue remodeling	11/640	203/28814	0.00594259	0.0309497	0.0205063	Tmbim1/Abr/Flt4/Ltbp3/Sfrp1/Ednra/Pml/Tgfb2/Dlk1/Chd7/Ptk2b	11
GO:0051047	BP	GO:0051047	positive regulation of secretion	18/640	417/28814	0.00603655	0.0314046	0.0208078	Tgfb1/Gab2/Fgfr4/Bcl2l1/Avpr1a/Tgfb3/Abcg1/Tcf7l2/Hgs/Chrnb2/Fga/Fgfr1/Gnai2/Ptpn23/Tgfb2/Nlgn2/Ncs1/Agtr2	18
GO:0043966	BP	GO:0043966	histone H3 acetylation	6/640	74/28814	0.00606077	0.0314961	0.0208684	Kmt2a/Myod1/Jade2/Brd4/Usp22/Brpf3	6
GO:0033500	BP	GO:0033500	carbohydrate homeostasis	14/640	292/28814	0.00607988	0.031561	0.0209114	Pde1c/Sh2b2/Fgfr4/Igf1r/Gprc5b/Plscr3/Ptch1/Slc39a14/Abcg1/Tcf7l2/Sesn2/Hk1/Foxk1/Rab11b	14
GO:1902105	BP	GO:1902105	regulation of leukocyte differentiation	15/640	323/28814	0.00614228	0.0318501	0.021103	Tcf7/Braf/Tgfb1/Zmiz1/Zfp36l1/Ror2/Myc/Cd74/Sfrp1/Sh3rf1/Trib1/Hoxa7/Cdk6/Dlk1/Erbb2	15
GO:0051896	BP	GO:0051896	regulation of protein kinase B signaling	10/640	176/28814	0.00617321	0.0319756	0.0211861	Tgfb1/Igf1r/Sfrp5/Spry2/Sema5a/Tcf7l2/Lrp2/Fgfr1/Rapgef1/Ntrk3	10
GO:0019233	BP	GO:0019233	sensory perception of pain	9/640	149/28814	0.00622073	0.0321168	0.0212797	Chrnb2/Slc9a1/Fgfr1/Ednra/Kcna2/Penk/Kcna1/Nlgn2/Prx	9
GO:0050657	BP	GO:0050657	nucleic acid transport	9/640	149/28814	0.00622073	0.0321168	0.0212797	Khsrp/Zfp36l1/Kif5c/Tnks/Bicd2/Poldip3/Nup188/Zc3h3/Peg10	9
GO:0050658	BP	GO:0050658	RNA transport	9/640	149/28814	0.00622073	0.0321168	0.0212797	Khsrp/Zfp36l1/Kif5c/Tnks/Bicd2/Poldip3/Nup188/Zc3h3/Peg10	9
GO:0007229	BP	GO:0007229	integrin-mediated signaling pathway	7/640	98/28814	0.00626242	0.0322969	0.021399	Itga5/Gab2/Itgb4/Itgb8/Tln1/Zyx/Ptk2b	7
GO:0042542	BP	GO:0042542	response to hydrogen peroxide	8/640	123/28814	0.00627148	0.0323087	0.0214068	Kdm6b/Rela/Gpr37l1/Ednra/Sirpa/Rhob/Bcl2/Ptk2b	8
GO:0021700	BP	GO:0021700	developmental maturation	16/640	355/28814	0.00628132	0.0323243	0.0214172	Tgfb1/Pmp22/Ywhaz/C3/Notch1/Plp1/Fgfr1/Ednra/Tgfb2/Zdhhc2/Clstn1/Pde3a/Fzd5/Plxnb1/Bcl2/Ptk2b	16
GO:0014904	BP	GO:0014904	myotube cell development	5/640	53/28814	0.00634645	0.0324139	0.0214765	Myf5/Myod1/Pmp22/Bcl2/Naca	5
GO:0030850	BP	GO:0030850	prostate gland development	5/640	53/28814	0.00634645	0.0324139	0.0214765	Prlr/Igf1r/Notch1/Sfrp1/Cyp7b1	5
GO:0043550	BP	GO:0043550	regulation of lipid kinase activity	5/640	53/28814	0.00634645	0.0324139	0.0214765	Tgfb1/Vav2/Wdr81/Wdr91/Ptk2b	5
GO:0072091	BP	GO:0072091	regulation of stem cell proliferation	5/640	53/28814	0.00634645	0.0324139	0.0214765	Zfp36l1/Nfya/Ltbp3/Fgfr1/Setd1a	5
GO:0097720	BP	GO:0097720	calcineurin-mediated signaling	5/640	53/28814	0.00634645	0.0324139	0.0214765	Nfat5/Erbb3/Atp2b4/Slc9a1/Cherp	5
GO:1904036	BP	GO:1904036	negative regulation of epithelial cell apoptotic process	5/640	53/28814	0.00634645	0.0324139	0.0214765	Braf/Igf1r/Sema5a/Fga/Pak4	5
GO:2000351	BP	GO:2000351	regulation of endothelial cell apoptotic process	5/640	53/28814	0.00634645	0.0324139	0.0214765	Col18a1/Braf/Sema5a/Fga/Pak4	5
GO:0007492	BP	GO:0007492	endoderm development	6/640	75/28814	0.00646711	0.0329241	0.0218145	Itga5/Tgfb1/Gata6/Zfp36l1/Notch1/Ssbp3	6
GO:0048645	BP	GO:0048645	animal organ formation	6/640	75/28814	0.00646711	0.0329241	0.0218145	Fgfr4/Gata6/Notch1/Lrp2/Wnt2b/Fgfr1	6
GO:0097120	BP	GO:0097120	receptor localization to synapse	6/640	75/28814	0.00646711	0.0329241	0.0218145	Vamp2/Scrib/Kif5c/Gpc4/Clstn1/Kif5a	6
GO:0050684	BP	GO:0050684	regulation of mRNA processing	9/640	150/28814	0.00649142	0.0330125	0.0218731	Celf2/Myod1/Zfp36l1/Sf1/Srrm1/Sfswap/Mbnl3/Safb2/Zc3h3	9
GO:0015748	BP	GO:0015748	organophosphate ester transport	8/640	124/28814	0.00657734	0.0333444	0.022093	Lrrc8a/Pltp/Plscr3/Abcg1/Pitpnm1/Mfsd2a/Scarb1/Pitpnb	8
GO:0045920	BP	GO:0045920	negative regulation of exocytosis	4/640	34/28814	0.00659174	0.0333444	0.022093	Braf/Abr/Notch1/Gnai2	4
GO:0060487	BP	GO:0060487	lung epithelial cell differentiation	4/640	34/28814	0.00659174	0.0333444	0.022093	Gata6/Sav1/Fndc3b/Numa1	4
GO:0060512	BP	GO:0060512	prostate gland morphogenesis	4/640	34/28814	0.00659174	0.0333444	0.022093	Igf1r/Notch1/Sfrp1/Cyp7b1	4
GO:1905476	BP	GO:1905476	negative regulation of protein localization to membrane	4/640	34/28814	0.00659174	0.0333444	0.022093	Cdh1/Tgfb1/Tmbim1/Bcl2l1	4
GO:0019221	BP	GO:0019221	cytokine-mediated signaling pathway	18/640	421/28814	0.00663641	0.0335347	0.0222191	Sh2b2/Prlr/Ttll12/Prmt2/Cd74/Rela/Il18rap/Notch1/Il6ra/Ugcg/Tnfrsf1a/Slit2/Ptprf/Usp27x/Actn4/Slit3/Ptk2b/Csf2rb	18
GO:0030902	BP	GO:0030902	hindbrain development	10/640	178/28814	0.00666784	0.0336577	0.0223006	Igf1r/Scrib/Gpr37l1/Smad1/Cplane1/Nav2/Bcl2/Ctnna2/Sptbn2/Agtr2	10
GO:0050921	BP	GO:0050921	positive regulation of chemotaxis	9/640	151/28814	0.00677106	0.0341425	0.0226219	Tgfb1/Sema5a/Cd74/Fgf16/Slit2/Fgfr1/Ednra/Ntrk3/Ptk2b	9
GO:0052548	BP	GO:0052548	regulation of endopeptidase activity	16/640	358/28814	0.00678686	0.0341859	0.0226506	Cdh1/Por/Myc/Kng1/Bcl2l11/Furin/Sh3rf1/Dhcr24/Pml/Tnfrsf23/Acer2/Hip1/Mbp/Serpina3k/Kng2/Serpina3i	16
GO:0010883	BP	GO:0010883	regulation of lipid storage	5/640	54/28814	0.00686901	0.034309	0.0227321	Srebf2/Abcg1/C3/Scarb1/Ces1d	5
GO:0035272	BP	GO:0035272	exocrine system development	5/640	54/28814	0.00686901	0.034309	0.0227321	Cdh1/Igf1r/Clcn2/Plxna1/Fgfr1	5
GO:0045773	BP	GO:0045773	positive regulation of axon extension	5/640	54/28814	0.00686901	0.034309	0.0227321	Dbnl/Sema5a/Macf1/Shtn1/Ntrk3	5
GO:0048701	BP	GO:0048701	embryonic cranial skeleton morphogenesis	5/640	54/28814	0.00686901	0.034309	0.0227321	Tulp3/Pax5/Tgfb3/Chst11/Tgfb2	5
GO:0070527	BP	GO:0070527	platelet aggregation	5/640	54/28814	0.00686901	0.034309	0.0227321	Il6ra/Fga/Pear1/Rap2b/Mmrn1	5
GO:0072132	BP	GO:0072132	mesenchyme morphogenesis	5/640	54/28814	0.00686901	0.034309	0.0227321	Myc/Notch1/Fgfr1/Heyl/Tgfb2	5
GO:0098926	BP	GO:0098926	postsynaptic signal transduction	5/640	54/28814	0.00686901	0.034309	0.0227321	Crtc1/Rela/Chrnb2/Gnai2/Abi1	5
GO:0099054	BP	GO:0099054	presynapse assembly	5/640	54/28814	0.00686901	0.034309	0.0227321	Efnb2/Gpc4/Fzd5/Nlgn2/Ntrk3	5
GO:0006305	BP	GO:0006305	DNA alkylation	6/640	76/28814	0.00689286	0.03432	0.0227394	Kmt2a/Myc/Kmt2e/Atf7ip/Zfp57/Baz2a	6
GO:0006306	BP	GO:0006306	DNA methylation	6/640	76/28814	0.00689286	0.03432	0.0227394	Kmt2a/Myc/Kmt2e/Atf7ip/Zfp57/Baz2a	6
GO:0046847	BP	GO:0046847	filopodium assembly	6/640	76/28814	0.00689286	0.03432	0.0227394	Itgb4/Tgfb3/Sh3bp1/Gpm6a/Ppp1r9a/Agrn	6
GO:0010867	BP	GO:0010867	positive regulation of triglyceride biosynthetic process	3/640	18/28814	0.00693992	0.0343743	0.0227754	Tcf7l2/Mfsd2a/Scarb1	3
GO:0051000	BP	GO:0051000	positive regulation of nitric-oxide synthase activity	3/640	18/28814	0.00693992	0.0343743	0.0227754	Scarb1/Ptk2b/Agtr2	3
GO:0060044	BP	GO:0060044	negative regulation of cardiac muscle cell proliferation	3/640	18/28814	0.00693992	0.0343743	0.0227754	Meis1/Sav1/Cxadr	3
GO:0061430	BP	GO:0061430	bone trabecula morphogenesis	3/640	18/28814	0.00693992	0.0343743	0.0227754	Sfrp1/Sbno2/Plxnb1	3
GO:1904424	BP	GO:1904424	regulation of GTP binding	3/640	18/28814	0.00693992	0.0343743	0.0227754	Stmn1/Ripor1/Tgfb2	3
GO:0031668	BP	GO:0031668	cellular response to extracellular stimulus	12/640	237/28814	0.00705715	0.0348594	0.0230968	Myod1/Srebf2/Tcf7l2/Wnt2b/Slc2a1/Mfsd2a/Sesn2/Alb/Sik2/Ripor1/Bmf/Bcl2	12
GO:0046660	BP	GO:0046660	female sex differentiation	9/640	152/28814	0.00705985	0.0348594	0.0230968	Kmt2b/Bcl2l1/Arid5b/Zfpm2/Lrp2/Nr2f2/Sfrp1/Chd7/Bcl2	9
GO:0051236	BP	GO:0051236	establishment of RNA localization	9/640	152/28814	0.00705985	0.0348594	0.0230968	Khsrp/Zfp36l1/Kif5c/Tnks/Bicd2/Poldip3/Nup188/Zc3h3/Peg10	9
GO:0022408	BP	GO:0022408	negative regulation of cell-cell adhesion	11/640	208/28814	0.00708937	0.0349326	0.0231453	Cdh1/Tgfb1/Scrib/Cblb/Cd74/Notch1/Cd276/Ildr2/Mbp/Erbb2/Zfp703	11
GO:0033044	BP	GO:0033044	regulation of chromosome organization	11/640	208/28814	0.00708937	0.0349326	0.0231453	Myc/Sfpq/Cit/Atf7ip/Smg1/Tnks/Slf2/Pml/Ppp1r10/Slx4/Numa1	11
GO:0060047	BP	GO:0060047	heart contraction	12/640	238/28814	0.00728691	0.0357528	0.0236888	Gata6/Avpr1a/Cxadr/Atp2b4/Slc9a1/Ednra/Scn5a/Tgfb2/Ppp1r13l/Kcnd3/Agrn/Agtr2	12
GO:0003401	BP	GO:0003401	axis elongation	4/640	35/28814	0.00731387	0.0357528	0.0236888	Tgfb1/Sfrp5/Spry2/Sfrp1	4
GO:0043537	BP	GO:0043537	negative regulation of blood vessel endothelial cell migration	4/640	35/28814	0.00731387	0.0357528	0.0236888	Tgfb1/Vash1/Atp2b4/Notch1	4
GO:0048710	BP	GO:0048710	regulation of astrocyte differentiation	4/640	35/28814	0.00731387	0.0357528	0.0236888	Gpr37l1/Notch1/Mag/Ntrk3	4
GO:0060479	BP	GO:0060479	lung cell differentiation	4/640	35/28814	0.00731387	0.0357528	0.0236888	Gata6/Sav1/Fndc3b/Numa1	4
GO:0061436	BP	GO:0061436	establishment of skin barrier	4/640	35/28814	0.00731387	0.0357528	0.0236888	Cldn1/Ugcg/Stmn1/Fa2h	4
GO:0032886	BP	GO:0032886	regulation of microtubule-based process	13/640	268/28814	0.0073155	0.0357528	0.0236888	Bicd1/Clip3/Prune1/Dync1h1/Macf1/Stmn1/Mid1/Wdr62/Bicd2/Agrn/BC024139/Erbb2/Numa1	13
GO:0032103	BP	GO:0032103	positive regulation of response to external stimulus	19/640	458/28814	0.0073355	0.0357528	0.0236888	Braf/Tgfb1/Igf1r/Gprc5b/Aoc3/Sema5a/C3/Cd74/Il18rap/Sfpq/Tnfrsf1a/Fgf16/Slit2/Fgfr1/Ednra/Pvr/Usp27x/Ntrk3/Ptk2b	19
GO:0099111	BP	GO:0099111	microtubule-based transport	11/640	209/28814	0.00733815	0.0357528	0.0236888	Bicd1/Cilk1/Clip3/Kif1a/Dync1h1/Arl8a/Kif5c/Sfpq/Bicd2/Syne2/Kif5a	11
GO:0007632	BP	GO:0007632	visual behavior	6/640	77/28814	0.00733854	0.0357528	0.0236888	Kmt2a/Braf/Meis2/Chrnb2/Tanc1/Lrrn4	6
GO:0061097	BP	GO:0061097	regulation of protein tyrosine kinase activity	6/640	77/28814	0.00733854	0.0357528	0.0236888	Gprc5b/Erbb3/Cblb/Cbl/Rap2b/Agrn	6
GO:0006633	BP	GO:0006633	fatty acid biosynthetic process	9/640	153/28814	0.00735797	0.0357742	0.023703	Ptgds/Avpr1a/Cd74/Fasn/Scd2/Plp1/Fa2h/Elovl6/Lipg	9
GO:0030216	BP	GO:0030216	keratinocyte differentiation	9/640	153/28814	0.00735797	0.0357742	0.023703	Sav1/Zfp36l1/Notch1/Ugcg/Fosl2/Clic4/Hoxa7/Tgfb2/Numa1	9
GO:0002762	BP	GO:0002762	negative regulation of myeloid leukocyte differentiation	5/640	55/28814	0.00742091	0.0359539	0.023822	Myc/Sfrp1/Trib1/Hoxa7/Cdk6	5
GO:0045687	BP	GO:0045687	positive regulation of glial cell differentiation	5/640	55/28814	0.00742091	0.0359539	0.023822	Tgfb1/Rela/Notch1/Mag/Ptprz1	5
GO:0046580	BP	GO:0046580	negative regulation of Ras protein signal transduction	5/640	55/28814	0.00742091	0.0359539	0.023822	Spry2/Stmn1/Ripor1/Tgfb2/Rapgef1	5
GO:0051054	BP	GO:0051054	positive regulation of DNA metabolic process	14/640	299/28814	0.00742518	0.0359539	0.023822	Tgfb1/Fgfr4/Igf1r/Myc/Fam168a/Tnks/Fgfr1/Slf2/Pml/Ppp1r10/Slx4/E2f8/Ptk2b/Brpf3	14
GO:1903532	BP	GO:1903532	positive regulation of secretion by cell	16/640	363/28814	0.00770185	0.0372556	0.0246845	Tgfb1/Gab2/Fgfr4/Bcl2l1/Avpr1a/Tgfb3/Abcg1/Tcf7l2/Hgs/Chrnb2/Fga/Fgfr1/Ptpn23/Tgfb2/Nlgn2/Ncs1	16
GO:0010657	BP	GO:0010657	muscle cell apoptotic process	7/640	102/28814	0.0077537	0.0374303	0.0248002	Igf1r/Gata6/Gnb1/Ppp1r10/Bcl2/Ptk2b/Naca	7
GO:0060395	BP	GO:0060395	SMAD protein signal transduction	7/640	102/28814	0.0077537	0.0374303	0.0248002	Tgfb1/Zmiz1/Jade2/Tgfb3/Ror2/Smad1/Tgfb2	7
GO:0098657	BP	GO:0098657	import into cell	12/640	240/28814	0.00776406	0.0374423	0.0248082	Lrrc8a/Slc39a14/Cubn/Lrp2/Slc2a1/Slc9a1/Scn5a/Slc16a2/Slc43a2/Slc7a5/Kcnd3/Nat8l	12
GO:1903131	BP	GO:1903131	mononuclear cell differentiation	20/640	495/28814	0.00797638	0.0382838	0.0253657	Tcf7/Braf/Tgfb1/Zmiz1/St3gal1/Zfp36l1/Myc/Cd74/Fasn/Itgb8/Il6ra/Sfrp1/Sh3rf1/Hoxa7/Cdk6/Chd7/Fzd5/Bcl2/Ptk2b/Erbb2	20
GO:0048593	BP	GO:0048593	camera-type eye morphogenesis	9/640	155/28814	0.00798297	0.0382838	0.0253657	Sp1/Arid1a/Meis1/Scrib/Mfsd2a/Nectin1/Fzd5/Shroom2/Zhx2	9
GO:0007588	BP	GO:0007588	excretion	5/640	56/28814	0.00800296	0.0382838	0.0253657	Avpr1a/Chrnb2/Gnai2/Anpep/Agtr2	5
GO:0030834	BP	GO:0030834	regulation of actin filament depolymerization	5/640	56/28814	0.00800296	0.0382838	0.0253657	Eps8/Evl/Sema5a/Sh3bp1/Shroom2	5
GO:0043507	BP	GO:0043507	positive regulation of JUN kinase activity	5/640	56/28814	0.00800296	0.0382838	0.0253657	Dvl3/Ror2/Fzd5/Ptk2b/Taok3	5
GO:0048016	BP	GO:0048016	inositol phosphate-mediated signaling	5/640	56/28814	0.00800296	0.0382838	0.0253657	Nfat5/Erbb3/Atp2b4/Slc9a1/Cherp	5
GO:0072577	BP	GO:0072577	endothelial cell apoptotic process	5/640	56/28814	0.00800296	0.0382838	0.0253657	Col18a1/Braf/Sema5a/Fga/Pak4	5
GO:1903539	BP	GO:1903539	protein localization to postsynaptic membrane	5/640	56/28814	0.00800296	0.0382838	0.0253657	Vamp2/Scrib/Gpc4/Zdhhc2/Clstn1	5
GO:0072659	BP	GO:0072659	protein localization to plasma membrane	14/640	302/28814	0.00806969	0.0384326	0.0254643	Cdh1/Tgfb1/Tmbim1/Bcl2l1/Clip3/Vamp2/Ptch1/Scrib/Pacs1/Atp2b4/Macf1/Tnfrsf1a/Zdhhc2/Fcho2	14
GO:0051098	BP	GO:0051098	regulation of binding	17/640	397/28814	0.00807286	0.0384326	0.0254643	Tgfb1/Myod1/Pcbd1/Myc/Cblb/Brd4/Pacs1/Tcf7l2/Pax7/Stmn1/Tnks/Ptprf/Ripor1/Tgfb2/Agrn/Ticam1/Dot1l	17
GO:0097242	BP	GO:0097242	amyloid-beta clearance	4/640	36/28814	0.00808624	0.0384326	0.0254643	Igf1r/C3/Lrp2/Rab11b	4
GO:0140718	BP	GO:0140718	facultative heterochromatin assembly	4/640	36/28814	0.00808624	0.0384326	0.0254643	Kmt2b/Atf7ip/Phf2/Baz2a	4
GO:0003214	BP	GO:0003214	cardiac left ventricle morphogenesis	3/640	19/28814	0.00810681	0.0384326	0.0254643	Notch1/Ednra/Tgfb2	3
GO:0010523	BP	GO:0010523	negative regulation of calcium ion transport into cytosol	3/640	19/28814	0.00810681	0.0384326	0.0254643	Tgfb1/Tgfb2/Bcl2	3
GO:0040037	BP	GO:0040037	negative regulation of fibroblast growth factor receptor signaling pathway	3/640	19/28814	0.00810681	0.0384326	0.0254643	Sulf2/Spry2/Tcf7l2	3
GO:0060707	BP	GO:0060707	trophoblast giant cell differentiation	3/640	19/28814	0.00810681	0.0384326	0.0254643	Nr2f2/Erf/E2f8	3
GO:1902004	BP	GO:1902004	positive regulation of amyloid-beta formation	3/640	19/28814	0.00810681	0.0384326	0.0254643	Sp1/Abcg1/Rela	3
GO:0009743	BP	GO:0009743	response to carbohydrate	11/640	212/28814	0.00812554	0.038483	0.0254977	Pde1c/Igf1r/Vamp2/Zfp36l1/Slc39a14/Abcg1/Tcf7l2/Sesn2/Ildr2/Rasal2/Rab11b	11
GO:0014066	BP	GO:0014066	regulation of phosphatidylinositol 3-kinase signaling	7/640	103/28814	0.00816425	0.0386279	0.0255937	Igf1r/Ror2/Cbl/Tgfb2/Plxnb1/Ntrk3/Erbb2	7
GO:0044282	BP	GO:0044282	small molecule catabolic process	15/640	334/28814	0.00823896	0.0389426	0.0258023	Tat/Ehhadh/Synj1/Atp2b4/Cubn/Ahcy/Mfsd2a/Sesn2/Hpd/Tkfc/Hk1/Scarb1/Ahcyl/Foxk1/Ces1d	15
GO:0043500	BP	GO:0043500	muscle adaptation	8/640	129/28814	0.00827899	0.039093	0.0259019	Gata6/Myod1/Gtf2ird1/Atp2b4/Notch1/Slc9a1/Tnfrsf1a/Scn5a	8
GO:0046626	BP	GO:0046626	regulation of insulin receptor signaling pathway	6/640	79/28814	0.00829172	0.0391142	0.0259159	Rela/Gnai2/Ptprf/Tns2/Sik2/Erfe	6
GO:0050806	BP	GO:0050806	positive regulation of synaptic transmission	15/640	335/28814	0.00845478	0.0398439	0.0263994	Braf/Crtc1/Bcl2l1/Gria1/Vamp2/Tshz3/Ror2/Chrnb2/Ppp1r9a/Zdhhc2/Clstn1/Nlgn2/Grik2/Ptk2b/Ncs1	15
GO:0034765	BP	GO:0034765	regulation of ion transmembrane transport	20/640	498/28814	0.00849077	0.0399739	0.0264855	Tgfb1/Vamp2/Clcn2/Atp2b4/Slc9a1/Plp1/Ednra/Scn5a/Hk1/Clic4/Kcna6/Slc43a2/Tgfb2/Kcna2/Kcnd3/Chd7/Agrn/Kcna1/Nlgn2/Ptk2b	20
GO:0031529	BP	GO:0031529	ruffle organization	5/640	57/28814	0.00861594	0.0404319	0.026789	Eps8/Dbnl/Evl/Sh3bp1/Mtss2	5
GO:0051353	BP	GO:0051353	positive regulation of oxidoreductase activity	5/640	57/28814	0.00861594	0.0404319	0.026789	Por/Gnai2/Scarb1/Ptk2b/Agtr2	5
GO:0062237	BP	GO:0062237	protein localization to postsynapse	5/640	57/28814	0.00861594	0.0404319	0.026789	Vamp2/Scrib/Gpc4/Zdhhc2/Clstn1	5
GO:0007269	BP	GO:0007269	neurotransmitter secretion	10/640	185/28814	0.0086447	0.0404319	0.026789	Braf/Bcl2l1/Vamp2/Scrib/Synj1/Chrnb2/Ppp1r9a/Git2/Ncs1/Sptbn2	10
GO:0099643	BP	GO:0099643	signal release from synapse	10/640	185/28814	0.0086447	0.0404319	0.026789	Braf/Bcl2l1/Vamp2/Scrib/Synj1/Chrnb2/Ppp1r9a/Git2/Ncs1/Sptbn2	10
GO:1903305	BP	GO:1903305	regulation of regulated secretory pathway	10/640	185/28814	0.0086447	0.0404319	0.026789	Braf/Gab2/Bcl2l1/Abr/Vamp2/Notch1/Chrnb2/Gnai2/Git2/Ncs1	10
GO:0030856	BP	GO:0030856	regulation of epithelial cell differentiation	9/640	157/28814	0.00864759	0.0404319	0.026789	Prlr/Zfp36l1/Ptch1/Spry2/Notch1/Tnfrsf1a/Hoxa7/Tgfb2/Numa1	9
GO:0006094	BP	GO:0006094	gluconeogenesis	6/640	80/28814	0.00880021	0.0410648	0.0272083	Slc39a14/Pcx/Tcf7l2/Supt20/Sesn2/Erfe	6
GO:0051145	BP	GO:0051145	smooth muscle cell differentiation	6/640	80/28814	0.00880021	0.0410648	0.0272083	Tgfb1/Gata6/Tshz3/C3/Notch1/Ednra	6
GO:0006775	BP	GO:0006775	fat-soluble vitamin metabolic process	4/640	37/28814	0.0089102	0.0414966	0.0274944	Fgfr4/Pltp/Fgfr1/Gc	4
GO:0035909	BP	GO:0035909	aorta morphogenesis	4/640	37/28814	0.0089102	0.0414966	0.0274944	Efnb2/Notch1/Tgfb2/Chd7	4
GO:0048592	BP	GO:0048592	eye morphogenesis	10/640	186/28814	0.00896029	0.041689	0.027622	Sp1/Arid1a/Meis1/Scrib/Mfsd2a/Nectin1/Fzd5/Shroom2/Bcl2/Zhx2	10
GO:2001237	BP	GO:2001237	negative regulation of extrinsic apoptotic signaling pathway	7/640	105/28814	0.00903306	0.0419865	0.0278191	Tmbim1/Bcl2l1/Rela/Fga/Sh3rf1/Tnfrsf23/Bcl2	7
GO:0045058	BP	GO:0045058	T cell selection	5/640	58/28814	0.00926063	0.0429603	0.0284642	Braf/Tgfb1/Cd74/Il6ra/Bcl2	5
GO:0051496	BP	GO:0051496	positive regulation of stress fiber assembly	5/640	58/28814	0.00926063	0.0429603	0.0284642	Braf/Tgfb3/Evl/Synpo2l/Sh3pxd2b	5
GO:0008543	BP	GO:0008543	fibroblast growth factor receptor signaling pathway	6/640	81/28814	0.00933063	0.0429788	0.0284765	Fgfr4/Sulf2/Spry2/Tcf7l2/Fgf16/Fgfr1	6
GO:0036465	BP	GO:0036465	synaptic vesicle recycling	6/640	81/28814	0.00933063	0.0429788	0.0284765	Bcl2l1/Vamp2/Scrib/Synj1/Fcho2/Nlgn2	6
GO:0002697	BP	GO:0002697	regulation of immune effector process	18/640	436/28814	0.00933114	0.0429788	0.0284765	Tgfb1/Gab2/Gprc5b/Cd5l/Abr/Tgfb3/C3/Tap2/Cd74/Il18rap/Cfhr2/Hk1/Tgfb2/Rapgef1/Pvr/Lacc1/Fzd5/Ticam1	18
GO:0003161	BP	GO:0003161	cardiac conduction system development	3/640	20/28814	0.00938213	0.0429788	0.0284765	Gata6/Notch1/Maml1	3
GO:0007063	BP	GO:0007063	regulation of sister chromatid cohesion	3/640	20/28814	0.00938213	0.0429788	0.0284765	Sfpq/Tnks/Slf2	3
GO:0010763	BP	GO:0010763	positive regulation of fibroblast migration	3/640	20/28814	0.00938213	0.0429788	0.0284765	Tgfb1/Fgfr1/Acta2	3
GO:0044321	BP	GO:0044321	response to leptin	3/640	20/28814	0.00938213	0.0429788	0.0284765	Prmt2/Lrp2/Ugcg	3
GO:0045019	BP	GO:0045019	negative regulation of nitric oxide biosynthetic process	3/640	20/28814	0.00938213	0.0429788	0.0284765	Khsrp/Atp2b4/Sirpa	3
GO:0045540	BP	GO:0045540	regulation of cholesterol biosynthetic process	3/640	20/28814	0.00938213	0.0429788	0.0284765	Por/Srebf2/Abcg1	3
GO:0090030	BP	GO:0090030	regulation of steroid hormone biosynthetic process	3/640	20/28814	0.00938213	0.0429788	0.0284765	Por/Igf1r/Clcn2	3
GO:0098969	BP	GO:0098969	neurotransmitter receptor transport to postsynaptic membrane	3/640	20/28814	0.00938213	0.0429788	0.0284765	Vamp2/Scrib/Clstn1	3
GO:0106118	BP	GO:0106118	regulation of sterol biosynthetic process	3/640	20/28814	0.00938213	0.0429788	0.0284765	Por/Srebf2/Abcg1	3
GO:1904406	BP	GO:1904406	negative regulation of nitric oxide metabolic process	3/640	20/28814	0.00938213	0.0429788	0.0284765	Khsrp/Atp2b4/Sirpa	3
GO:0002444	BP	GO:0002444	myeloid leukocyte mediated immunity	8/640	132/28814	0.00944691	0.0431923	0.028618	Gab2/Ptgds/Abr/Vamp2/Ywhaz/C3/Kmt2e/Ticam1	8
GO:0043244	BP	GO:0043244	regulation of protein-containing complex disassembly	8/640	132/28814	0.00944691	0.0431923	0.028618	Igf1r/Eps8/Evl/Sema5a/Sh3bp1/Scaf4/Mid1/Shroom2	8
GO:0045786	BP	GO:0045786	negative regulation of cell cycle	16/640	372/28814	0.0095962	0.0438328	0.0290423	Tgfb1/Prmt2/Zfp36l1/Scrib/Brd4/Nr2f2/Tnks/Pml/Ppp1r10/Cdk6/E2f8/Rhob/Foxk1/Bcl2/Taok3/Dot1l	16
GO:0048659	BP	GO:0048659	smooth muscle cell proliferation	10/640	188/28814	0.00961788	0.0438897	0.02908	Tgfb1/Igf1r/Tgfb3/Myc/Sf1/Tcf7l2/Il6ra/Ednra/Trib1/Gnai2	10
GO:0017157	BP	GO:0017157	regulation of exocytosis	12/640	247/28814	0.00962957	0.0439008	0.0290874	Braf/Gab2/Bcl2l1/Abr/Vamp2/Hgs/Notch1/Chrnb2/Fga/Gnai2/Git2/Ncs1	12
GO:0021799	BP	GO:0021799	cerebral cortex radially oriented cell migration	4/640	38/28814	0.00978705	0.0443636	0.0293941	Zmiz1/Dcx/Adgrg1/Syne2	4
GO:0046329	BP	GO:0046329	negative regulation of JNK cascade	4/640	38/28814	0.00978705	0.0443636	0.0293941	Sfrp5/Sfrp1/Sirpa/Taok3	4
GO:0060292	BP	GO:0060292	long-term synaptic depression	4/640	38/28814	0.00978705	0.0443636	0.0293941	Bcl2l1/Gria1/Ppp1r9a/Ptk2b	4
GO:0071634	BP	GO:0071634	regulation of transforming growth factor beta production	4/640	38/28814	0.00978705	0.0443636	0.0293941	Gata6/Itgb8/Furin/Tgfb2	4
GO:0097254	BP	GO:0097254	renal tubular secretion	4/640	38/28814	0.00978705	0.0443636	0.0293941	Avpr1a/Gnai2/Anpep/Agtr2	4
GO:2000758	BP	GO:2000758	positive regulation of peptidyl-lysine acetylation	4/640	38/28814	0.00978705	0.0443636	0.0293941	Tgfb1/Dip2b/Auts2/Pml	4
GO:0030641	BP	GO:0030641	regulation of cellular pH	6/640	82/28814	0.00988348	0.0447581	0.0296554	Avpr1a/Atp6v0d2/Slc9a1/Clic4/Lacc1/Bcl2	6
GO:0051259	BP	GO:0051259	protein complex oligomerization	12/640	248/28814	0.00992225	0.0448757	0.0297334	Crtc1/Lrrc8a/Rrm2/Evl/Cldn1/Cd74/Sycp1/Kcna6/Kcna2/Kcnd3/Kcna1/Peg10	12
GO:0045599	BP	GO:0045599	negative regulation of fat cell differentiation	5/640	59/28814	0.00993778	0.0448757	0.0297334	Tgfb1/Zfpm2/Tcf7l2/Tgfb1i1/Dlk1	5
GO:0046902	BP	GO:0046902	regulation of mitochondrial membrane permeability	5/640	59/28814	0.00993778	0.0448757	0.0297334	Cnp/Bcl2l1/Bcl2l11/Slc9a1/Bcl2	5
GO:0070507	BP	GO:0070507	regulation of microtubule cytoskeleton organization	9/640	161/28814	0.0101018	0.045573	0.0301954	Bicd1/Clip3/Prune1/Dync1h1/Stmn1/Mid1/Bicd2/Agrn/Numa1	9
GO:0010212	BP	GO:0010212	response to ionizing radiation	8/640	134/28814	0.0102909	0.0463822	0.0307315	Tgfb1/Bcl2l1/Myc/Lrp2/Sfrp1/Pml/Rhob/Bcl2	8
GO:0019319	BP	GO:0019319	hexose biosynthetic process	6/640	83/28814	0.0104592	0.0470963	0.0312046	Slc39a14/Pcx/Tcf7l2/Supt20/Sesn2/Erfe	6
GO:0008217	BP	GO:0008217	regulation of blood pressure	11/640	220/28814	0.0105475	0.0474487	0.0314382	Aoc3/Avpr1a/Gpr37l1/Nr2f2/Adrb3/Ednra/Acta2/Anpep/Coro2b/Nav2/Agtr2	11
GO:0042987	BP	GO:0042987	amyloid precursor protein catabolic process	5/640	60/28814	0.0106481	0.0477659	0.0316483	Sp1/Adam19/Abcg1/Rela/Dhcr24	5
GO:0044380	BP	GO:0044380	protein localization to cytoskeleton	5/640	60/28814	0.0106481	0.0477659	0.0316483	Bicd1/Mid1/Abhd17c/Fam83h/Numa1	5
GO:0097479	BP	GO:0097479	synaptic vesicle localization	5/640	60/28814	0.0106481	0.0477659	0.0316483	Bcl2l1/Synj1/Kif5c/Nlgn2/Kif5a	5
GO:0000302	BP	GO:0000302	response to reactive oxygen species	10/640	191/28814	0.0106725	0.0477853	0.0316611	Kdm6b/Rela/Gpr37l1/Sesn2/Ednra/Sirpa/Rhob/Bcl2/Ptk2b/Sod3	10
GO:0098739	BP	GO:0098739	import across plasma membrane	10/640	191/28814	0.0106725	0.0477853	0.0316611	Lrrc8a/Slc39a14/Lrp2/Slc2a1/Slc9a1/Scn5a/Slc16a2/Slc43a2/Slc7a5/Kcnd3	10
GO:0019432	BP	GO:0019432	triglyceride biosynthetic process	4/640	39/28814	0.010718	0.0478987	0.0317363	C3/Tcf7l2/Mfsd2a/Scarb1	4
GO:0051481	BP	GO:0051481	negative regulation of cytosolic calcium ion concentration	4/640	39/28814	0.010718	0.0478987	0.0317363	Tgfb1/Tgfb2/Kcnk3/Bcl2	4
GO:0001502	BP	GO:0001502	cartilage condensation	3/640	21/28814	0.0107678	0.0479409	0.0317643	Myf5/Ror2/Tgfb2	3
GO:0045606	BP	GO:0045606	positive regulation of epidermal cell differentiation	3/640	21/28814	0.0107678	0.0479409	0.0317643	Ptch1/Notch1/Numa1	3
GO:0045649	BP	GO:0045649	regulation of macrophage differentiation	3/640	21/28814	0.0107678	0.0479409	0.0317643	Tgfb1/Ror2/Trib1	3
GO:1903540	BP	GO:1903540	establishment of protein localization to postsynaptic membrane	3/640	21/28814	0.0107678	0.0479409	0.0317643	Vamp2/Scrib/Clstn1	3
GO:0052547	BP	GO:0052547	regulation of peptidase activity	18/640	443/28814	0.0108579	0.0482968	0.0320001	Cdh1/Por/Myc/Kng1/Bcl2l11/Furin/Sh3rf1/Dhcr24/Pml/Tnfrsf23/Acer2/Hip1/Mbp/Gpc3/Serpina3k/Kng2/R3hdml/Serpina3i	18
GO:0043255	BP	GO:0043255	regulation of carbohydrate biosynthetic process	7/640	109/28814	0.010971	0.0487089	0.0322731	Tgfb1/Tcf7l2/Supt20/Sesn2/Adcyap1r1/Erfe/Ptk2b	7
GO:0048704	BP	GO:0048704	embryonic skeletal system morphogenesis	7/640	109/28814	0.010971	0.0487089	0.0322731	Myf5/Tulp3/Pax5/Tgfb3/Chst11/Hoxa7/Tgfb2	7
GO:0009749	BP	GO:0009749	response to glucose	10/640	192/28814	0.0110429	0.0487779	0.0323188	Pde1c/Igf1r/Vamp2/Slc39a14/Abcg1/Tcf7l2/Sesn2/Ildr2/Rasal2/Rab11b	10
GO:0050731	BP	GO:0050731	positive regulation of peptidyl-tyrosine phosphorylation	10/640	192/28814	0.0110429	0.0487779	0.0323188	Itga5/Tgfb1/Gprc5b/Erbb3/Cd74/Il6ra/Tnfrsf1a/Agrn/Ptk2b/Ptprz1	10
GO:0006766	BP	GO:0006766	vitamin metabolic process	6/640	84/28814	0.0110584	0.0487779	0.0323188	Fgfr4/Pltp/Cubn/Lrp2/Fgfr1/Gc	6
GO:0008088	BP	GO:0008088	axo-dendritic transport	6/640	84/28814	0.0110584	0.0487779	0.0323188	Kif1a/Dync1h1/Arl8a/Kif5c/Sfpq/Kif5a	6
GO:0032272	BP	GO:0032272	negative regulation of protein polymerization	6/640	84/28814	0.0110584	0.0487779	0.0323188	Clip3/Eps8/Evl/Stmn1/Slit2/Kank4	6
GO:0048708	BP	GO:0048708	astrocyte differentiation	6/640	84/28814	0.0110584	0.0487779	0.0323188	Ror2/Gpr37l1/Notch1/Plp1/Mag/Ntrk3	6
GO:0050848	BP	GO:0050848	regulation of calcium-mediated signaling	6/640	84/28814	0.0110584	0.0487779	0.0323188	Nfat5/Erbb3/Atp2b4/Slc9a1/Cherp/Ptk2b	6
GO:0008277	BP	GO:0008277	regulation of G protein-coupled receptor signaling pathway	8/640	136/28814	0.0111896	0.0492651	0.0326416	Tulp3/Bicd1/Ywhab/Slc39a14/C3/Atp2b4/Stmn1/Gnai2	8
GO:0009582	BP	GO:0009582	detection of abiotic stimulus	8/640	136/28814	0.0111896	0.0492651	0.0326416	Piezo1/Sema5a/Myc/Gnb1/Reep6/Prrxl1/Kcna1/Grik2	8
GO:0001649	BP	GO:0001649	osteoblast differentiation	11/640	222/28814	0.0112315	0.0494042	0.0327338	Ptch1/Notch1/Sfrp1/Fgfr1/Smad1/Cd276/Scube3/Fndc3b/Cdk6/Sh3pxd2b/Dlk1	11
GO:0010656	BP	GO:0010656	negative regulation of muscle cell apoptotic process	5/640	61/28814	0.0113924	0.0499271	0.0330803	Igf1r/Ppp1r10/Bcl2/Ptk2b/Naca	5
GO:0031641	BP	GO:0031641	regulation of myelination	5/640	61/28814	0.0113924	0.0499271	0.0330803	Tcf7l2/Myrf/Mag/Ncmap/Ptprz1	5
GO:0035065	BP	GO:0035065	regulation of histone acetylation	5/640	61/28814	0.0113924	0.0499271	0.0330803	Kmt2a/Tgfb1/Nfya/Auts2/Setd5	5
GO:0099172	BP	GO:0099172	presynapse organization	5/640	61/28814	0.0113924	0.0499271	0.0330803	Efnb2/Gpc4/Fzd5/Nlgn2/Ntrk3	5
GO:0043235	CC	GO:0043235	receptor complex	36/641	423/28739	8.60827e-12	4.04589e-09	2.76371e-09	Itga5/Tgfb1/Ddr1/Prlr/Fgfr4/Igf1r/Gprc5b/Eps8/Erbb3/Pmp22/Flt4/Gria1/Itgb4/Tgfb3/Ror2/Cd74/Itgb8/Il18rap/Gpr37l1/Cubn/Notch1/Lrp2/Il6ra/Chrnb2/Adcyap1r1/Plxna1/Tnfrsf1a/Plp1/Adrb3/Fgfr1/Plxnb1/Grik2/Ntrk3/Ptk2b/Erbb2/Csf2rb	36
GO:0031252	CC	GO:0031252	cell leading edge	34/641	412/28739	7.56402e-11	1.77754e-08	1.21422e-08	Cdh1/Itga5/Atn1/Sh2b2/Eps8/Dbnl/Gria1/Itgb4/Evl/Pabpc1/Ywhaz/Sh3bp1/Parvb/Myh9/Scrib/Tln1/Macf1/Wasf2/Cit/Sh3rf1/Ppp1r9a/Mtss2/Psd/Ripor1/Plekhg5/Cdk6/Kcna2/Shtn1/Aak1/Abi1/Ptk2b/Ctnna2/Syne2/Ptprz1	34
GO:0043296	CC	GO:0043296	apical junction complex	19/641	163/28739	4.78334e-09	6.84704e-07	4.67715e-07	Cdh1/Cldn15/Tjap1/Pmp22/Cldn10/Sh3bp1/Cldn1/Cxadr/Epb41l4b/Shroom3/Adcyap1r1/Nectin1/Micall2/Rap2b/Fzd5/Shroom2/Plekha7/Cldn19/Cgn	19
GO:0062023	CC	GO:0062023	collagen-containing extracellular matrix	30/641	396/28739	7.31288e-09	6.84704e-07	4.67715e-07	Col18a1/Vwf/Tgfb1/Adam19/Adamtsl4/Pmp22/Itgb4/Tgfb3/Kng1/Ltbp3/Tmeff2/Fga/Tinagl1/Alb/Gpc4/Col4a6/Sfrp1/Slit2/Bmper/Tgfb2/Megf9/Agrn/Nav2/Mmrn1/Hmcn2/Gpc3/Serpina3k/Kng2/Ptprz1/Sod3	30
GO:0150034	CC	GO:0150034	distal axon	29/641	375/28739	8.2406e-09	6.84704e-07	4.67715e-07	Cdh1/Tshz3/Ptch1/Cxadr/Aatk/Kif5c/Lrp2/Dclk1/Prss12/Auts2/Dcx/Gpm6a/Nectin1/Ppp1r9a/Ptprf/Cbl/Tanc1/Kcna6/Kcna2/Shtn1/Git2/Agrn/Penk/Kcna1/Grik2/Aak1/Ptk2b/Ptprz1/Kif5a	29
GO:0005925	CC	GO:0005925	focal adhesion	19/641	169/28739	8.7409e-09	6.84704e-07	4.67715e-07	Itga5/Fblim1/Tns3/Itgb4/Evl/Parvb/Myh9/Itgb8/Tln1/Zyx/Tgfb1i1/Msn/Cbl/Tns2/Coro2b/Prag1/Ptk2b/Syne2/Peak1	19
GO:0030427	CC	GO:0030427	site of polarized growth	21/641	210/28739	1.19656e-08	8.03404e-07	5.48798e-07	Dbnl/Tshz3/Ptch1/Cxadr/Aatk/Kif5c/Lrp2/Dclk1/Auts2/Dcx/Gpm6a/Nectin1/Ppp1r9a/Ptprf/Cbl/Shtn1/Agrn/Ptk2b/Ptprz1/Fryl/Kif5a	21
GO:0005874	CC	GO:0005874	microtubule	31/641	438/28739	2.00583e-08	1.04959e-06	7.16967e-07	Bicd1/Ndrg1/Cnp/Nav1/Kif19a/Clip3/Kif1a/Dync1h1/Reep3/Ror2/Spry2/Synj1/Nckap5l/Kif5c/Bcl2l11/Macf1/Stmn1/Shroom3/Dcx/Dnah8/Hid1/Mid1/Shtn1/BC024139/Shroom2/Whamm/Jakmip1/Numa1/Ninl/Cep170b/Kif5a	31
GO:0005912	CC	GO:0005912	adherens junction	17/641	142/28739	2.05904e-08	1.04959e-06	7.16967e-07	Cdh1/Ndrg1/Sh3bp1/Myh9/Scrib/Cxadr/Notch1/Tln1/Shroom3/Zyx/Msn/Nectin1/Pvr/Shroom2/Plekha7/Cdh19/Ctnna2	17
GO:0045121	CC	GO:0045121	membrane raft	29/641	393/28739	2.32361e-08	1.04959e-06	7.16967e-07	Cdh1/Igf1r/Gprc5b/Clip3/Ptch1/Cblb/Cxadr/Lrp2/Mal/Chrnb2/Slc2a1/Slc9a1/Adcyap1r1/Tnfrsf1a/Furin/Ednra/Pllp/Ppp2r1b/Scn5a/Gnai2/Cbl/Rap2b/Hk1/Tnfrsf23/Scarb1/Kcnd3/Kirrel/Ptk2b/Erbb2	29
GO:0098857	CC	GO:0098857	membrane microdomain	29/641	394/28739	2.45649e-08	1.04959e-06	7.16967e-07	Cdh1/Igf1r/Gprc5b/Clip3/Ptch1/Cblb/Cxadr/Lrp2/Mal/Chrnb2/Slc2a1/Slc9a1/Adcyap1r1/Tnfrsf1a/Furin/Ednra/Pllp/Ppp2r1b/Scn5a/Gnai2/Cbl/Rap2b/Hk1/Tnfrsf23/Scarb1/Kcnd3/Kirrel/Ptk2b/Erbb2	29
GO:0005938	CC	GO:0005938	cell cortex	25/641	305/28739	2.83469e-08	1.06701e-06	7.28862e-07	Cdh1/Eps8/Dync1h1/Dbnl/Itgb4/Krt19/Sh3bp1/Myh9/Septin3/Fga/Slc2a1/Macf1/Cap1/Shroom3/Ppp1r9a/Mtss2/Shroom2/Rhob/Actn4/Hmcn2/Ptk2b/Ctnna2/Numa1/Sptbn2/Fryl	25
GO:0030055	CC	GO:0030055	cell-substrate junction	19/641	182/28739	2.95129e-08	1.06701e-06	7.28862e-07	Itga5/Fblim1/Tns3/Itgb4/Evl/Parvb/Myh9/Itgb8/Tln1/Zyx/Tgfb1i1/Msn/Cbl/Tns2/Coro2b/Prag1/Ptk2b/Syne2/Peak1	19
GO:0030426	CC	GO:0030426	growth cone	19/641	203/28739	1.68892e-07	5.66993e-06	3.87308e-06	Tshz3/Ptch1/Cxadr/Aatk/Kif5c/Lrp2/Dclk1/Auts2/Dcx/Gpm6a/Nectin1/Ppp1r9a/Ptprf/Cbl/Shtn1/Agrn/Ptk2b/Ptprz1/Kif5a	19
GO:0098858	CC	GO:0098858	actin-based cell projection	20/641	229/28739	2.48696e-07	7.79248e-06	5.32297e-06	Tgfb1/Cnp/Eps8/Dync1h1/Aoc3/Cxadr/Cubn/Msn/Gpm6a/Ppp1r9a/Clic4/Scarb1/Pkhd1l1/Slc7a5/Shtn1/Tprn/Abi1/Erbb2/Syne2/Ptprz1	20
GO:0070160	CC	GO:0070160	tight junction	16/641	151/28739	2.95246e-07	8.20173e-06	5.60252e-06	Cldn15/Tjap1/Pmp22/Cldn10/Sh3bp1/Cldn1/Cxadr/Epb41l4b/Adcyap1r1/Micall2/Rap2b/Ildr2/Fzd5/Shroom2/Cldn19/Cgn	16
GO:0098802	CC	GO:0098802	plasma membrane signaling receptor complex	18/641	190/28739	2.96658e-07	8.20173e-06	5.60252e-06	Itga5/Tgfb1/Igf1r/Eps8/Erbb3/Pmp22/Gria1/Itgb4/Tgfb3/Itgb8/Il18rap/Il6ra/Chrnb2/Plp1/Grik2/Ptk2b/Erbb2/Csf2rb	18
GO:0043209	CC	GO:0043209	myelin sheath	19/641	215/28739	4.12597e-07	1.07734e-05	7.35919e-06	Cdh1/Ndrg1/Cnp/Pmp22/Gdi2/Scrib/Gnb1/Alb/Msn/Plp1/Pllp/Mag/Mbp/Ncmap/Prx/Mpz/Gjc3/Bcl2/Erbb2	19
GO:0030027	CC	GO:0030027	lamellipodium	17/641	176/28739	4.79398e-07	1.16675e-05	7.96995e-06	Cdh1/Dbnl/Evl/Sh3bp1/Parvb/Wasf2/Sh3rf1/Ppp1r9a/Mtss2/Plekhg5/Kcna2/Shtn1/Abi1/Ptk2b/Ctnna2/Syne2/Ptprz1	17
GO:0005923	CC	GO:0005923	bicellular tight junction	15/641	138/28739	4.96489e-07	1.16675e-05	7.96995e-06	Cldn15/Tjap1/Pmp22/Cldn10/Sh3bp1/Cldn1/Cxadr/Epb41l4b/Adcyap1r1/Micall2/Rap2b/Fzd5/Shroom2/Cldn19/Cgn	15
GO:0030864	CC	GO:0030864	cortical actin cytoskeleton	12/641	87/28739	5.28332e-07	1.18246e-05	8.07726e-06	Cdh1/Dbnl/Krt19/Myh9/Slc2a1/Cap1/Shroom3/Ppp1r9a/Mtss2/Shroom2/Actn4/Sptbn2	12
GO:0045177	CC	GO:0045177	apical part of cell	30/641	487/28739	6.74117e-07	1.44016e-05	9.83759e-06	Cdh1/Erbb3/Vash1/Ptch1/Slc39a14/Pdzd2/Cldn1/Scrib/Cubn/Notch1/Lrp2/Mal/Il6ra/Atp6v0d2/Epb41l4b/Slc2a1/Slc9a1/Shroom3/Chl1/Msn/Slc16a2/Reep6/Clic4/Slc7a5/Shroom2/Kcna1/Upk1b/Erbb2/Numa1/Sptbn2	30
GO:0099572	CC	GO:0099572	postsynaptic specialization	24/641	352/28739	1.53705e-06	3.14092e-05	2.14553e-05	Efnb2/Bcas1/Eps8/Dbnl/Gria1/Ptch1/Pdzd2/Ywhaz/Scrib/Dclk1/Chrnb2/Macf1/Ppp1r9a/Psd/Abhd17c/Zdhhc2/Clstn1/Iqsec3/Kcnd3/Nlgn2/Grik2/Ptk2b/Dlgap4/Ctnna2	24
GO:0030863	CC	GO:0030863	cortical cytoskeleton	13/641	122/28739	3.55918e-06	6.71279e-05	4.58544e-05	Cdh1/Dbnl/Krt19/Myh9/Slc2a1/Cap1/Shroom3/Ppp1r9a/Mtss2/Shroom2/Actn4/Numa1/Sptbn2	13
GO:0043218	CC	GO:0043218	compact myelin	6/641	20/28739	3.57063e-06	6.71279e-05	4.58544e-05	Cdh1/Pmp22/Pllp/Mag/Mbp/Ncmap	6
GO:1990907	CC	GO:1990907	beta-catenin-TCF complex	5/641	13/28739	6.02982e-06	0.000109001	7.44573e-05	Tcf7/Tcf7l2/Tle3/Bcl9/Bcl9l	5
GO:0098984	CC	GO:0098984	neuron to neuron synapse	23/641	361/28739	7.75373e-06	0.000134972	9.21984e-05	Efnb2/Bcas1/Eps8/Dbnl/Gria1/Ptch1/Pdzd2/Ywhaz/Scrib/Dclk1/Macf1/Nectin1/Ppp1r9a/Psd/Abhd17c/Zdhhc2/Clstn1/Iqsec3/Kcnd3/Penk/Grik2/Ptk2b/Ctnna2	23
GO:0097060	CC	GO:0097060	synaptic membrane	24/641	390/28739	8.86024e-06	0.000148726	0.000101593	Efnb2/Erbb3/Dbnl/Gria1/Septin3/Scrib/Synj1/Chrnb2/Sema4b/Nectin1/Abhd17c/Clstn1/Hip1/Iqsec3/Kcnd3/Fcho2/Kcna1/Tenm2/Nlgn2/Grik2/Ddn/Erbb2/Ctnna2/Ptprz1	24
GO:0045211	CC	GO:0045211	postsynaptic membrane	19/641	273/28739	1.39323e-05	0.000225799	0.000154241	Efnb2/Erbb3/Dbnl/Gria1/Scrib/Chrnb2/Sema4b/Abhd17c/Clstn1/Hip1/Iqsec3/Kcnd3/Tenm2/Nlgn2/Grik2/Ddn/Erbb2/Ctnna2/Ptprz1	19
GO:0005769	CC	GO:0005769	early endosome	21/641	327/28739	1.69425e-05	0.000265432	0.000181314	Pld3/Clip3/Aoc3/Gria1/Slc39a14/Atp13a3/St8sia2/Hgs/Atp6v0d2/Wasf2/Furin/Ppp1r21/Ptpn23/Pmepa1/Rapgef1/Fzd5/Wdr81/Lipg/Rhob/Wdr91/Tgfbrap1	21
GO:0014069	CC	GO:0014069	postsynaptic density	21/641	330/28739	1.9409e-05	0.000294265	0.00020101	Efnb2/Bcas1/Eps8/Dbnl/Gria1/Ptch1/Pdzd2/Ywhaz/Scrib/Dclk1/Macf1/Ppp1r9a/Psd/Abhd17c/Zdhhc2/Clstn1/Iqsec3/Kcnd3/Grik2/Ptk2b/Ctnna2	21
GO:0000791	CC	GO:0000791	euchromatin	9/641	71/28739	2.80656e-05	0.000411085	0.000280809	Tcf7/Sp1/Polr2a/Myod1/Myc/Kmt2e/Setd5/Setd1a/Ell	9
GO:0032279	CC	GO:0032279	asymmetric synapse	21/641	339/28739	2.88634e-05	0.000411085	0.000280809	Efnb2/Bcas1/Eps8/Dbnl/Gria1/Ptch1/Pdzd2/Ywhaz/Scrib/Dclk1/Macf1/Ppp1r9a/Psd/Abhd17c/Zdhhc2/Clstn1/Iqsec3/Kcnd3/Grik2/Ptk2b/Ctnna2	21
GO:0019898	CC	GO:0019898	extrinsic component of membrane	20/641	318/28739	3.59117e-05	0.000496427	0.000339105	Cdh1/Gramd1a/Kif1a/Mal/Bcl2l11/Gnb1/Gnai2/Hid1/Pml/Psd/Hip1/Plekha4/Wdfy3/Wdr81/Cdh19/Wdr91/Ptk2b/Ctnna2/Jakmip1/Numa1	20
GO:0001726	CC	GO:0001726	ruffle	13/641	153/28739	4.13745e-05	0.0005556	0.000379526	Itga5/Sh2b2/Eps8/Dbnl/Myh9/Tln1/Macf1/Wasf2/Cit/Mtss2/Psd/Cdk6/Ptprz1	13
GO:0044295	CC	GO:0044295	axonal growth cone	7/641	44/28739	4.97243e-05	0.000649178	0.000443448	Ptch1/Aatk/Kif5c/Lrp2/Gpm6a/Shtn1/Agrn	7
GO:0098793	CC	GO:0098793	presynapse	26/641	493/28739	5.42283e-05	0.000688845	0.000470544	Cdh1/Bcl2l1/Kif1a/Gria1/Vamp2/Septin3/Scrib/Synj1/Ppfia4/Chrnb2/Prss12/Slc2a1/Nectin1/Tanc1/Kcna6/Hip1/Kcna2/Fcho2/Git2/Penk/Kcna1/Grik2/Aak1/Ctnna2/Sptbn2/Rab11b	26
GO:0044853	CC	GO:0044853	plasma membrane raft	12/641	136/28739	5.61591e-05	0.000690067	0.000471379	Cdh1/Igf1r/Ptch1/Mal/Chrnb2/Slc2a1/Adcyap1r1/Scn5a/Cbl/Hk1/Scarb1/Kcnd3	12
GO:0005901	CC	GO:0005901	caveola	10/641	96/28739	5.72609e-05	0.000690067	0.000471379	Cdh1/Igf1r/Ptch1/Slc2a1/Adcyap1r1/Scn5a/Cbl/Hk1/Scarb1/Kcnd3	10
GO:0042641	CC	GO:0042641	actomyosin	10/641	97/28739	6.25856e-05	0.000735381	0.000502332	Sh2b2/Fblim1/Cdc42bpb/Myh9/Zyx/Acta2/Micall2/Coro2b/Nebl/Actn4	10
GO:0010008	CC	GO:0010008	endosome membrane	18/641	284/28739	7.88106e-05	0.000903439	0.000617131	Pld3/Ndrg1/Tmbim1/Clip3/Gria1/Slc39a14/Atp13a3/Rap2b/Psd/Pmepa1/Abhd17c/Zdhhc2/Wdr81/Vps37c/Rhob/Wdr91/Erbb2/Rab11b	18
GO:0016324	CC	GO:0016324	apical plasma membrane	21/641	369/28739	9.72098e-05	0.00108782	0.000743082	Erbb3/Slc39a14/Cldn1/Scrib/Cubn/Notch1/Lrp2/Mal/Il6ra/Atp6v0d2/Slc2a1/Slc9a1/Shroom3/Msn/Slc16a2/Slc7a5/Shroom2/Kcna1/Upk1b/Erbb2/Sptbn2	21
GO:0031312	CC	GO:0031312	extrinsic component of organelle membrane	7/641	51/28739	0.000131283	0.00143496	0.000980205	Kif1a/Hid1/Pml/Psd/Wdfy3/Wdr81/Wdr91	7
GO:0016323	CC	GO:0016323	basolateral plasma membrane	16/641	246/28739	0.000143885	0.00153696	0.00104988	Cdh1/Ddr1/Erbb3/Slc39a14/Cldn1/Scrib/Cxadr/Atp2b4/Slc2a1/Slc9a1/Msn/Slc7a5/Mpz/Erbb2/Ctnna2/Cldn19	16
GO:0001725	CC	GO:0001725	stress fiber	9/641	88/28739	0.000153989	0.00157336	0.00107475	Sh2b2/Fblim1/Myh9/Zyx/Acta2/Micall2/Coro2b/Nebl/Actn4	9
GO:0097517	CC	GO:0097517	contractile actin filament bundle	9/641	88/28739	0.000153989	0.00157336	0.00107475	Sh2b2/Fblim1/Myh9/Zyx/Acta2/Micall2/Coro2b/Nebl/Actn4	9
GO:0016514	CC	GO:0016514	SWI/SNF complex	5/641	24/28739	0.000162489	0.00160557	0.00109675	Arid1a/Smarcd1/Bcl7a/Smarcc1/Bicra	5
GO:0005905	CC	GO:0005905	clathrin-coated pit	8/641	70/28739	0.000163974	0.00160557	0.00109675	Bcl2l1/Synj1/Cubn/Lrp2/Sh3bp4/Fcho2/Aak1/Fnbp1	8
GO:0016363	CC	GO:0016363	nuclear matrix	9/641	89/28739	0.000167975	0.00161118	0.00110059	Atn1/Srrm1/Sfpq/Pml/Clic4/Iffo1/Enc1/Numa1/Zfp703	9
GO:0009925	CC	GO:0009925	basal plasma membrane	17/641	276/28739	0.000173673	0.00163253	0.00111517	Cdh1/Ddr1/Erbb3/Itgb4/Slc39a14/Cldn1/Scrib/Cxadr/Atp2b4/Slc2a1/Slc9a1/Msn/Slc7a5/Mpz/Erbb2/Ctnna2/Cldn19	17
GO:0055038	CC	GO:0055038	recycling endosome membrane	7/641	54/28739	0.000189569	0.00174701	0.00119336	Ndrg1/Clip3/Gria1/Atp13a3/Rap2b/Zdhhc2/Rab11b	7
GO:0032432	CC	GO:0032432	actin filament bundle	9/641	97/28739	0.000322718	0.00291688	0.00199249	Sh2b2/Fblim1/Myh9/Zyx/Acta2/Micall2/Coro2b/Nebl/Actn4	9
GO:0005604	CC	GO:0005604	basement membrane	10/641	119/28739	0.000342195	0.00303456	0.00207288	Col18a1/Pmp22/Itgb4/Tmeff2/Alb/Col4a6/Tgfb2/Megf9/Agrn/Hmcn2	10
GO:0042383	CC	GO:0042383	sarcolemma	12/641	165/28739	0.000349026	0.00303782	0.00207511	Igf1r/Krt19/Tgfb3/Des/Atp2b4/Slc2a1/Slc9a1/Msn/Ednra/Scn5a/Agrn/Flnc	12
GO:0030175	CC	GO:0030175	filopodium	9/641	99/28739	0.000375837	0.0032117	0.00219388	Dync1h1/Cxadr/Msn/Gpm6a/Ppp1r9a/Shtn1/Abi1/Syne2/Ptprz1	9
GO:0045178	CC	GO:0045178	basal part of cell	17/641	301/28739	0.000475084	0.0039649	0.00270839	Cdh1/Ddr1/Erbb3/Itgb4/Slc39a14/Cldn1/Scrib/Cxadr/Atp2b4/Slc2a1/Slc9a1/Msn/Slc7a5/Mpz/Erbb2/Ctnna2/Cldn19	17
GO:0000139	CC	GO:0000139	Golgi membrane	16/641	274/28739	0.000480849	0.0039649	0.00270839	Pld3/Notch1/Ugcg/Hpd/Tnfrsf1a/Furin/Hid1/Acer2/Pmepa1/Rhbdd2/Whamm/Gal3st1/Pitpnb/Lman1l/Numa1/Sptbn2	16
GO:0005902	CC	GO:0005902	microvillus	9/641	105/28739	0.000580014	0.00470011	0.0032106	Tgfb1/Cnp/Aoc3/Cubn/Msn/Clic4/Scarb1/Slc7a5/Erbb2	9
GO:0098636	CC	GO:0098636	protein complex involved in cell adhesion	6/641	48/28739	0.000665649	0.00530263	0.00362218	Itga5/Pmp22/Itgb4/Itgb8/Plp1/Mmrn1	6
GO:0030018	CC	GO:0030018	Z disc	10/641	132/28739	0.000776204	0.00608026	0.00415337	Krt19/Des/Csrp1/Atp2b4/Slc2a1/Scn5a/Synpo2l/Nebl/Actn4/Syne2	10
GO:0030315	CC	GO:0030315	T-tubule	7/641	69/28739	0.000866334	0.00655304	0.00447632	Igf1r/Tgfb3/Atp2b4/Slc9a1/Msn/Ednra/Scn5a	7
GO:0090575	CC	GO:0090575	RNA polymerase II transcription regulator complex	14/641	235/28739	0.000874514	0.00655304	0.00447632	Tcf7/Med15/Myc/Nfya/Tcf7l2/Sfpq/Fosl2/Tead2/Smad1/Tle3/Bcl9/Bach2/E2f8/Bcl9l	14
GO:0008305	CC	GO:0008305	integrin complex	5/641	34/28739	0.000885124	0.00655304	0.00447632	Itga5/Pmp22/Itgb4/Itgb8/Plp1	5
GO:0005796	CC	GO:0005796	Golgi lumen	4/641	20/28739	0.000893745	0.00655304	0.00447632	Gpc4/Agrn/Gpc3/Sod3	4
GO:0044291	CC	GO:0044291	cell-cell contact zone	8/641	90/28739	0.000913043	0.00655304	0.00447632	Scrib/Cxadr/Des/Slc2a1/Slc9a1/Nectin1/Scn5a/Rap2b	8
GO:0055037	CC	GO:0055037	recycling endosome	11/641	159/28739	0.000920215	0.00655304	0.00447632	Ndrg1/Clip3/Gria1/Atp13a3/Abcg1/Aatk/St8sia2/Micall2/Rap2b/Zdhhc2/Rab11b	11
GO:0034399	CC	GO:0034399	nuclear periphery	9/641	115/28739	0.00111601	0.00782869	0.00534771	Atn1/Srrm1/Sfpq/Pml/Clic4/Iffo1/Enc1/Numa1/Zfp703	9
GO:0031674	CC	GO:0031674	I band	10/641	145/28739	0.00158687	0.0107039	0.00731172	Krt19/Des/Csrp1/Atp2b4/Slc2a1/Scn5a/Synpo2l/Nebl/Actn4/Syne2	10
GO:0031313	CC	GO:0031313	extrinsic component of endosome membrane	3/641	11/28739	0.00159419	0.0107039	0.00731172	Psd/Wdr81/Wdr91	3
GO:0098845	CC	GO:0098845	postsynaptic endosome	3/641	11/28739	0.00159419	0.0107039	0.00731172	Psd/Zdhhc2/Clstn1	3
GO:0031901	CC	GO:0031901	early endosome membrane	8/641	100/28739	0.00180659	0.0119591	0.00816918	Pld3/Clip3/Gria1/Slc39a14/Atp13a3/Pmepa1/Wdr81/Wdr91	8
GO:0031143	CC	GO:0031143	pseudopodium	3/641	12/28739	0.00209051	0.0133905	0.00914692	Cnp/Msn/Actn4	3
GO:0071564	CC	GO:0071564	npBAF complex	3/641	12/28739	0.00209051	0.0133905	0.00914692	Arid1a/Smarcd1/Smarcc1	3
GO:1902911	CC	GO:1902911	protein kinase complex	9/641	126/28739	0.00210829	0.0133905	0.00914692	Tgfb1/Cdk12/Igf1r/Tgfb3/Brd4/Sesn2/Cnppd1/Cdk6/Ccni	9
GO:0031253	CC	GO:0031253	cell projection membrane	16/641	320/28739	0.00241855	0.0151563	0.0103531	Itga5/Eps8/Gria1/Cubn/Lrp2/Macf1/Gnb1/Msn/Mtss2/Psd/Scarb1/Anpep/Slc7a5/Kirrel/Syne2/Ptprz1	16
GO:0098978	CC	GO:0098978	glutamatergic synapse	16/641	323/28739	0.00265222	0.0164019	0.011204	Efnb2/Dvl3/Eps8/Abr/Gria1/Ywhaz/Synj1/Rela/Gpc4/Ppp2r1b/Arhgap39/Tanc1/Clstn1/Grik2/Dlgap4/Sptbn2	16
GO:0042734	CC	GO:0042734	presynaptic membrane	9/641	132/28739	0.00289012	0.0176061	0.0120266	Septin3/Scrib/Chrnb2/Nectin1/Hip1/Fcho2/Kcna1/Grik2/Ctnna2	9
GO:0044304	CC	GO:0044304	main axon	7/641	85/28739	0.00292186	0.0176061	0.0120266	Cdh1/Nav1/Mag/Kcna2/Mbp/Ncmap/Kcna1	7
GO:1902554	CC	GO:1902554	serine/threonine protein kinase complex	8/641	109/28739	0.00310088	0.0184483	0.0126018	Tgfb1/Cdk12/Tgfb3/Brd4/Sesn2/Cnppd1/Cdk6/Ccni	8
GO:0098686	CC	GO:0098686	hippocampal mossy fiber to CA3 synapse	4/641	29/28739	0.00373873	0.0219651	0.0150041	Ywhaz/Nectin1/Grik2/Ctnna2	4
GO:0043220	CC	GO:0043220	Schmidt-Lanterman incisure	3/641	15/28739	0.0041135	0.0235774	0.0161055	Cdh1/Mag/Ncmap	3
GO:0071565	CC	GO:0071565	nBAF complex	3/641	15/28739	0.0041135	0.0235774	0.0161055	Arid1a/Smarcd1/Smarcc1	3
GO:0043204	CC	GO:0043204	perikaryon	9/641	141/28739	0.00447357	0.0253322	0.0173042	Clcn2/Kng1/Dip2b/Kcna2/Shtn1/Penk/Grik2/Kng2/Kif5a	9
GO:0033270	CC	GO:0033270	paranode region of axon	3/641	16/28739	0.0049796	0.0278621	0.0190323	Mag/Ncmap/Kcna1	3
GO:0000307	CC	GO:0000307	cyclin-dependent protein kinase holoenzyme complex	5/641	51/28739	0.00548037	0.0303032	0.0206998	Cdk12/Brd4/Cnppd1/Cdk6/Ccni	5
GO:0032587	CC	GO:0032587	ruffle membrane	6/641	73/28739	0.00578679	0.0316255	0.0216031	Itga5/Eps8/Macf1/Mtss2/Psd/Ptprz1	6
GO:0009898	CC	GO:0009898	cytoplasmic side of plasma membrane	10/641	177/28739	0.00659917	0.0356507	0.0243527	Cdh1/Gramd1a/Myh9/Gnb1/Msn/Gnai2/Mtss2/Hip1/Plekha4/Ptk2b	10
GO:1990752	CC	GO:1990752	microtubule end	4/641	34/28739	0.00668788	0.0357193	0.0243995	Clip3/Spry2/Nckap5l/Numa1	4
GO:0035097	CC	GO:0035097	histone methyltransferase complex	6/641	76/28739	0.0070291	0.03712	0.0253563	Kmt2a/Kmt2b/Kdm6b/Phf1/Setd1b/Setd1a	6
GO:0019897	CC	GO:0019897	extrinsic component of plasma membrane	10/641	179/28739	0.00712212	0.0371933	0.0254064	Cdh1/Gramd1a/Gnb1/Gnai2/Hip1/Plekha4/Cdh19/Ptk2b/Ctnna2/Numa1	10
GO:0043292	CC	GO:0043292	contractile fiber	12/641	237/28739	0.00728206	0.0376106	0.0256915	Myod1/Krt19/Des/Csrp1/Atp2b4/Slc2a1/Scn5a/Acta2/Synpo2l/Nebl/Actn4/Syne2	12
GO:0044306	CC	GO:0044306	neuron projection terminus	11/641	212/28739	0.00836723	0.0427456	0.0291991	Cdh1/Vamp2/Prss12/Tanc1/Kcna6/Kcna2/Git2/Penk/Kcna1/Grik2/Aak1	11
GO:0005635	CC	GO:0005635	nuclear envelope	18/641	434/28739	0.00929034	0.0469512	0.0320719	Dtx2/Gata6/Dync1h1/Rrm2/Itgb4/Clmn/Rogdi/Tnks/Ednra/Smad1/Pml/Bicd2/Hoxa7/Wdfy3/Pgrmc2/Nup188/Bcl2/Syne2	18
GO:0005881	CC	GO:0005881	cytoplasmic microtubule	6/641	81/28739	0.00951149	0.0475575	0.0324861	Bicd1/Dync1h1/Reep3/Hid1/Mid1/Numa1	6
GO:0003779	MF	GO:0003779	actin binding	38/640	444/28275	2.91594e-12	2.22195e-09	1.75263e-09	Eps8/Dbnl/Clmn/Vash1/Evl/Parvb/Myh9/Tln1/Macf1/Cap1/Wasf2/Shroom3/Msn/Ppp1r9a/Mtss2/Diaph2/Cobll1/Gc/Fmnl2/Micall2/Vash2/Mical2/Synpo2l/Hip1/Shtn1/Coro2b/Enc1/Shroom2/Whamm/Mical3/Nebl/Actn4/Fmnl1/Sntb1/Ctnna2/Syne2/Sptbn2/Flnc	38
GO:0008013	MF	GO:0008013	beta-catenin binding	14/640	96/28275	3.49243e-08	1.33062e-05	1.04957e-05	Cdh1/Tcf7/Dvl3/Kdm6b/Prmt2/Cxadr/Tcf7l2/Sufu/Tbl1x/Bcl9/Setd1a/Shroom2/Ctnna2/Bcl9l	14
GO:0019838	MF	GO:0019838	growth factor binding	17/640	153/28275	7.73928e-08	1.96578e-05	1.55057e-05	Fgfr4/Igf1r/Erbb3/Flt4/Itgb4/Tgfb3/Ltbp3/Lrp2/Il6ra/Htra3/Furin/Fgfr1/Scn5a/Agrn/Ntrk3/Erbb2/Ptprz1	17
GO:0030695	MF	GO:0030695	GTPase regulator activity	29/640	422/28275	1.4609e-07	2.22641e-05	1.75616e-05	Sipa1l2/Vav2/Abr/Rasgef1c/Gdi2/Sh3bp1/Arhgdia/Ralgps2/Dock7/Sesn2/Denn2b/Slit2/Dock6/Arhgap39/Mtss2/Sh3bp4/Fam13b/Psd/Sirpa/Dennd2a/Plekhg5/Rapgef1/Iqsec3/Arhgef1/Git2/Tbc1d10b/Dock5/Arhgap23/Agap1	29
GO:0060589	MF	GO:0060589	nucleoside-triphosphatase regulator activity	29/640	422/28275	1.4609e-07	2.22641e-05	1.75616e-05	Sipa1l2/Vav2/Abr/Rasgef1c/Gdi2/Sh3bp1/Arhgdia/Ralgps2/Dock7/Sesn2/Denn2b/Slit2/Dock6/Arhgap39/Mtss2/Sh3bp4/Fam13b/Psd/Sirpa/Dennd2a/Plekhg5/Rapgef1/Iqsec3/Arhgef1/Git2/Tbc1d10b/Dock5/Arhgap23/Agap1	29
GO:0051020	MF	GO:0051020	GTPase binding	24/640	321/28275	3.83715e-07	4.87318e-05	3.84388e-05	Dvl3/Bicd1/Ndrg1/Bcl2l1/Eps8/Gria1/Gdi2/Cdc42bpb/Arhgdia/Dock7/Gnb1/Adcyap1r1/Ppp1r9a/Mtss2/Diaph2/Fmnl2/Sh3bp4/Micall2/Bicd2/Dock5/Whamm/Mical3/Sytl5/Fmnl1	24
GO:0051015	MF	GO:0051015	actin filament binding	19/640	218/28275	6.34745e-07	6.14718e-05	4.84879e-05	Dbnl/Clmn/Myh9/Tln1/Macf1/Shroom3/Ppp1r9a/Fmnl2/Micall2/Hip1/Shtn1/Coro2b/Shroom2/Nebl/Actn4/Fmnl1/Ctnna2/Syne2/Sptbn2	19
GO:0050839	MF	GO:0050839	cell adhesion molecule binding	23/640	307/28275	6.45373e-07	6.14718e-05	4.84879e-05	Cdh1/Itga5/Vwf/Ndrg1/Itgb4/Myh9/Cxadr/Itgb8/Fga/Tln1/Msn/Fgfr1/Nectin1/Ptprf/Sirpa/Pvr/Shtn1/Kirrel/Cdh19/Tenm2/Nlgn2/Ctnna2/Ptprz1	23
GO:0019911	MF	GO:0019911	structural constituent of myelin sheath	5/640	10/28275	1.34168e-06	0.000113596	8.96026e-05	Mal/Plp1/Pllp/Mbp/Ncmap	5
GO:0003713	MF	GO:0003713	transcription coactivator activity	20/640	258/28275	2.03893e-06	0.000155367	0.000122551	Atn1/Zmiz1/Arid5b/Pcbd1/Prmt2/Zfpm2/Brd4/Notch1/Tgfb1i1/Maml2/Pml/Phf2/Bcl9/Usp22/Maml1/Actn4/Naca/Dot1l/Ssbp3/Bcl9l	20
GO:0031267	MF	GO:0031267	small GTPase binding	21/640	285/28275	2.55784e-06	0.000177189	0.000139763	Dvl3/Bicd1/Ndrg1/Eps8/Gria1/Gdi2/Cdc42bpb/Arhgdia/Dock7/Adcyap1r1/Mtss2/Diaph2/Fmnl2/Sh3bp4/Micall2/Bicd2/Dock5/Whamm/Mical3/Sytl5/Fmnl1	21
GO:0003712	MF	GO:0003712	transcription coregulator activity	29/640	488/28275	2.80429e-06	0.000178073	0.000140461	Atn1/Zmiz1/Med15/Med13l/Arid5b/Pcbd1/Prmt2/Zfpm2/Smarcd1/Brd4/Tbl1x/Ptpn14/Notch1/Supt20/Atf7ip/Tgfb1i1/Maml2/Tle3/Pml/Phf2/Bcl9/Spen/Usp22/Maml1/Actn4/Naca/Dot1l/Ssbp3/Bcl9l	29
GO:0008022	MF	GO:0008022	protein C-terminus binding	18/640	232/28275	6.47153e-06	0.000379331	0.00029921	Sp1/Polr2a/Ywhab/Dbnl/Gria1/Vamp2/Pabpc1/Srebf2/Synj1/Scaf4/Tbl1x/Ppp1r9a/Prrc2c/Kcnk3/Ptk2b/Erbb2/Numa1/Vgll3	18
GO:0120013	MF	GO:0120013	lipid transfer activity	8/640	46/28275	8.05849e-06	0.000438612	0.00034597	Gramd1a/Pltp/Abcg1/Pitpnm1/Pitpnm2/Gramd1b/Stard5/Pitpnb	8
GO:0017124	MF	GO:0017124	SH3 domain binding	13/640	133/28275	1.08043e-05	0.000548858	0.00043293	Adam19/Plscr3/Evl/Sh3bp1/Cblb/Synj1/Afap1l2/Lrp2/Wasf2/Cit/Cbl/Sirpa/Abi1	13
GO:0042800	MF	GO:0042800	histone methyltransferase activity (H3-K4 specific)	5/640	17/28275	2.88801e-05	0.00137541	0.0010849	Kmt2a/Kmt2b/Setd1b/Setd1a/Nsd3	5
GO:0042054	MF	GO:0042054	histone methyltransferase activity	8/640	56/28275	3.59653e-05	0.00161209	0.00127159	Kmt2a/Kmt2b/Prmt2/Setd5/Setd1b/Setd1a/Nsd3/Dot1l	8
GO:0018024	MF	GO:0018024	histone-lysine N-methyltransferase activity	7/640	42/28275	3.99242e-05	0.00169012	0.00133314	Kmt2a/Kmt2b/Setd5/Setd1b/Setd1a/Nsd3/Dot1l	7
GO:0004714	MF	GO:0004714	transmembrane receptor protein tyrosine kinase activity	8/640	58/28275	4.66436e-05	0.00186651	0.00147227	Ddr1/Fgfr4/Igf1r/Flt4/Ror2/Fgfr1/Ntrk3/Erbb2	8
GO:0008526	MF	GO:0008526	phosphatidylinositol transfer activity	4/640	10/28275	4.89899e-05	0.00186651	0.00147227	Pltp/Pitpnm1/Pitpnm2/Pitpnb	4
GO:0008525	MF	GO:0008525	phosphatidylcholine transporter activity	5/640	20/28275	6.83981e-05	0.00248187	0.00195766	Pltp/Abcg1/Pitpnm1/Pitpnm2/Pitpnb	5
GO:0001227	MF	GO:0001227	DNA-binding transcription repressor activity, RNA polymerase II-specific	20/640	332/28275	7.97202e-05	0.00265433	0.00209369	Mnt/Tcf7/Sp2/Myc/Srebf2/Ets2/Gtf2ird1/Rela/Etv6/Heyl/Zfp57/Bach2/Erf/Zfp536/E2f8/Zbtb21/Zfp668/Foxk1/Zbtb34/Zbtb10	20
GO:0015631	MF	GO:0015631	tubulin binding	22/640	386/28275	8.08275e-05	0.00265433	0.00209369	Ndrg1/Kif19a/Clip3/Kif1a/Prune1/Ttll12/Reep3/Dip2b/Kif5c/Bcl2l11/Macf1/Stmn1/Dcx/Diaph2/Mid1/Tbcel/Vash2/Whamm/Jakmip1/Numa1/Cgn/Kif5a	22
GO:0120020	MF	GO:0120020	cholesterol transfer activity	5/640	21/28275	8.81054e-05	0.00265433	0.00209369	Gramd1a/Pltp/Abcg1/Gramd1b/Stard5	5
GO:0001217	MF	GO:0001217	DNA-binding transcription repressor activity	20/640	335/28275	9.01157e-05	0.00265433	0.00209369	Mnt/Tcf7/Sp2/Myc/Srebf2/Ets2/Gtf2ird1/Rela/Etv6/Heyl/Zfp57/Bach2/Erf/Zfp536/E2f8/Zbtb21/Zfp668/Foxk1/Zbtb34/Zbtb10	20
GO:0005539	MF	GO:0005539	glycosaminoglycan binding	16/640	233/28275	9.05678e-05	0.00265433	0.00209369	Fgfr4/Sulf2/Ptch1/Sema5a/Rspo1/Sfrp1/Slit2/Fgfr1/Adgrg1/Ptprf/Cfhr2/Hk1/Agrn/Nav2/Lipg/Slit3	16
GO:0030215	MF	GO:0030215	semaphorin receptor binding	5/640	22/28275	0.000111903	0.00304535	0.00240212	Sema6b/Sema6a/Sema5a/Sh3bp1/Sema4b	5
GO:0120015	MF	GO:0120015	sterol transfer activity	5/640	22/28275	0.000111903	0.00304535	0.00240212	Gramd1a/Pltp/Abcg1/Gramd1b/Stard5	5
GO:0004713	MF	GO:0004713	protein tyrosine kinase activity	11/640	128/28275	0.000163239	0.00421386	0.00332382	Ddr1/Fgfr4/Igf1r/Flt4/Ror2/Aatk/Fgfr1/Ntrk3/Ptk2b/Erbb2/Peak1	11
GO:0008017	MF	GO:0008017	microtubule binding	17/640	271/28275	0.0001659	0.00421386	0.00332382	Ndrg1/Kif19a/Clip3/Kif1a/Reep3/Kif5c/Bcl2l11/Macf1/Dcx/Diaph2/Mid1/Vash2/Whamm/Jakmip1/Numa1/Cgn/Kif5a	17
GO:0035591	MF	GO:0035591	signaling adaptor activity	8/640	70/28275	0.000181148	0.00445274	0.00351225	Gab2/Sh2b2/Eps8/Sav1/Afap1l2/Gnb1/Sh3rf1/Abi1	8
GO:0005085	MF	GO:0005085	guanyl-nucleotide exchange factor activity	14/640	200/28275	0.000200738	0.00478007	0.00377044	Vav2/Abr/Rasgef1c/Ralgps2/Dock7/Denn2b/Dock6/Psd/Dennd2a/Plekhg5/Rapgef1/Iqsec3/Arhgef1/Dock5	14
GO:0005160	MF	GO:0005160	transforming growth factor beta receptor binding	5/640	25/28275	0.000213444	0.00492861	0.0038876	Tgfb1/Tgfb3/Lrg1/Tgfb2/Tgfbrap1	5
GO:0016278	MF	GO:0016278	lysine N-methyltransferase activity	7/640	56/28275	0.000261098	0.00568448	0.00448382	Kmt2a/Kmt2b/Setd5/Setd1b/Setd1a/Nsd3/Dot1l	7
GO:0016279	MF	GO:0016279	protein-lysine N-methyltransferase activity	7/640	56/28275	0.000261098	0.00568448	0.00448382	Kmt2a/Kmt2b/Setd5/Setd1b/Setd1a/Nsd3/Dot1l	7
GO:0060090	MF	GO:0060090	molecular adaptor activity	22/640	421/28275	0.000276084	0.00584378	0.00460947	Dvl3/Bicd1/Gab2/Sh2b2/Eps8/Vamp2/Sav1/Zswim8/Peli2/Myh9/Septin3/Smarcd1/Afap1l2/Gnb1/Wwc2/Sh3rf1/Bicd2/Hip1/Retreg2/Abi1/Dlgap4/Syne2	22
GO:0033218	MF	GO:0033218	amide binding	23/640	452/28275	0.000295597	0.00608771	0.00480188	Folh1/Prlr/Igf1r/Clip3/Pltp/Avpr1a/Gria1/Tap2/Cd74/Pcx/Rela/Fasn/Gpr37l1/Adcyap1r1/Furin/Dhcr24/Mag/Scarb1/Anpep/Tgfb2/Clstn1/Fzd5/Maml1	23
GO:0019199	MF	GO:0019199	transmembrane receptor protein kinase activity	8/640	76/28275	0.000321396	0.00631097	0.00497798	Ddr1/Fgfr4/Igf1r/Flt4/Ror2/Fgfr1/Ntrk3/Erbb2	8
GO:0002020	MF	GO:0002020	protease binding	13/640	185/28275	0.000323002	0.00631097	0.00497798	Vwf/Dvl3/Adamtsl4/Kng1/Chl1/Tnfrsf1a/Furin/Tnfrsf23/Mbp/Ccbe1/Sh3pxd2a/Bcl2/Kng2	13
GO:0005092	MF	GO:0005092	GDP-dissociation inhibitor activity	4/640	16/28275	0.000381011	0.00725826	0.00572519	Gdi2/Arhgdia/Sesn2/Sh3bp4	4
GO:0005548	MF	GO:0005548	phospholipid transporter activity	7/640	60/28275	0.000402225	0.00741707	0.00585046	Pltp/Plscr3/Abcg1/Pitpnm1/Mfsd2a/Pitpnm2/Pitpnb	7
GO:0001664	MF	GO:0001664	G protein-coupled receptor binding	18/640	320/28275	0.000408815	0.00741707	0.00585046	Tulp3/Dvl3/Bicd1/Avpr1a/Gria1/Itgb4/Sav1/Ror2/Ptch1/C3/Wnt2b/Rspo1/Adrb3/Sfrp1/Gnai2/Arhgef1/Znrf3/Penk	18
GO:0045499	MF	GO:0045499	chemorepellent activity	5/640	29/28275	0.000442744	0.00756399	0.00596634	Sema6b/Sema6a/Sema5a/Sema4b/Slit2	5
GO:0045309	MF	GO:0045309	protein phosphorylated amino acid binding	7/640	61/28275	0.000445612	0.00756399	0.00596634	Vav2/Ywhab/Cblb/Scaf4/Cbl/Sirpa/Pcif1	7
GO:0004725	MF	GO:0004725	protein tyrosine phosphatase activity	9/640	100/28275	0.000450116	0.00756399	0.00596634	Ptpn21/Ptpn14/Dusp11/Ptprf/Ptpn23/Tns2/Ptpdc1/Dusp15/Ptprz1	9
GO:0030971	MF	GO:0030971	receptor tyrosine kinase binding	8/640	80/28275	0.000456619	0.00756399	0.00596634	Gab2/Sh2b2/Cblb/Pitpnm1/Ptpn14/Pitpnm2/Ptprf/Cbl	8
GO:0008574	MF	GO:0008574	plus-end-directed microtubule motor activity	4/640	17/28275	0.000489359	0.00793387	0.0062581	Kif19a/Kif1a/Kif5c/Kif5a	4
GO:0030674	MF	GO:0030674	protein-macromolecule adaptor activity	18/640	326/28275	0.000508923	0.00807916	0.0063727	Dvl3/Bicd1/Gab2/Sh2b2/Eps8/Vamp2/Sav1/Zswim8/Peli2/Myh9/Afap1l2/Gnb1/Sh3rf1/Bicd2/Hip1/Retreg2/Abi1/Syne2	18
GO:0008201	MF	GO:0008201	heparin binding	12/640	170/28275	0.000520455	0.0080936	0.00638409	Fgfr4/Ptch1/Rspo1/Sfrp1/Slit2/Fgfr1/Adgrg1/Ptprf/Cfhr2/Nav2/Lipg/Slit3	12
GO:0015248	MF	GO:0015248	sterol transporter activity	5/640	32/28275	0.000709947	0.0108196	0.00853431	Gramd1a/Pltp/Abcg1/Gramd1b/Stard5	5
GO:0046332	MF	GO:0046332	SMAD binding	8/640	86/28275	0.000742698	0.0110968	0.00875295	Zmiz1/Sav1/Tgfb1i1/Smad1/Pml/Pmepa1/Tgfbrap1/Zc3h3	8
GO:1901681	MF	GO:1901681	sulfur compound binding	16/640	284/28275	0.000825283	0.0120936	0.00953921	Fgfr4/Ptch1/Sema5a/Pcx/Rspo1/Sfrp1/Slit2/Fgfr1/Adgrg1/Ptprf/Cfhr2/Pcif1/Agrn/Nav2/Lipg/Slit3	16
GO:0008276	MF	GO:0008276	protein methyltransferase activity	8/640	89/28275	0.000931939	0.0133988	0.0105688	Kmt2a/Kmt2b/Prmt2/Setd5/Setd1b/Setd1a/Nsd3/Dot1l	8
GO:0005096	MF	GO:0005096	GTPase activator activity	14/640	236/28275	0.0010469	0.014773	0.0116527	Sipa1l2/Abr/Gdi2/Sh3bp1/Arhgdia/Arhgap39/Mtss2/Fam13b/Arhgef1/Git2/Tbc1d10b/Dock5/Arhgap23/Agap1	14
GO:0008170	MF	GO:0008170	N-methyltransferase activity	8/640	91/28275	0.00107824	0.0149385	0.0117833	Kmt2a/Kmt2b/Prmt2/Setd5/Setd1b/Setd1a/Nsd3/Dot1l	8
GO:0050815	MF	GO:0050815	phosphoserine residue binding	3/640	10/28275	0.00122995	0.0164528	0.0129777	Ywhab/Scaf4/Pcif1	3
GO:0004674	MF	GO:0004674	protein serine/threonine kinase activity	21/640	441/28275	0.00123072	0.0164528	0.0129777	Braf/Cdk12/Cilk1/Map3k14/Cdc42bpb/Brd4/Aatk/Dclk1/Cit/Pak4/Smg1/Mast3/Dclk3/Mast4/Sik2/Cdk6/Mapk6/Map3k9/Aak1/Ptk2b/Taok3	21
GO:0032794	MF	GO:0032794	GTPase activating protein binding	4/640	22/28275	0.00137493	0.0180443	0.0142331	Cdh1/Plxnb1/Fmnl1/Mex3b	4
GO:0005319	MF	GO:0005319	lipid transporter activity	11/640	165/28275	0.00139713	0.0180443	0.0142331	Gramd1a/Pltp/Plscr3/Abcg1/Pitpnm1/Slc2a1/Mfsd2a/Pitpnm2/Gramd1b/Stard5/Pitpnb	11
GO:0042578	MF	GO:0042578	phosphoric ester hydrolase activity	18/640	357/28275	0.00143305	0.0181997	0.0143557	Pld3/Pde1c/Cnp/Prune1/Tns3/Ptpn21/Synj1/Ptpn14/Gnb1/Dusp11/Ptprf/Ptpn23/Tns2/Ptpdc1/Mtmr12/Pde3a/Dusp15/Ptprz1	18
GO:1990782	MF	GO:1990782	protein tyrosine kinase binding	9/640	118/28275	0.00147965	0.0184835	0.0145795	Gab2/Sh2b2/Cblb/Pitpnm1/Ptpn14/Pitpnm2/Ptprf/Cbl/Sirpa	9
GO:0044389	MF	GO:0044389	ubiquitin-like protein ligase binding	17/640	332/28275	0.00163064	0.0194649	0.0153535	Polr2a/Myod1/Erbb3/Ywhaz/Myc/Rela/Hgs/Trib1/Scn5a/Mid1/Slf2/Pml/Fzd5/Grik2/Bcl2/Ptk2b/Erbb2	17
GO:0070840	MF	GO:0070840	dynein complex binding	4/640	23/28275	0.00163484	0.0194649	0.0153535	Bicd1/Bcl2l11/Bicd2/Numa1	4
GO:0120014	MF	GO:0120014	phospholipid transfer activity	4/640	23/28275	0.00163484	0.0194649	0.0153535	Pltp/Pitpnm1/Pitpnm2/Pitpnb	4
GO:0048495	MF	GO:0048495	Roundabout binding	3/640	11/28275	0.00166283	0.0194934	0.0153761	Tgfb1i1/Slit2/Slit3	3
GO:0005543	MF	GO:0005543	phospholipid binding	21/640	459/28275	0.00199883	0.0227398	0.0179368	Tulp3/Gab2/Pltp/Vamp2/Pitpnm1/Tln1/Pitpnm2/Mtss2/Psd/Scarb1/Hip1/Gramd1b/Plekha4/Sh3pxd2b/Fcho2/Wdfy3/Pitpnb/Sh3pxd2a/Sytl5/Agap1/Numa1	21
GO:0050997	MF	GO:0050997	quaternary ammonium group binding	5/640	40/28275	0.00199943	0.0227398	0.0179368	Pltp/Pitpnm1/Chrnb2/Pitpnm2/Pitpnb	5
GO:0008353	MF	GO:0008353	RNA polymerase II CTD heptapeptide repeat kinase activity	3/640	12/28275	0.00217997	0.0243332	0.0191936	Cdk12/Brd4/Cdk6	3
GO:0005109	MF	GO:0005109	frizzled binding	5/640	41/28275	0.00223533	0.0243332	0.0191936	Dvl3/Ror2/Wnt2b/Sfrp1/Znrf3	5
GO:0043175	MF	GO:0043175	RNA polymerase core enzyme binding	5/640	41/28275	0.00223533	0.0243332	0.0191936	Scaf4/Brd4/Scaf1/Pcif1/Erbb2	5
GO:0005201	MF	GO:0005201	extracellular matrix structural constituent	10/640	150/28275	0.00226856	0.0243471	0.0192046	Col18a1/Vwf/Fga/Tinagl1/Col4a6/Slit2/Bmper/Agrn/Mmrn1/Hmcn2	10
GO:0042277	MF	GO:0042277	peptide binding	18/640	374/28275	0.00237743	0.0249395	0.0196718	Folh1/Prlr/Igf1r/Avpr1a/Gria1/Tap2/Cd74/Rela/Gpr37l1/Adcyap1r1/Furin/Dhcr24/Scarb1/Anpep/Tgfb2/Clstn1/Fzd5/Maml1	18
GO:0031625	MF	GO:0031625	ubiquitin protein ligase binding	16/640	315/28275	0.00238921	0.0249395	0.0196718	Polr2a/Myod1/Erbb3/Ywhaz/Myc/Rela/Trib1/Scn5a/Mid1/Slf2/Pml/Fzd5/Grik2/Bcl2/Ptk2b/Erbb2	16
GO:0017134	MF	GO:0017134	fibroblast growth factor binding	4/640	26/28275	0.00261596	0.0269374	0.0212477	Fgfr4/Fgfr1/Scn5a/Ptprz1	4
GO:0019902	MF	GO:0019902	phosphatase binding	13/640	233/28275	0.00266891	0.0271162	0.0213888	Cdh1/Gab2/Cabin1/Flt4/Atp2b4/Slc9a1/Ppp1r9a/Sirpa/Ppp1r10/Tprn/Bcl2/Erbb2/Ell	13
GO:0031994	MF	GO:0031994	insulin-like growth factor I binding	3/640	13/28275	0.00278657	0.027939	0.0220378	Igf1r/Itgb4/Lrp2	3
GO:0003774	MF	GO:0003774	cytoskeletal motor activity	8/640	106/28275	0.00285192	0.0282229	0.0222618	Kif19a/Kif1a/Pmp22/Dync1h1/Myh9/Kif5c/Dnah8/Kif5a	8
GO:0042393	MF	GO:0042393	histone binding	15/640	294/28275	0.00308738	0.0301613	0.0237907	Kmt2a/Ttll12/Brd4/Phf1/Tbl1x/Kmt2e/Morc4/Tnks/Smarcc1/Sbno2/Phf2/Baz2a/Tspyl2/Chd7/Scml4	15
GO:0003777	MF	GO:0003777	microtubule motor activity	6/640	64/28275	0.00323891	0.0312411	0.0246425	Kif19a/Kif1a/Dync1h1/Kif5c/Dnah8/Kif5a	6
GO:0019903	MF	GO:0019903	protein phosphatase binding	11/640	185/28275	0.00341703	0.0323352	0.0255055	Cdh1/Gab2/Cabin1/Flt4/Atp2b4/Slc9a1/Ppp1r9a/Sirpa/Ppp1r10/Bcl2/Erbb2	11
GO:0019207	MF	GO:0019207	kinase regulator activity	13/640	240/28275	0.00343721	0.0323352	0.0255055	Tgfb1/Gprc5b/Erbb3/Ywhab/Spry2/Afap1l2/Cit/Trib1/Cnppd1/Wdr81/Wdr91/Abi1/Ccni	13
GO:0051219	MF	GO:0051219	phosphoprotein binding	8/640	110/28275	0.00358327	0.0332456	0.0262235	Vav2/Ywhab/Cblb/Scaf4/Cbl/Mid1/Sirpa/Pcif1	8
GO:0035091	MF	GO:0035091	phosphatidylinositol binding	14/640	270/28275	0.00362124	0.0332456	0.0262235	Tulp3/Gab2/Pitpnm1/Tln1/Pitpnm2/Mtss2/Hip1/Plekha4/Sh3pxd2b/Fcho2/Wdfy3/Pitpnb/Sh3pxd2a/Numa1	14
GO:0005520	MF	GO:0005520	insulin-like growth factor binding	4/640	29/28275	0.00393942	0.0345039	0.0272161	Igf1r/Itgb4/Lrp2/Htra3	4
GO:0017147	MF	GO:0017147	Wnt-protein binding	4/640	29/28275	0.00393942	0.0345039	0.0272161	Sfrp5/Ror2/Sfrp1/Fzd5	4
GO:0031210	MF	GO:0031210	phosphatidylcholine binding	4/640	29/28275	0.00393942	0.0345039	0.0272161	Pltp/Pitpnm1/Pitpnm2/Pitpnb	4
GO:0043325	MF	GO:0043325	phosphatidylinositol-3,4-bisphosphate binding	4/640	29/28275	0.00393942	0.0345039	0.0272161	Gab2/Hip1/Plekha4/Sh3pxd2a	4
GO:0001540	MF	GO:0001540	amyloid-beta binding	6/640	67/28275	0.00407332	0.0352713	0.0278214	Gria1/Cd74/Scarb1/Tgfb2/Clstn1/Fzd5	6
GO:0008179	MF	GO:0008179	adenylate cyclase binding	3/640	16/28275	0.00518761	0.0444153	0.035034	Gria1/Cap1/Adcyap1r1	3
GO:0019894	MF	GO:0019894	kinesin binding	5/640	51/28275	0.00582554	0.0493229	0.0389051	Clstn1/Kcna2/Shtn1/Jakmip1/Kif5a	5
GO:0061629	MF	GO:0061629	RNA polymerase II-specific DNA-binding transcription factor binding	17/640	377/28275	0.0058992	0.0493977	0.038964	Sp1/Tead3/Gata6/Arid1a/Myod1/Prmt2/Zfpm2/Ets2/Rela/Tcf7l2/Lrp2/Tgfb1i1/Trib1/Spen/Setd1a/Actn4/Dot1l	17

## Sheet: Cluster 3
	ONTOLOGY	ID	Description	GeneRatio	BgRatio	pvalue	p.adjust	qvalue	geneID	Count
GO:0006631	BP	GO:0006631	fatty acid metabolic process	40/384	446/28814	1.93084e-21	6.56485e-18	5.44496e-18	Mlxipl/Pdk1/Mid1ip1/Plin5/Lpl/Aig1/Acot2/Ephx2/Ppara/Eci1/Hsd17b4/Echs1/Hadha/Acadl/Lpgat1/Acoxl/Acss1/Etfdh/Cyp2u1/Hadh/Abcd3/Decr1/Cpt2/Fabp3/Acads/Dgat2/Nudt7/Acat1/Etfa/Acot11/Acaa2/Pdk2/Echdc3/Fads6/Ech1/Hadhb/Acadm/Ptgr2/Mlycd/Cpt1b	40
GO:0009062	BP	GO:0009062	fatty acid catabolic process	22/384	101/28814	1.09111e-20	1.85489e-17	1.53847e-17	Plin5/Aig1/Acot2/Eci1/Hsd17b4/Echs1/Hadha/Acadl/Acoxl/Etfdh/Hadh/Abcd3/Decr1/Cpt2/Acads/Nudt7/Acat1/Etfa/Acaa2/Hadhb/Acadm/Mlycd	22
GO:0019395	BP	GO:0019395	fatty acid oxidation	22/384	113/28814	1.47787e-19	1.67492e-16	1.3892e-16	Plin5/Ppara/Eci1/Hsd17b4/Echs1/Hadha/Acadl/Acoxl/Etfdh/Hadh/Abcd3/Decr1/Cpt2/Fabp3/Acads/Dgat2/Acat1/Etfa/Acaa2/Hadhb/Acadm/Mlycd	22
GO:0006635	BP	GO:0006635	fatty acid beta-oxidation	19/384	76/28814	2.87401e-19	2.44291e-16	2.02618e-16	Plin5/Eci1/Hsd17b4/Echs1/Hadha/Acadl/Acoxl/Etfdh/Hadh/Abcd3/Decr1/Cpt2/Acads/Acat1/Etfa/Acaa2/Hadhb/Acadm/Mlycd	19
GO:0034440	BP	GO:0034440	lipid oxidation	22/384	121/28814	7.04985e-19	4.7939e-16	3.97612e-16	Plin5/Ppara/Eci1/Hsd17b4/Echs1/Hadha/Acadl/Acoxl/Etfdh/Hadh/Abcd3/Decr1/Cpt2/Fabp3/Acads/Dgat2/Acat1/Etfa/Acaa2/Hadhb/Acadm/Mlycd	22
GO:0072329	BP	GO:0072329	monocarboxylic acid catabolic process	22/384	122/28814	8.49729e-19	4.81513e-16	3.99373e-16	Plin5/Aig1/Acot2/Eci1/Hsd17b4/Echs1/Hadha/Acadl/Acoxl/Etfdh/Hadh/Abcd3/Decr1/Cpt2/Acads/Nudt7/Acat1/Etfa/Acaa2/Hadhb/Acadm/Mlycd	22
GO:0030258	BP	GO:0030258	lipid modification	26/384	216/28814	1.93022e-17	9.37537e-15	7.77604e-15	Plin5/Ephx2/Ppara/Eci1/Hsd17b4/Echs1/Inpp5a/Hadha/Acadl/Acoxl/Etfdh/Hadh/Abcd3/Decr1/Cpt2/Fabp3/Acads/Dgat2/Acat1/Etfa/Inpp5j/Acaa2/Inpp4b/Hadhb/Acadm/Mlycd	26
GO:0044282	BP	GO:0044282	small molecule catabolic process	31/384	334/28814	2.83495e-17	1.20485e-14	9.99318e-15	Gcat/Plin5/Aig1/Acot2/Eci1/Hsd17b4/Impa2/Echs1/Inpp5a/Hadha/Acadl/Pnkd/Acoxl/Etfdh/Hadh/Abcd3/Decr1/Cpt2/Cda/Acads/Nudt7/Acat1/Etfa/Inpp5j/Aldh5a1/Acaa2/Inpp4b/Hibch/Hadhb/Acadm/Mlycd	31
GO:0046395	BP	GO:0046395	carboxylic acid catabolic process	25/384	219/28814	2.88558e-16	1.09011e-13	9.04149e-14	Gcat/Plin5/Aig1/Acot2/Eci1/Hsd17b4/Echs1/Hadha/Acadl/Acoxl/Etfdh/Hadh/Abcd3/Decr1/Cpt2/Acads/Nudt7/Acat1/Etfa/Aldh5a1/Acaa2/Hibch/Hadhb/Acadm/Mlycd	25
GO:0016054	BP	GO:0016054	organic acid catabolic process	25/384	221/28814	3.58304e-16	1.21823e-13	1.01042e-13	Gcat/Plin5/Aig1/Acot2/Eci1/Hsd17b4/Echs1/Hadha/Acadl/Acoxl/Etfdh/Hadh/Abcd3/Decr1/Cpt2/Acads/Nudt7/Acat1/Etfa/Aldh5a1/Acaa2/Hibch/Hadhb/Acadm/Mlycd	25
GO:0044242	BP	GO:0044242	cellular lipid catabolic process	24/384	224/28814	4.86383e-15	1.50336e-12	1.24691e-12	Plin5/Lpl/Aig1/Acot2/Eci1/Hsd17b4/Echs1/Hadha/Acadl/Acoxl/Etfdh/Hadh/Abcd3/Decr1/Cpt2/Acads/Plbd1/Nudt7/Acat1/Etfa/Acaa2/Hadhb/Acadm/Mlycd	24
GO:0016042	BP	GO:0016042	lipid catabolic process	27/384	329/28814	6.84917e-14	1.9406e-11	1.60955e-11	Plin5/Lpl/Aig1/Acot2/Eci1/Hsd17b4/Echs1/Hadha/Acadl/Acoxl/Nceh1/Etfdh/Hadh/Pla2g12a/Abcd3/Decr1/Cpt2/Acads/Plbd1/Nudt7/Acat1/Etfa/Acaa2/Hadhb/Plaat3/Acadm/Mlycd	27
GO:0006637	BP	GO:0006637	acyl-CoA metabolic process	14/384	88/28814	1.15987e-11	2.81682e-09	2.33631e-09	Pdk1/Acot2/Hsd17b4/Acss1/Ppcs/Dgat2/Nudt7/Acat1/Mcee/Acot11/Acaa2/Pdk2/Suclg2/Mlycd	14
GO:0035383	BP	GO:0035383	thioester metabolic process	14/384	88/28814	1.15987e-11	2.81682e-09	2.33631e-09	Pdk1/Acot2/Hsd17b4/Acss1/Ppcs/Dgat2/Nudt7/Acat1/Mcee/Acot11/Acaa2/Pdk2/Suclg2/Mlycd	14
GO:0033865	BP	GO:0033865	nucleoside bisphosphate metabolic process	15/384	110/28814	2.11032e-11	4.22064e-09	3.50065e-09	Pdk1/Acot2/Hsd17b4/Acss1/Ppcs/Dgat2/Nudt7/Acat1/Mcee/Pank1/Acot11/Acaa2/Pdk2/Suclg2/Mlycd	15
GO:0033875	BP	GO:0033875	ribonucleoside bisphosphate metabolic process	15/384	110/28814	2.11032e-11	4.22064e-09	3.50065e-09	Pdk1/Acot2/Hsd17b4/Acss1/Ppcs/Dgat2/Nudt7/Acat1/Mcee/Pank1/Acot11/Acaa2/Pdk2/Suclg2/Mlycd	15
GO:0034032	BP	GO:0034032	purine nucleoside bisphosphate metabolic process	15/384	110/28814	2.11032e-11	4.22064e-09	3.50065e-09	Pdk1/Acot2/Hsd17b4/Acss1/Ppcs/Dgat2/Nudt7/Acat1/Mcee/Pank1/Acot11/Acaa2/Pdk2/Suclg2/Mlycd	15
GO:0006084	BP	GO:0006084	acetyl-CoA metabolic process	8/384	35/28814	1.59024e-08	3.00379e-06	2.49137e-06	Pdk1/Acss1/Ppcs/Nudt7/Acat1/Acaa2/Pdk2/Mlycd	8
GO:0010565	BP	GO:0010565	regulation of cellular ketone metabolic process	14/384	153/28814	1.97469e-08	3.53366e-06	2.93086e-06	Mlxipl/Pdk1/Mid1ip1/Plin5/Nr1d1/Ppara/Acadl/Lpgat1/Fabp3/Dgat2/Pdk2/Sirt5/Kcnma1/Mlycd	14
GO:0009259	BP	GO:0009259	ribonucleotide metabolic process	21/384	364/28814	2.48362e-08	4.22216e-06	3.50191e-06	Mlxipl/Pdk1/Slc25a13/Nme2/Acot2/Esrrb/Ppara/Hsd17b4/Acss1/Ppcs/Cda/Dgat2/Nudt7/Acat1/Mcee/Pank1/Acot11/Acaa2/Pdk2/Suclg2/Mlycd	21
GO:0062012	BP	GO:0062012	regulation of small molecule metabolic process	21/384	371/28814	3.44257e-08	5.57368e-06	4.62288e-06	Mlxipl/Pdk1/Mid1ip1/Plin5/Nr1d1/Esrrb/Thrb/Ephx2/Ppara/Acadl/Lpgat1/Cda/Fabp3/Dgat2/Cacna1a/Fgf1/Pdk2/Sirt5/Acadm/Kcnma1/Mlycd	21
GO:0019693	BP	GO:0019693	ribose phosphate metabolic process	21/384	376/28814	4.32571e-08	6.52739e-06	5.4139e-06	Mlxipl/Pdk1/Slc25a13/Nme2/Acot2/Esrrb/Ppara/Hsd17b4/Acss1/Ppcs/Cda/Dgat2/Nudt7/Acat1/Mcee/Pank1/Acot11/Acaa2/Pdk2/Suclg2/Mlycd	21
GO:0009117	BP	GO:0009117	nucleotide metabolic process	23/384	447/28814	4.41559e-08	6.52739e-06	5.4139e-06	Mlxipl/Pdk1/Slc25a13/Nme2/Acot2/Esrrb/Nudt13/Ppara/Hsd17b4/Acss1/Ppcs/Cda/Idh2/Dgat2/Nudt7/Acat1/Mcee/Pank1/Acot11/Acaa2/Pdk2/Suclg2/Mlycd	23
GO:0009150	BP	GO:0009150	purine ribonucleotide metabolic process	20/384	345/28814	4.95619e-08	7.02127e-06	5.82352e-06	Mlxipl/Pdk1/Slc25a13/Nme2/Acot2/Esrrb/Ppara/Hsd17b4/Acss1/Ppcs/Dgat2/Nudt7/Acat1/Mcee/Pank1/Acot11/Acaa2/Pdk2/Suclg2/Mlycd	20
GO:0006753	BP	GO:0006753	nucleoside phosphate metabolic process	23/384	455/28814	6.08875e-08	8.2807e-06	6.86811e-06	Mlxipl/Pdk1/Slc25a13/Nme2/Acot2/Esrrb/Nudt13/Ppara/Hsd17b4/Acss1/Ppcs/Cda/Idh2/Dgat2/Nudt7/Acat1/Mcee/Pank1/Acot11/Acaa2/Pdk2/Suclg2/Mlycd	23
GO:0019217	BP	GO:0019217	regulation of fatty acid metabolic process	11/384	102/28814	1.23055e-07	1.58988e-05	1.31867e-05	Mlxipl/Pdk1/Mid1ip1/Plin5/Ppara/Acadl/Lpgat1/Fabp3/Dgat2/Pdk2/Mlycd	11
GO:0006085	BP	GO:0006085	acetyl-CoA biosynthetic process	6/384	19/28814	1.26256e-07	1.58988e-05	1.31867e-05	Pdk1/Acss1/Ppcs/Acat1/Pdk2/Mlycd	6
GO:0042180	BP	GO:0042180	cellular ketone metabolic process	16/384	236/28814	1.33574e-07	1.62197e-05	1.34528e-05	Mlxipl/Pdk1/Mid1ip1/Plin5/Nr1d1/Ppara/Acadl/Pnkd/Coq8a/Lpgat1/Fabp3/Dgat2/Pdk2/Sirt5/Kcnma1/Mlycd	16
GO:0006163	BP	GO:0006163	purine nucleotide metabolic process	20/384	369/28814	1.47647e-07	1.73104e-05	1.43574e-05	Mlxipl/Pdk1/Slc25a13/Nme2/Acot2/Esrrb/Ppara/Hsd17b4/Acss1/Ppcs/Dgat2/Nudt7/Acat1/Mcee/Pank1/Acot11/Acaa2/Pdk2/Suclg2/Mlycd	20
GO:0090407	BP	GO:0090407	organophosphate biosynthetic process	23/384	482/28814	1.70674e-07	1.93431e-05	1.60434e-05	Pdk1/Slc25a13/Efr3b/Nme2/Ppara/Impa2/Pcyt2/Lpgat1/Acss1/Ppcs/Cda/Fabp3/Idh2/Acat1/Ppip5k1/Pank1/Ttc7/Socs5/Fgf2/Pdk2/Chpt1/Plaat3/Mlycd	23
GO:0033539	BP	GO:0033539	fatty acid beta-oxidation using acyl-CoA dehydrogenase	5/384	11/28814	1.77163e-07	1.94308e-05	1.61161e-05	Acadl/Etfdh/Acads/Etfa/Acadm	5
GO:0046486	BP	GO:0046486	glycerolipid metabolic process	20/384	381/28814	2.46262e-07	2.61654e-05	2.17019e-05	Plin5/Lpl/Ctdnep1/Efr3b/Thrb/Impa2/Pcyt2/Inpp5a/Hadha/Lpgat1/Fabp3/Dgat2/Inpp5j/Ttc7/Socs5/Fgf2/Inpp4b/Pitpnc1/Chpt1/Plaat3	20
GO:0072521	BP	GO:0072521	purine-containing compound metabolic process	20/384	392/28814	3.86436e-07	3.98146e-05	3.30227e-05	Mlxipl/Pdk1/Slc25a13/Nme2/Acot2/Esrrb/Ppara/Hsd17b4/Acss1/Ppcs/Dgat2/Nudt7/Acat1/Mcee/Pank1/Acot11/Acaa2/Pdk2/Suclg2/Mlycd	20
GO:0033866	BP	GO:0033866	nucleoside bisphosphate biosynthetic process	7/384	36/28814	4.23015e-07	3.99514e-05	3.31362e-05	Pdk1/Acss1/Ppcs/Acat1/Pank1/Pdk2/Mlycd	7
GO:0034030	BP	GO:0034030	ribonucleoside bisphosphate biosynthetic process	7/384	36/28814	4.23015e-07	3.99514e-05	3.31362e-05	Pdk1/Acss1/Ppcs/Acat1/Pank1/Pdk2/Mlycd	7
GO:0034033	BP	GO:0034033	purine nucleoside bisphosphate biosynthetic process	7/384	36/28814	4.23015e-07	3.99514e-05	3.31362e-05	Pdk1/Acss1/Ppcs/Acat1/Pank1/Pdk2/Mlycd	7
GO:0006091	BP	GO:0006091	generation of precursor metabolites and energy	21/384	436/28814	5.07233e-07	4.64489e-05	3.85252e-05	Mlxipl/Slc25a13/Lyrm7/Nr1d1/Esrrb/Ppara/Ppp1r1a/Nnt/Sdhaf4/Mtfr1/Etfdh/Mfn2/Idh2/Acat1/Etfa/Cox10/Slc25a23/Immp2l/Sdhc/Suclg2/Acadm	21
GO:0006790	BP	GO:0006790	sulfur compound metabolic process	18/384	328/28814	5.19135e-07	4.64489e-05	3.85252e-05	Pdk1/Acot2/Angpt1/Oplah/Hspa9/Hsd17b4/Acss1/Ppcs/Dgat2/Nudt7/Acat1/Mcee/Cacna1a/Acot11/Acaa2/Pdk2/Suclg2/Mlycd	18
GO:0035384	BP	GO:0035384	thioester biosynthetic process	6/384	26/28814	9.90062e-07	8.41552e-05	6.97993e-05	Pdk1/Acss1/Ppcs/Acat1/Pdk2/Mlycd	6
GO:0071616	BP	GO:0071616	acyl-CoA biosynthetic process	6/384	26/28814	9.90062e-07	8.41552e-05	6.97993e-05	Pdk1/Acss1/Ppcs/Acat1/Pdk2/Mlycd	6
GO:0019216	BP	GO:0019216	regulation of lipid metabolic process	19/384	382/28814	1.1047e-06	9.16094e-05	7.59819e-05	Mlxipl/Pdk1/Mid1ip1/Plin5/Eef1a2/Ctdnep1/Nr1d1/Thrb/Ephx2/Ppara/Acadl/Lpgat1/Fabp3/Dgat2/Fgf1/Fgf2/Pdk2/Kcnma1/Mlycd	19
GO:0015980	BP	GO:0015980	energy derivation by oxidation of organic compounds	17/384	312/28814	1.18606e-06	9.60141e-05	7.96352e-05	Mlxipl/Slc25a13/Lyrm7/Nr1d1/Esrrb/Ppp1r1a/Sdhaf4/Mtfr1/Mfn2/Idh2/Etfa/Cox10/Slc25a23/Immp2l/Sdhc/Suclg2/Acadm	17
GO:0045834	BP	GO:0045834	positive regulation of lipid metabolic process	13/384	185/28814	1.34552e-06	0.00010639	8.82409e-05	Mlxipl/Mid1ip1/Plin5/Eef1a2/Ctdnep1/Nr1d1/Ppara/Lpgat1/Fabp3/Dgat2/Fgf1/Fgf2/Mlycd	13
GO:0003012	BP	GO:0003012	muscle system process	20/384	430/28814	1.62258e-06	0.000125381	0.000103993	Akap1/Smtn/Cert1/Ppara/Dsc2/Vegfb/Atp1b1/Edn3/Pdlim5/Dmpk/Ank2/Trim72/Lmod3/Ar/Ttn/Prkg1/Tead1/Ctnna3/Kcnma1/Strit1	20
GO:0046889	BP	GO:0046889	positive regulation of lipid biosynthetic process	10/384	107/28814	1.75376e-06	0.000132506	0.000109902	Mlxipl/Mid1ip1/Plin5/Ctdnep1/Nr1d1/Ppara/Lpgat1/Fabp3/Dgat2/Fgf1	10
GO:0120161	BP	GO:0120161	regulation of cold-induced thermogenesis	11/384	146/28814	4.48471e-06	0.000331478	0.000274932	G0s2/Nr1d1/Ddit3/Acadl/Hadh/Decr1/Cpt2/Alpl/Mfn2/Acot11/Atf4	11
GO:0106106	BP	GO:0106106	cold-induced thermogenesis	11/384	148/28814	5.1141e-06	0.000369956	0.000306846	G0s2/Nr1d1/Ddit3/Acadl/Hadh/Decr1/Cpt2/Alpl/Mfn2/Acot11/Atf4	11
GO:0006650	BP	GO:0006650	glycerophospholipid metabolic process	15/384	277/28814	5.42202e-06	0.000384059	0.000318543	Efr3b/Impa2/Pcyt2/Inpp5a/Hadha/Lpgat1/Fabp3/Inpp5j/Ttc7/Socs5/Fgf2/Inpp4b/Pitpnc1/Chpt1/Plaat3	15
GO:0045017	BP	GO:0045017	glycerolipid biosynthetic process	13/384	213/28814	6.375e-06	0.000442347	0.000366888	Plin5/Lpl/Ctdnep1/Efr3b/Impa2/Pcyt2/Lpgat1/Fabp3/Dgat2/Ttc7/Socs5/Fgf2/Chpt1	13
GO:0006644	BP	GO:0006644	phospholipid metabolic process	17/384	367/28814	1.03329e-05	0.000694019	0.000575627	Efr3b/Impa2/Pcyt2/Inpp5a/Hadha/Lpgat1/Pla2g12a/Fabp3/Plbd1/Inpp5j/Ttc7/Socs5/Fgf2/Inpp4b/Pitpnc1/Chpt1/Plaat3	17
GO:0045333	BP	GO:0045333	cellular respiration	13/384	223/28814	1.04497e-05	0.000694019	0.000575627	Mlxipl/Slc25a13/Lyrm7/Sdhaf4/Mtfr1/Mfn2/Idh2/Etfa/Cox10/Slc25a23/Immp2l/Sdhc/Suclg2	13
GO:0044262	BP	GO:0044262	cellular carbohydrate metabolic process	15/384	293/28814	1.06144e-05	0.000694019	0.000575627	Pdk1/Nr1d1/Esrrb/Ppara/Ppp1r1a/Impa2/Inpp5a/Idh2/Dgat2/Ppip5k1/Inpp5j/Inpp4b/Pdk2/Acadm/Mlycd	15
GO:0009260	BP	GO:0009260	ribonucleotide biosynthetic process	11/384	163/28814	1.28361e-05	0.000823446	0.000682976	Pdk1/Slc25a13/Nme2/Ppara/Acss1/Ppcs/Cda/Acat1/Pank1/Pdk2/Mlycd	11
GO:1990845	BP	GO:1990845	adaptive thermogenesis	11/384	164/28814	1.35972e-05	0.000856119	0.000710076	G0s2/Nr1d1/Ddit3/Acadl/Hadh/Decr1/Cpt2/Alpl/Mfn2/Acot11/Atf4	11
GO:0046320	BP	GO:0046320	regulation of fatty acid oxidation	6/384	41/28814	1.63347e-05	0.00100978	0.000837523	Plin5/Ppara/Acadl/Fabp3/Dgat2/Mlycd	6
GO:0016311	BP	GO:0016311	dephosphorylation	16/384	347/28814	1.9838e-05	0.00120424	0.000998807	Hpn/Smg5/Akap1/Ctdnep1/Dusp14/Ephx2/Impa2/Inpp5a/Nceh1/Alpl/Inpp5j/Inpp4b/Ptpn3/Dusp18/Pdp2/Fam220a	16
GO:0009437	BP	GO:0009437	carnitine metabolic process	4/384	13/28814	2.01887e-05	0.00120424	0.000998807	Acadl/Cpt2/Acadm/Cpt1b	4
GO:0046390	BP	GO:0046390	ribose phosphate biosynthetic process	11/384	172/28814	2.12315e-05	0.00124461	0.00103229	Pdk1/Slc25a13/Nme2/Ppara/Acss1/Ppcs/Cda/Acat1/Pank1/Pdk2/Mlycd	11
GO:0072330	BP	GO:0072330	monocarboxylic acid biosynthetic process	12/384	208/28814	2.52461e-05	0.00145486	0.00120668	Mlxipl/Mid1ip1/Aldh1a2/Lpl/Nr1d1/Acadl/Lpgat1/Acss1/Abcd3/Ldhb/Fads6/Mlycd	12
GO:0032868	BP	GO:0032868	response to insulin	13/384	246/28814	2.94407e-05	0.00165003	0.00136856	Hdac9/Lpl/Uchl3/Ppara/Esrra/Hadha/Grb14/Ybx1/Mfn2/Tbc1d4/Pdk2/Echdc3/Trim72	13
GO:0046488	BP	GO:0046488	phosphatidylinositol metabolic process	10/384	147/28814	2.96035e-05	0.00165003	0.00136856	Efr3b/Impa2/Inpp5a/Lpgat1/Inpp5j/Ttc7/Socs5/Fgf2/Inpp4b/Pitpnc1	10
GO:0003015	BP	GO:0003015	heart process	13/384	250/28814	3.48015e-05	0.00188544	0.00156381	Smtn/Thrb/Dsc2/Vegfb/Atp1b1/Edn3/Ppcs/Dmpk/Ank2/S100a1/Ttn/Ctnna3/Strit1	13
GO:0009165	BP	GO:0009165	nucleotide biosynthetic process	12/384	215/28814	3.49362e-05	0.00188544	0.00156381	Pdk1/Slc25a13/Nme2/Ppara/Acss1/Ppcs/Cda/Idh2/Acat1/Pank1/Pdk2/Mlycd	12
GO:0009152	BP	GO:0009152	purine ribonucleotide biosynthetic process	10/384	151/28814	3.72585e-05	0.00194398	0.00161236	Pdk1/Slc25a13/Nme2/Ppara/Acss1/Ppcs/Acat1/Pank1/Pdk2/Mlycd	10
GO:0006577	BP	GO:0006577	amino-acid betaine metabolic process	4/384	15/28814	3.77361e-05	0.00194398	0.00161236	Acadl/Cpt2/Acadm/Cpt1b	4
GO:0015936	BP	GO:0015936	coenzyme A metabolic process	4/384	15/28814	3.77361e-05	0.00194398	0.00161236	Ppcs/Nudt7/Acat1/Pank1	4
GO:0045923	BP	GO:0045923	positive regulation of fatty acid metabolic process	6/384	48/28814	4.1214e-05	0.00209146	0.00173468	Mlxipl/Mid1ip1/Plin5/Ppara/Lpgat1/Mlycd	6
GO:1901293	BP	GO:1901293	nucleoside phosphate biosynthetic process	12/384	220/28814	4.36987e-05	0.0021584	0.00179021	Pdk1/Slc25a13/Nme2/Ppara/Acss1/Ppcs/Cda/Idh2/Acat1/Pank1/Pdk2/Mlycd	12
GO:0046434	BP	GO:0046434	organophosphate catabolic process	10/384	154/28814	4.40559e-05	0.0021584	0.00179021	Nudt13/Impa2/Inpp5a/Cda/Plbd1/Nudt7/Acat1/Inpp5j/Inpp4b/Mlycd	10
GO:0090257	BP	GO:0090257	regulation of muscle system process	13/384	256/28814	4.44377e-05	0.0021584	0.00179021	Akap1/Smtn/Ppara/Dsc2/Atp1b1/Dmpk/Ank2/Ttn/Prkg1/Tead1/Ctnna3/Kcnma1/Strit1	13
GO:0048813	BP	GO:0048813	dendrite morphogenesis	11/384	187/28814	4.58234e-05	0.00219436	0.00182003	Akap5/Stau2/Trak2/Lrp4/Pdlim5/Mfn2/Cdkl5/Cacna1a/Lzts1/Tbc1d24/Xlr3b	11
GO:0001659	BP	GO:0001659	temperature homeostasis	11/384	188/28814	4.81002e-05	0.0022714	0.00188392	G0s2/Nr1d1/Ddit3/Acadl/Hadh/Decr1/Cpt2/Alpl/Mfn2/Acot11/Atf4	11
GO:0006874	BP	GO:0006874	cellular calcium ion homeostasis	19/384	500/28814	4.92869e-05	0.00229555	0.00190396	P2rx5/Akap5/Diaph1/Ddit3/Atp1b1/Edn3/Mfn2/Dmpk/Ank2/Cacna1a/Fgf2/Inpp4b/Sv2a/Atf4/Slc25a23/Mettl21c/Fzd9/Mchr1/Kdr	19
GO:0046855	BP	GO:0046855	inositol phosphate dephosphorylation	4/384	17/28814	6.44217e-05	0.00295992	0.00245499	Impa2/Inpp5a/Inpp5j/Inpp4b	4
GO:0022411	BP	GO:0022411	cellular component disassembly	17/384	427/28814	6.94809e-05	0.0031498	0.00261248	Hpn/Mid1ip1/Ubqln4/Nedd1/Akap5/Twf2/Fyco1/Rp1/Chmp4c/Fbxw7/Dffa/Mfn2/Cracd/Lmod3/Vamp8/Plaat3/Frat1	17
GO:0044270	BP	GO:0044270	cellular nitrogen compound catabolic process	17/384	428/28814	7.14902e-05	0.00319825	0.00265266	Smg5/Hmox2/Mapkapk2/Supv3l1/Nudt13/Lrpprc/Acadl/Fastkd1/Ybx1/Cda/Fastk/Dffa/Nudt7/Acat1/Larp4b/Cpeb3/Mlycd	17
GO:0006164	BP	GO:0006164	purine nucleotide biosynthetic process	10/384	168/28814	9.15396e-05	0.00394722	0.00327387	Pdk1/Slc25a13/Nme2/Ppara/Acss1/Ppcs/Acat1/Pank1/Pdk2/Mlycd	10
GO:0062013	BP	GO:0062013	positive regulation of small molecule metabolic process	10/384	168/28814	9.15396e-05	0.00394722	0.00327387	Mlxipl/Mid1ip1/Plin5/Nr1d1/Esrrb/Ppara/Lpgat1/Dgat2/Fgf1/Mlycd	10
GO:0060047	BP	GO:0060047	heart contraction	12/384	238/28814	9.28677e-05	0.00394722	0.00327387	Smtn/Thrb/Dsc2/Vegfb/Atp1b1/Edn3/Dmpk/Ank2/S100a1/Ttn/Ctnna3/Strit1	12
GO:0006936	BP	GO:0006936	muscle contraction	14/384	314/28814	9.28757e-05	0.00394722	0.00327387	Smtn/Cert1/Dsc2/Vegfb/Atp1b1/Edn3/Dmpk/Ank2/Lmod3/Ttn/Prkg1/Ctnna3/Kcnma1/Strit1	14
GO:0046890	BP	GO:0046890	regulation of lipid biosynthetic process	11/384	203/28814	9.58906e-05	0.00398949	0.00330893	Mlxipl/Mid1ip1/Plin5/Ctdnep1/Nr1d1/Ppara/Acadl/Lpgat1/Fabp3/Dgat2/Fgf1	11
GO:0032984	BP	GO:0032984	protein-containing complex disassembly	12/384	239/28814	9.66258e-05	0.00398949	0.00330893	Mid1ip1/Ubqln4/Nedd1/Akap5/Twf2/Fyco1/Rp1/Chmp4c/Cracd/Lmod3/Vamp8/Frat1	12
GO:1900076	BP	GO:1900076	regulation of cellular response to insulin stimulus	7/384	80/28814	9.73905e-05	0.00398949	0.00330893	Lpl/Esrra/Grb14/Ybx1/Mfn2/Echdc3/Trim72	7
GO:0046838	BP	GO:0046838	phosphorylated carbohydrate dephosphorylation	4/384	19/28814	0.000102725	0.00410902	0.00340807	Impa2/Inpp5a/Inpp5j/Inpp4b	4
GO:0071545	BP	GO:0071545	inositol phosphate catabolic process	4/384	19/28814	0.000102725	0.00410902	0.00340807	Impa2/Inpp5a/Inpp5j/Inpp4b	4
GO:0043647	BP	GO:0043647	inositol phosphate metabolic process	6/384	57/28814	0.000110192	0.00435644	0.00361328	Impa2/Inpp5a/Ppip5k1/Inpp5j/Fgf2/Inpp4b	6
GO:0010959	BP	GO:0010959	regulation of metal ion transport	17/384	446/28814	0.000117533	0.00459325	0.0038097	P2rx5/Akap5/Diaph1/Homer2/Atp1b1/Edn3/Tesc/Dmpk/Ank2/Cacna1a/Ptpn3/Atf4/S100a1/Mettl21c/Mchr1/Fxyd6/Strit1	17
GO:0032869	BP	GO:0032869	cellular response to insulin stimulus	11/384	208/28814	0.000118948	0.00459572	0.00381174	Hdac9/Lpl/Uchl3/Esrra/Grb14/Ybx1/Mfn2/Tbc1d4/Pdk2/Echdc3/Trim72	11
GO:0006941	BP	GO:0006941	striated muscle contraction	10/384	174/28814	0.000122364	0.00467457	0.00387715	Smtn/Dsc2/Vegfb/Atp1b1/Dmpk/Ank2/Lmod3/Ttn/Ctnna3/Strit1	10
GO:0072522	BP	GO:0072522	purine-containing compound biosynthetic process	10/384	175/28814	0.000128269	0.00484572	0.0040191	Pdk1/Slc25a13/Nme2/Ppara/Acss1/Ppcs/Acat1/Pank1/Pdk2/Mlycd	10
GO:0050775	BP	GO:0050775	positive regulation of dendrite morphogenesis	6/384	59/28814	0.000133795	0.00491403	0.00407575	Akap5/Stau2/Mfn2/Cdkl5/Tbc1d24/Xlr3b	6
GO:0019439	BP	GO:0019439	aromatic compound catabolic process	17/384	451/28814	0.000134242	0.00491403	0.00407575	Smg5/Hmox2/Mapkapk2/Supv3l1/Nudt13/Ephx2/Lrpprc/Fastkd1/Ybx1/Cda/Fastk/Dffa/Nudt7/Acat1/Larp4b/Cpeb3/Mlycd	17
GO:0055088	BP	GO:0055088	lipid homeostasis	10/384	176/28814	0.000134413	0.00491403	0.00407575	Hpn/Hdac9/Mlxipl/Lpl/Nr1d1/Cert1/Ephx2/Acoxl/Fabp3/Dgat2	10
GO:0051146	BP	GO:0051146	striated muscle cell differentiation	14/384	328/28814	0.000146598	0.0053025	0.00439795	Hdac9/Ldb3/Ppara/Pdlim5/Ybx1/Mfn2/Dmpk/Mylk3/Barx2/Alpk3/Trim72/Lmod3/Ttn/Acadm	14
GO:0050873	BP	GO:0050873	brown fat cell differentiation	6/384	61/28814	0.000161234	0.00575314	0.00477172	Fndc5/Mb/Lamb3/Fabp3/Pex11a/Nudt7	6
GO:0019432	BP	GO:0019432	triglyceride biosynthetic process	5/384	39/28814	0.000162442	0.00575314	0.00477172	Plin5/Lpl/Ctdnep1/Lpgat1/Dgat2	5
GO:0006942	BP	GO:0006942	regulation of striated muscle contraction	7/384	88/28814	0.000177706	0.00622888	0.0051663	Smtn/Dsc2/Atp1b1/Dmpk/Ank2/Ctnna3/Strit1	7
GO:0090181	BP	GO:0090181	regulation of cholesterol metabolic process	5/384	41/28814	0.000206869	0.00717708	0.00595276	Thrb/Ephx2/Acadl/Dgat2/Fgf1	5
GO:0006633	BP	GO:0006633	fatty acid biosynthetic process	9/384	153/28814	0.000223165	0.00765003	0.00634503	Mlxipl/Mid1ip1/Lpl/Acadl/Lpgat1/Acss1/Abcd3/Fads6/Mlycd	9
GO:0046174	BP	GO:0046174	polyol catabolic process	4/384	23/28814	0.000225001	0.00765003	0.00634503	Impa2/Inpp5a/Inpp5j/Inpp4b	4
GO:0006081	BP	GO:0006081	cellular aldehyde metabolic process	6/384	65/28814	0.000229372	0.00772142	0.00640424	Aldh1a2/Dhrs4/Pnkd/Alpl/Idh2/Kcnma1	6
GO:0046700	BP	GO:0046700	heterocycle catabolic process	16/384	429/28814	0.000236491	0.00788304	0.00653829	Smg5/Hmox2/Mapkapk2/Supv3l1/Nudt13/Lrpprc/Fastkd1/Ybx1/Cda/Fastk/Dffa/Nudt7/Acat1/Larp4b/Cpeb3/Mlycd	16
GO:0045444	BP	GO:0045444	fat cell differentiation	12/384	264/28814	0.000243677	0.00804369	0.00667153	Zfp385a/Fndc5/Lpl/Mb/Nr1d1/Uchl3/Ddit3/Lamb3/Fabp3/Wnt5b/Pex11a/Nudt7	12
GO:0044272	BP	GO:0044272	sulfur compound biosynthetic process	7/384	93/28814	0.000250556	0.00811324	0.00672921	Pdk1/Angpt1/Acss1/Ppcs/Acat1/Pdk2/Mlycd	7
GO:0048814	BP	GO:0048814	regulation of dendrite morphogenesis	7/384	93/28814	0.000250556	0.00811324	0.00672921	Akap5/Stau2/Mfn2/Cdkl5/Lzts1/Tbc1d24/Xlr3b	7
GO:1901361	BP	GO:1901361	organic cyclic compound catabolic process	17/384	477/28814	0.000259086	0.00831029	0.00689266	Smg5/Hmox2/Mapkapk2/Supv3l1/Nudt13/Ephx2/Lrpprc/Fastkd1/Ybx1/Cda/Fastk/Dffa/Nudt7/Acat1/Larp4b/Cpeb3/Mlycd	17
GO:0015937	BP	GO:0015937	coenzyme A biosynthetic process	3/384	10/28814	0.000262885	0.00832094	0.00690148	Ppcs/Acat1/Pank1	3
GO:0055001	BP	GO:0055001	muscle cell development	11/384	228/28814	0.000264312	0.00832094	0.00690148	Hdac9/Ldb3/Ppara/Pdlim5/Mfn2/Mylk3/Ank2/Alpk3/Lmod3/Wfikkn2/Ttn	11
GO:0002040	BP	GO:0002040	sprouting angiogenesis	8/384	125/28814	0.000280709	0.00875606	0.00726238	Hdac9/Angpt1/Vegfb/Fbxw7/Fgf1/Fgf2/S100a1/Kdr	8
GO:0019932	BP	GO:0019932	second-messenger-mediated signaling	13/384	309/28814	0.000288331	0.00885451	0.00734403	Pde7b/Akap5/Mgrn1/Homer2/Atp1b1/Edn3/Dmpk/Pdzd3/Ank2/Pdk2/Rcan2/Prkg1/Kdr	13
GO:0071375	BP	GO:0071375	cellular response to peptide hormone stimulus	12/384	269/28814	0.000289074	0.00885451	0.00734403	Hdac9/Lpl/Uchl3/Esrra/Grb14/Car2/Ybx1/Mfn2/Tbc1d4/Pdk2/Echdc3/Trim72	12
GO:0042692	BP	GO:0042692	muscle cell differentiation	16/384	438/28814	0.000297741	0.00903858	0.00749671	Hdac9/Ldb3/Ppara/Pdlim5/Ybx1/Mfn2/Dmpk/Mylk3/Barx2/Ank2/Alpk3/Trim72/Lmod3/Wfikkn2/Ttn/Acadm	16
GO:0072655	BP	GO:0072655	establishment of protein localization to mitochondrion	7/384	96/28814	0.000304687	0.00916758	0.0076037	Timm9/Ddit3/Fbxw7/Mfn2/Dusp18/Timm8a1/Immp2l	7
GO:0018904	BP	GO:0018904	ether metabolic process	4/384	25/28814	0.000314738	0.00938693	0.00778563	Ephx2/Nceh1/Chpt1/Plaat3	4
GO:1901653	BP	GO:1901653	cellular response to peptide	13/384	313/28814	0.00032609	0.00964093	0.0079963	Hdac9/Lpl/Uchl3/Esrra/Grb14/Car2/Ybx1/Mfn2/Tbc1d4/Cacna1a/Pdk2/Echdc3/Trim72	13
GO:0008016	BP	GO:0008016	regulation of heart contraction	10/384	197/28814	0.000333873	0.00978594	0.00811657	Smtn/Thrb/Dsc2/Atp1b1/Edn3/Dmpk/Ank2/S100a1/Ctnna3/Strit1	10
GO:0034655	BP	GO:0034655	nucleobase-containing compound catabolic process	15/384	399/28814	0.000338098	0.00982506	0.00814902	Smg5/Mapkapk2/Supv3l1/Nudt13/Lrpprc/Fastkd1/Ybx1/Cda/Fastk/Dffa/Nudt7/Acat1/Larp4b/Cpeb3/Mlycd	15
GO:0042632	BP	GO:0042632	cholesterol homeostasis	7/384	98/28814	0.000345716	0.00987759	0.00819259	Hpn/Hdac9/Lpl/Nr1d1/Ephx2/Fabp3/Dgat2	7
GO:0120162	BP	GO:0120162	positive regulation of cold-induced thermogenesis	7/384	98/28814	0.000345716	0.00987759	0.00819259	G0s2/Acadl/Hadh/Decr1/Cpt2/Alpl/Mfn2	7
GO:0051258	BP	GO:0051258	protein polymerization	12/384	276/28814	0.000364552	0.0101456	0.00841486	Mid1ip1/Tppp3/Mief2/Nedd1/Pfn4/Twf2/Diaph1/Rp1/Inpp5j/Cracd/Lmod3/Arfgef1	12
GO:0043434	BP	GO:0043434	response to peptide hormone	14/384	359/28814	0.000367733	0.0101456	0.00841486	Hdac9/Lpl/Uchl3/Ppara/Esrra/Hadha/Grb14/Car2/Ybx1/Mfn2/Tbc1d4/Pdk2/Echdc3/Trim72	14
GO:0055092	BP	GO:0055092	sterol homeostasis	7/384	99/28814	0.000367827	0.0101456	0.00841486	Hpn/Hdac9/Lpl/Nr1d1/Ephx2/Fabp3/Dgat2	7
GO:0016358	BP	GO:0016358	dendrite development	13/384	317/28814	0.000367986	0.0101456	0.00841486	Akap5/Stau2/Trak2/Lrp4/Pdlim5/Mfn2/Cdkl5/Cacna1a/Lzts1/Tbc1d24/Cpeb3/Prkg1/Xlr3b	13
GO:0055117	BP	GO:0055117	regulation of cardiac muscle contraction	6/384	71/28814	0.000371964	0.0101456	0.00841486	Smtn/Dsc2/Atp1b1/Ank2/Ctnna3/Strit1	6
GO:0006937	BP	GO:0006937	regulation of muscle contraction	9/384	164/28814	0.000372999	0.0101456	0.00841486	Smtn/Dsc2/Atp1b1/Dmpk/Ank2/Prkg1/Ctnna3/Kcnma1/Strit1	9
GO:0000266	BP	GO:0000266	mitochondrial fission	5/384	47/28814	0.000396644	0.0107031	0.00887728	Mief2/Mtfr1/Mfn2/Cox10/Kdr	5
GO:0060048	BP	GO:0060048	cardiac muscle contraction	8/384	132/28814	0.000405542	0.010857	0.00900494	Smtn/Dsc2/Vegfb/Atp1b1/Ank2/Ttn/Ctnna3/Strit1	8
GO:0070585	BP	GO:0070585	protein localization to mitochondrion	7/384	102/28814	0.000441028	0.0117148	0.00971641	Timm9/Ddit3/Fbxw7/Mfn2/Dusp18/Timm8a1/Immp2l	7
GO:0042762	BP	GO:0042762	regulation of sulfur metabolic process	3/384	12/28814	0.000472489	0.0124532	0.0103288	Pdk1/Cacna1a/Pdk2	3
GO:0051153	BP	GO:0051153	regulation of striated muscle cell differentiation	7/384	104/28814	0.000495971	0.0129716	0.0107588	Hdac9/Ppara/Ybx1/Dmpk/Mylk3/Trim72/Lmod3	7
GO:0006626	BP	GO:0006626	protein targeting to mitochondrion	6/384	76/28814	0.000537032	0.0139382	0.0115605	Timm9/Fbxw7/Mfn2/Dusp18/Timm8a1/Immp2l	6
GO:1901652	BP	GO:1901652	response to peptide	15/384	420/28814	0.000575734	0.0148295	0.0122998	Hdac9/Lpl/Uchl3/Ppara/Esrra/Hadha/Grb14/Car2/Ybx1/Mfn2/Tbc1d4/Cacna1a/Pdk2/Echdc3/Trim72	15
GO:0030949	BP	GO:0030949	positive regulation of vascular endothelial growth factor receptor signaling pathway	3/384	13/28814	0.000608179	0.0155474	0.0128952	Angpt1/Vegfb/Kdr	3
GO:0051494	BP	GO:0051494	negative regulation of cytoskeleton organization	9/384	176/28814	0.000622456	0.0157937	0.0130994	Mid1ip1/Pfn4/Twf2/Rp1/Mfn2/Inpp5j/Cracd/Lmod3/Arfgef1	9
GO:0046460	BP	GO:0046460	neutral lipid biosynthetic process	5/384	52/28814	0.000636468	0.0159117	0.0131974	Plin5/Lpl/Ctdnep1/Lpgat1/Dgat2	5
GO:0046463	BP	GO:0046463	acylglycerol biosynthetic process	5/384	52/28814	0.000636468	0.0159117	0.0131974	Plin5/Lpl/Ctdnep1/Lpgat1/Dgat2	5
GO:0046394	BP	GO:0046394	carboxylic acid biosynthetic process	12/384	295/28814	0.000657989	0.0163297	0.013544	Mlxipl/Mid1ip1/Aldh1a2/Lpl/Nr1d1/Acadl/Lpgat1/Acss1/Abcd3/Ldhb/Fads6/Mlycd	12
GO:1902904	BP	GO:1902904	negative regulation of supramolecular fiber organization	9/384	178/28814	0.000674929	0.0165781	0.0137501	Mid1ip1/Pfn4/Twf2/Rp1/Mfn2/Inpp5j/Cracd/Lmod3/Arfgef1	9
GO:0016053	BP	GO:0016053	organic acid biosynthetic process	12/384	296/28814	0.000677753	0.0165781	0.0137501	Mlxipl/Mid1ip1/Aldh1a2/Lpl/Nr1d1/Acadl/Lpgat1/Acss1/Abcd3/Ldhb/Fads6/Mlycd	12
GO:0001666	BP	GO:0001666	response to hypoxia	10/384	216/28814	0.000685773	0.0166545	0.0138134	Hmox2/Pdk1/Mb/Acot2/Ppara/Vegfb/Atp1b1/Acaa2/Kdr/Kcnma1	10
GO:0051235	BP	GO:0051235	maintenance of location	13/384	342/28814	0.000747781	0.0180316	0.0149556	Plin5/Lpl/Pfn4/Ppara/Twf2/Diaph1/Ddit3/Slc30a2/Dgat2/Ank2/Fgf2/Slc25a23/Mettl21c	13
GO:0006641	BP	GO:0006641	triglyceride metabolic process	7/384	112/28814	0.00077262	0.0184993	0.0153436	Plin5/Lpl/Ctdnep1/Thrb/Lpgat1/Dgat2/Plaat3	7
GO:0006140	BP	GO:0006140	regulation of nucleotide metabolic process	6/384	82/28814	0.000804628	0.0191277	0.0158647	Mlxipl/Pdk1/Esrrb/Ppara/Cda/Pdk2	6
GO:0006066	BP	GO:0006066	alcohol metabolic process	13/384	345/28814	0.000810113	0.0191277	0.0158647	Thrb/Ephx2/Impa2/Inpp5a/Acadl/Idh2/Dgat2/Ppip5k1/Inpp5j/Fgf1/Fgf2/Inpp4b/Kcnma1	13
GO:0060070	BP	GO:0060070	canonical Wnt signaling pathway	12/384	304/28814	0.00085452	0.020037	0.0166189	Ctdnep1/Dvl2/Ddit3/Lrp4/Dkk2/Wnt5b/Pygo1/Siah2/Fgf2/Fzd9/Lypd6/Frat1	12
GO:1901214	BP	GO:1901214	regulation of neuron death	14/384	392/28814	0.000869622	0.0202397	0.0167871	Nqo1/Angpt1/Ppara/Vegfb/Ddit3/Inpp5a/Fbxw7/Mfn2/Cacna1a/Tbc1d24/Atf4/Fzd9/Kdr/Kcnma1	14
GO:0008654	BP	GO:0008654	phospholipid biosynthetic process	10/384	223/28814	0.000875382	0.0202397	0.0167871	Efr3b/Impa2/Pcyt2/Lpgat1/Fabp3/Ttc7/Socs5/Fgf2/Chpt1/Plaat3	10
GO:0070997	BP	GO:0070997	neuron death	15/384	438/28814	0.000881024	0.0202397	0.0167871	Nqo1/Thrb/Angpt1/Ppara/Vegfb/Ddit3/Inpp5a/Fbxw7/Mfn2/Cacna1a/Tbc1d24/Atf4/Fzd9/Kdr/Kcnma1	15
GO:0032272	BP	GO:0032272	negative regulation of protein polymerization	6/384	84/28814	0.000913514	0.0208453	0.0172893	Pfn4/Twf2/Inpp5j/Cracd/Lmod3/Arfgef1	6
GO:0010889	BP	GO:0010889	regulation of sequestering of triglyceride	3/384	15/28814	0.000948589	0.0212329	0.0176108	Plin5/Lpl/Ppara	3
GO:0046322	BP	GO:0046322	negative regulation of fatty acid oxidation	3/384	15/28814	0.000948589	0.0212329	0.0176108	Plin5/Acadl/Dgat2	3
GO:0019751	BP	GO:0019751	polyol metabolic process	7/384	116/28814	0.000950459	0.0212329	0.0176108	Impa2/Inpp5a/Dgat2/Ppip5k1/Inpp5j/Fgf2/Inpp4b	7
GO:1903522	BP	GO:1903522	regulation of blood circulation	11/384	266/28814	0.000955479	0.0212329	0.0176108	Smtn/Thrb/Dsc2/Atp1b1/Smtnl1/Edn3/Dmpk/Ank2/S100a1/Ctnna3/Strit1	11
GO:0019218	BP	GO:0019218	regulation of steroid metabolic process	7/384	117/28814	0.000999589	0.0220688	0.0183042	Nr1d1/Thrb/Ephx2/Acadl/Dgat2/Fgf1/Kcnma1	7
GO:0046545	BP	GO:0046545	development of primary female sexual characteristics	7/384	121/28814	0.00121641	0.0266826	0.0221309	Angpt1/Dach2/Mfn2/Bmpr1b/Dach1/Immp2l/Kdr	7
GO:0043242	BP	GO:0043242	negative regulation of protein-containing complex disassembly	6/384	91/28814	0.00138603	0.0299096	0.0248074	Mid1ip1/Ubqln4/Twf2/Rp1/Cracd/Lmod3	6
GO:0000963	BP	GO:0000963	mitochondrial RNA processing	3/384	17/28814	0.00138992	0.0299096	0.0248074	Supv3l1/Fastkd1/Fastk	3
GO:0035337	BP	GO:0035337	fatty-acyl-CoA metabolic process	3/384	17/28814	0.00138992	0.0299096	0.0248074	Hsd17b4/Dgat2/Nudt7	3
GO:0001676	BP	GO:0001676	long-chain fatty acid metabolic process	7/384	124/28814	0.00140194	0.0299785	0.0248646	Aig1/Acot2/Ephx2/Acadl/Cyp2u1/Abcd3/Cpt2	7
GO:0007031	BP	GO:0007031	peroxisome organization	4/384	37/28814	0.00144893	0.0305985	0.0253788	Abcd3/Pex11a/Mavs/Plaat3	4
GO:0090075	BP	GO:0090075	relaxation of muscle	4/384	37/28814	0.00144893	0.0305985	0.0253788	Atp1b1/Ttn/Prkg1/Kcnma1	4
GO:0060401	BP	GO:0060401	cytosolic calcium ion transport	9/384	201/28814	0.00158219	0.0332065	0.0275418	P2rx5/Akap5/Diaph1/Ddit3/Ank2/Cacna1a/Fgf2/Slc25a23/Mettl21c	9
GO:0086004	BP	GO:0086004	regulation of cardiac muscle cell contraction	4/384	38/28814	0.00160255	0.0334274	0.0277251	Dsc2/Ank2/Ctnna3/Strit1	4
GO:0010867	BP	GO:0010867	positive regulation of triglyceride biosynthetic process	3/384	18/28814	0.00165151	0.0336304	0.0278935	Plin5/Ctdnep1/Dgat2	3
GO:0030730	BP	GO:0030730	sequestering of triglyceride	3/384	18/28814	0.00165151	0.0336304	0.0278935	Plin5/Lpl/Ppara	3
GO:0046549	BP	GO:0046549	retinal cone cell development	3/384	18/28814	0.00165151	0.0336304	0.0278935	Thrb/Rp1/Cnga3	3
GO:0006813	BP	GO:0006813	potassium ion transport	10/384	243/28814	0.00166569	0.0336304	0.0278935	Hpn/Akap5/Slc9a4/Atp1b1/Kcnj3/Edn3/Abcb8/Ank2/Atf4/Kcnma1	10
GO:0036293	BP	GO:0036293	response to decreased oxygen levels	10/384	243/28814	0.00166569	0.0336304	0.0278935	Hmox2/Pdk1/Mb/Acot2/Ppara/Vegfb/Atp1b1/Acaa2/Kdr/Kcnma1	10
GO:0043010	BP	GO:0043010	camera-type eye development	13/384	374/28814	0.00167163	0.0336304	0.0278935	Aldh1a2/Thrb/Uchl3/Crybg3/Rp1/Cnga3/Mfn2/Fgf2/Atf4/Bmpr1b/Plaat3/Kdr/Cryba4	13
GO:0001654	BP	GO:0001654	eye development	14/384	421/28814	0.00170199	0.0340399	0.0282331	Aldh1a2/Thrb/Uchl3/Crybg3/Rp1/Stau2/Cnga3/Mfn2/Fgf2/Atf4/Bmpr1b/Plaat3/Kdr/Cryba4	14
GO:0045137	BP	GO:0045137	development of primary sexual characteristics	10/384	244/28814	0.00171682	0.0341355	0.0283124	Angpt1/Hsd17b4/Dach2/Mfn2/Tesc/Ar/Bmpr1b/Dach1/Immp2l/Kdr	10
GO:0051924	BP	GO:0051924	regulation of calcium ion transport	11/384	287/28814	0.00175077	0.0343291	0.028473	P2rx5/Akap5/Diaph1/Homer2/Atp1b1/Ank2/Cacna1a/S100a1/Mettl21c/Mchr1/Strit1	11
GO:0009166	BP	GO:0009166	nucleotide catabolic process	5/384	65/28814	0.00175684	0.0343291	0.028473	Nudt13/Cda/Nudt7/Acat1/Mlycd	5
GO:0060999	BP	GO:0060999	positive regulation of dendritic spine development	5/384	65/28814	0.00175684	0.0343291	0.028473	Stau2/Mfn2/Cdkl5/Cpeb3/Xlr3b	5
GO:0090049	BP	GO:0090049	regulation of cell migration involved in sprouting angiogenesis	4/384	39/28814	0.00176713	0.0343329	0.0284761	Hdac9/Fbxw7/Fgf2/Kdr	4
GO:0150063	BP	GO:0150063	visual system development	14/384	424/28814	0.00181706	0.0351023	0.0291143	Aldh1a2/Thrb/Uchl3/Crybg3/Rp1/Stau2/Cnga3/Mfn2/Fgf2/Atf4/Bmpr1b/Plaat3/Kdr/Cryba4	14
GO:0072594	BP	GO:0072594	establishment of protein localization to organelle	14/384	426/28814	0.00189731	0.035891	0.0297684	Akap1/Akap5/Timm9/Angpt1/Ddit3/Fbxw7/Mfn2/Ipo13/Uaca/Mavs/Nup133/Dusp18/Timm8a1/Immp2l	14
GO:0014706	BP	GO:0014706	striated muscle tissue development	11/384	290/28814	0.00189916	0.035891	0.0297684	Hdac9/Aldh1a2/Angpt1/Ppara/Pdlim5/Mylk3/Fgf1/Fgf2/Alpk3/Ttn/Acadm	11
GO:0046822	BP	GO:0046822	regulation of nucleocytoplasmic transport	7/384	131/28814	0.00192082	0.035891	0.0297684	Akap1/Akap5/Angpt1/Uaca/Mavs/Inpp4b/Frat1	7
GO:0099173	BP	GO:0099173	postsynapse organization	9/384	207/28814	0.00193428	0.035891	0.0297684	Arhgef9/Cnksr2/Stau2/Lrp4/Pdlim5/Mfn2/Cdkl5/Fzd9/Xlr3b	9
GO:0046474	BP	GO:0046474	glycerophospholipid biosynthetic process	8/384	168/28814	0.00193864	0.035891	0.0297684	Efr3b/Impa2/Pcyt2/Fabp3/Ttc7/Socs5/Fgf2/Chpt1	8
GO:0042670	BP	GO:0042670	retinal cone cell differentiation	3/384	19/28814	0.0019419	0.035891	0.0297684	Thrb/Rp1/Cnga3	3
GO:0046485	BP	GO:0046485	ether lipid metabolic process	3/384	19/28814	0.0019419	0.035891	0.0297684	Nceh1/Chpt1/Plaat3	3
GO:0006739	BP	GO:0006739	NADP metabolic process	4/384	40/28814	0.00194308	0.035891	0.0297684	Nqo1/Nudt13/Nnt/Idh2	4
GO:1904062	BP	GO:1904062	regulation of cation transmembrane transport	13/384	381/28814	0.0019663	0.035891	0.0297684	P2rx5/Rasgrf2/Diaph1/Atp1b1/Edn3/Tesc/Ank2/Cacna1a/Ptpn3/S100a1/Mettl21c/Fxyd6/Strit1	13
GO:0048880	BP	GO:0048880	sensory system development	14/384	428/28814	0.00198047	0.035891	0.0297684	Aldh1a2/Thrb/Uchl3/Crybg3/Rp1/Stau2/Cnga3/Mfn2/Fgf2/Atf4/Bmpr1b/Plaat3/Kdr/Cryba4	14
GO:0031330	BP	GO:0031330	negative regulation of cellular catabolic process	10/384	249/28814	0.00199184	0.035891	0.0297684	Ubqln4/Plin5/Mapkapk2/Lrpprc/Alad/Ybx1/Dffa/Larp4b/Lzts1/Ptpn3	10
GO:0060828	BP	GO:0060828	regulation of canonical Wnt signaling pathway	10/384	249/28814	0.00199184	0.035891	0.0297684	Ctdnep1/Ddit3/Lrp4/Dkk2/Wnt5b/Siah2/Fgf2/Fzd9/Lypd6/Frat1	10
GO:0010906	BP	GO:0010906	regulation of glucose metabolic process	7/384	132/28814	0.00200567	0.035891	0.0297684	Pdk1/Esrrb/Ppara/Dgat2/Pdk2/Acadm/Mlycd	7
GO:0043244	BP	GO:0043244	regulation of protein-containing complex disassembly	7/384	132/28814	0.00200567	0.035891	0.0297684	Mid1ip1/Ubqln4/Twf2/Fyco1/Rp1/Cracd/Lmod3	7
GO:0022604	BP	GO:0022604	regulation of cell morphogenesis	12/384	338/28814	0.00209054	0.0372138	0.0308655	Hpn/Rhobtb1/Akap5/Diaph1/Stau2/Mfn2/Cdkl5/Tbc1d24/Rhou/Ostn/Kdr/Xlr3b	12
GO:1901568	BP	GO:1901568	fatty acid derivative metabolic process	4/384	41/28814	0.00213078	0.0376172	0.0312002	Hsd17b4/Dgat2/Nudt7/Acat1	4
GO:0007584	BP	GO:0007584	response to nutrient	5/384	68/28814	0.0021464	0.0376172	0.0312002	Lpl/Alad/Alpl/Slc16a1/Pdk2	5
GO:0030837	BP	GO:0030837	negative regulation of actin filament polymerization	5/384	68/28814	0.0021464	0.0376172	0.0312002	Pfn4/Twf2/Cracd/Lmod3/Arfgef1	5
GO:0045600	BP	GO:0045600	positive regulation of fat cell differentiation	5/384	69/28814	0.00228921	0.0399144	0.0331055	Zfp385a/Fndc5/Lpl/Uchl3/Wnt5b	5
GO:1903169	BP	GO:1903169	regulation of calcium ion transmembrane transport	8/384	174/28814	0.00241149	0.041832	0.034696	P2rx5/Diaph1/Atp1b1/Ank2/Cacna1a/S100a1/Mettl21c/Strit1	8
GO:0070588	BP	GO:0070588	calcium ion transmembrane transport	11/384	300/28814	0.00246947	0.0422751	0.0350635	P2rx5/Diaph1/Ddit3/Atp1b1/Ank2/Cacna1a/Fgf2/S100a1/Slc25a23/Mettl21c/Strit1	11
GO:0071695	BP	GO:0071695	anatomical structure maturation	11/384	300/28814	0.00246947	0.0422751	0.0350635	Aldh1a2/Akap5/Ddit3/Tfcp2l1/Grb14/Barx2/Cacna1a/Mreg/Cend1/Kdr/Kcnma1	11
GO:0050773	BP	GO:0050773	regulation of dendrite development	7/384	137/28814	0.00247434	0.0422751	0.0350635	Akap5/Stau2/Mfn2/Cdkl5/Lzts1/Tbc1d24/Xlr3b	7
GO:0006816	BP	GO:0006816	calcium ion transport	14/384	440/28814	0.00254541	0.043272	0.0358903	P2rx5/Akap5/Diaph1/Ddit3/Homer2/Atp1b1/Ank2/Cacna1a/Fgf2/S100a1/Slc25a23/Mettl21c/Mchr1/Strit1	14
GO:0030239	BP	GO:0030239	myofibril assembly	5/384	71/28814	0.0025954	0.0433428	0.035949	Ldb3/Mfn2/Mylk3/Lmod3/Ttn	5
GO:0072659	BP	GO:0072659	protein localization to plasma membrane	11/384	302/28814	0.00259865	0.0433428	0.035949	Efr3a/Efr3b/Akap5/Atp1b1/Tesc/Pdzd3/Ank2/Zdhhc23/Ttc7/Ar/Vamp8	11
GO:0006662	BP	GO:0006662	glycerol ether metabolic process	3/384	21/28814	0.00261331	0.0433428	0.035949	Nceh1/Chpt1/Plaat3	3
GO:0046321	BP	GO:0046321	positive regulation of fatty acid oxidation	3/384	21/28814	0.00261331	0.0433428	0.035949	Plin5/Ppara/Mlycd	3
GO:0090050	BP	GO:0090050	positive regulation of cell migration involved in sprouting angiogenesis	3/384	21/28814	0.00261331	0.0433428	0.035949	Hdac9/Fgf2/Kdr	3
GO:0035265	BP	GO:0035265	organ growth	9/384	217/28814	0.00265775	0.0438657	0.0363827	Ppara/Pdlim5/Evc/Fgf1/Fgf2/Ar/Ttn/Ostn/Kdr	9
GO:0010770	BP	GO:0010770	positive regulation of cell morphogenesis involved in differentiation	6/384	104/28814	0.00273229	0.0448197	0.037174	Akap5/Stau2/Mfn2/Cdkl5/Tbc1d24/Xlr3b	6
GO:0055002	BP	GO:0055002	striated muscle cell development	5/384	72/28814	0.00275914	0.0448197	0.037174	Ldb3/Mfn2/Mylk3/Lmod3/Ttn	5
GO:0046839	BP	GO:0046839	phospholipid dephosphorylation	4/384	44/28814	0.00276828	0.0448197	0.037174	Ephx2/Inpp5a/Inpp5j/Inpp4b	4
GO:1901021	BP	GO:1901021	positive regulation of calcium ion transmembrane transporter activity	4/384	44/28814	0.00276828	0.0448197	0.037174	Atp1b1/Ank2/S100a1/Strit1	4
GO:1901215	BP	GO:1901215	negative regulation of neuron death	10/384	261/28814	0.00279842	0.0450931	0.0374007	Angpt1/Ppara/Vegfb/Inpp5a/Mfn2/Cacna1a/Tbc1d24/Atf4/Fzd9/Kdr	10
GO:0060402	BP	GO:0060402	calcium ion transport into cytosol	8/384	179/28814	0.00287077	0.0460407	0.0381867	P2rx5/Akap5/Diaph1/Ddit3/Ank2/Cacna1a/Fgf2/Mettl21c	8
GO:0001541	BP	GO:0001541	ovarian follicle development	5/384	73/28814	0.00293022	0.0467735	0.0387945	Angpt1/Mfn2/Bmpr1b/Immp2l/Kdr	5
GO:1903672	BP	GO:1903672	positive regulation of sprouting angiogenesis	3/384	22/28814	0.00299628	0.0473301	0.0392561	Fgf1/Fgf2/S100a1	3
GO:0009261	BP	GO:0009261	ribonucleotide catabolic process	4/384	45/28814	0.00300685	0.0473301	0.0392561	Cda/Nudt7/Acat1/Mlycd	4
GO:0010830	BP	GO:0010830	regulation of myotube differentiation	4/384	45/28814	0.00300685	0.0473301	0.0392561	Hdac9/Dmpk/Trim72/Lmod3	4
GO:0034765	BP	GO:0034765	regulation of ion transmembrane transport	15/384	498/28814	0.00304995	0.0477872	0.0396353	P2rx5/Rasgrf2/Diaph1/Atp1b1/Kcnj3/Edn3/Tesc/Ank2/Cacna1a/Ptpn3/S100a1/Mettl21c/Kcnma1/Fxyd6/Strit1	15
GO:0005759	CC	GO:0005759	mitochondrial matrix	25/391	288/28739	2.65511e-13	5.95018e-11	5.34886e-11	Pdk1/Supv3l1/Lyrm7/Mrpl14/Lrpprc/Hspa9/Hadha/Acadl/Fastkd1/Acss1/Mccc1/Etfdh/Fastk/Mrpl20/Acads/Acat1/Etfa/Acot11/Acaa2/Pdk2/Sirt5/Hadhb/Suclg2/Acadm/Mlycd	25
GO:0005743	CC	GO:0005743	mitochondrial inner membrane	31/391	460/28739	3.27833e-13	5.95018e-11	5.34886e-11	Gcat/Slc25a13/Akap1/Timm9/Eci1/Dele1/Nnt/Hadha/Coq8a/Mccc1/Etfdh/Cyp2u1/Hadh/Abcd3/Cpt2/Abcb8/Ldhb/Idh2/Acat1/Acaa2/Maob/Slc25a34/Slc25a23/Bdh1/Dusp18/Timm8a1/Sirt5/Immp2l/Sdhc/Hadhb/Slc25a3	31
GO:0005777	CC	GO:0005777	peroxisome	14/391	149/28739	1.82067e-08	1.65226e-06	1.48529e-06	Fndc5/Ephx2/Dhrs4/Hsd17b4/Acoxl/Abcd3/Hsdl2/Idh2/Pex11a/Nudt7/Mavs/Ech1/Plaat3/Mlycd	14
GO:0042579	CC	GO:0042579	microbody	14/391	149/28739	1.82067e-08	1.65226e-06	1.48529e-06	Fndc5/Ephx2/Dhrs4/Hsd17b4/Acoxl/Abcd3/Hsdl2/Idh2/Pex11a/Nudt7/Mavs/Ech1/Plaat3/Mlycd	14
GO:0031430	CC	GO:0031430	M band	5/391	19/28739	4.5156e-06	0.000327833	0.000294703	Smtnl1/Ank2/S100a1/Lmod3/Ttn	5
GO:0098798	CC	GO:0098798	mitochondrial protein-containing complex	15/391	286/28739	1.01658e-05	0.000615029	0.000552875	Pdk1/Supv3l1/Timm9/Mrpl14/Hadha/Mccc1/Etfdh/Mrpl20/Etfa/Pdk2/Timm8a1/Immp2l/Sdhc/Hadhb/Suclg2	15
GO:0031672	CC	GO:0031672	A band	5/391	38/28739	0.000157623	0.0081739	0.00734786	Smtnl1/Ank2/S100a1/Lmod3/Ttn	5
GO:0009295	CC	GO:0009295	nucleoid	5/391	48/28739	0.000481088	0.0176043	0.0158253	Supv3l1/Lrpprc/Hspa9/Hadha/Hadhb	5
GO:0042645	CC	GO:0042645	mitochondrial nucleoid	5/391	48/28739	0.000481088	0.0176043	0.0158253	Supv3l1/Lrpprc/Hspa9/Hadha/Hadhb	5
GO:0005782	CC	GO:0005782	peroxisomal matrix	4/391	28/28739	0.000533464	0.0176043	0.0158253	Hsd17b4/Abcd3/Nudt7/Mlycd	4
GO:0031907	CC	GO:0031907	microbody lumen	4/391	28/28739	0.000533464	0.0176043	0.0158253	Hsd17b4/Abcd3/Nudt7/Mlycd	4
GO:1990124	CC	GO:1990124	messenger ribonucleoprotein complex	3/391	14/28739	0.000813691	0.0246142	0.0221267	Stau2/Ybx1/Cpeb3	3
GO:0031941	CC	GO:0031941	filamentous actin	4/391	38/28739	0.00172812	0.0482544	0.0433779	Smtn/Ldb3/Smtnl1/Pdlim5	4
GO:0004300	MF	GO:0004300	enoyl-CoA hydratase activity	5/396	10/28275	1.24983e-07	7.71144e-05	6.47279e-05	Eci1/Hsd17b4/Echs1/Hadha/Echdc3	5
GO:0016835	MF	GO:0016835	carbon-oxygen lyase activity	9/396	80/28275	1.82705e-06	0.000333845	0.000280221	Eci1/Hsd17b4/Echs1/Hadha/Car2/Alad/Polq/Echdc3/Car8	9
GO:0120227	MF	GO:0120227	acyl-CoA binding	6/396	29/28275	2.62809e-06	0.000333845	0.000280221	Hadha/Acadl/Acads/Pank1/Acot11/Acadm	6
GO:0016836	MF	GO:0016836	hydro-lyase activity	8/396	63/28275	2.72707e-06	0.000333845	0.000280221	Eci1/Hsd17b4/Echs1/Hadha/Car2/Alad/Echdc3/Car8	8
GO:0051287	MF	GO:0051287	NAD binding	8/396	64/28275	3.0789e-06	0.000333845	0.000280221	Nnt/Hadha/Hadh/Ldhb/Idh2/Aldh5a1/Sirt5/Aox1	8
GO:0016289	MF	GO:0016289	CoA hydrolase activity	6/396	30/28275	3.24647e-06	0.000333845	0.000280221	Acot2/Abcd3/Nudt7/Acot11/Acaa2/Hibch	6
GO:0004879	MF	GO:0004879	nuclear receptor activity	7/396	53/28275	8.8726e-06	0.000608266	0.000510564	Nr1d1/Esrrb/Thrb/Ppara/Esrra/Nr3c2/Ar	7
GO:0016790	MF	GO:0016790	thiolester hydrolase activity	7/396	53/28275	8.8726e-06	0.000608266	0.000510564	Acot2/Pnkd/Abcd3/Nudt7/Acot11/Acaa2/Hibch	7
GO:0098531	MF	GO:0098531	ligand-activated transcription factor activity	7/396	53/28275	8.8726e-06	0.000608266	0.000510564	Nr1d1/Esrrb/Thrb/Ppara/Esrra/Nr3c2/Ar	7
GO:0016408	MF	GO:0016408	C-acyltransferase activity	5/396	22/28275	1.13696e-05	0.000701507	0.000588828	Gcat/Hadha/Acat1/Acaa2/Hadhb	5
GO:0003779	MF	GO:0003779	actin binding	19/396	444/28275	1.92915e-05	0.00108208	0.000908268	Stk38l/Smtn/Pfn4/Coro6/Akap5/Ldb3/Twf2/Diaph1/Homer2/Pdlim5/Ctnnal1/Rusc1/Lmod3/Ttn/Tln2/Actr3b/Ctnna3/Kcnma1/Wipf3	19
GO:0000062	MF	GO:0000062	fatty-acyl-CoA binding	5/396	26/28275	2.71207e-05	0.00139446	0.00117047	Hadha/Acadl/Acads/Acot11/Acadm	5
GO:1901567	MF	GO:1901567	fatty acid derivative binding	5/396	27/28275	3.29034e-05	0.00152914	0.00128352	Hadha/Acadl/Acads/Acot11/Acadm	5
GO:0016627	MF	GO:0016627	oxidoreductase activity, acting on the CH-CH group of donors	7/396	65/28275	3.46968e-05	0.00152914	0.00128352	Acadl/Acoxl/Decr1/Acads/Sdhc/Acadm/Ptgr2	7
GO:0003707	MF	GO:0003707	nuclear steroid receptor activity	4/396	17/28275	7.80604e-05	0.00321088	0.00269514	Esrrb/Ppara/Esrra/Nr3c2	4
GO:0016747	MF	GO:0016747	acyltransferase activity, transferring groups other than amino-acyl groups	12/396	225/28275	8.68501e-05	0.00334916	0.0028112	Gcat/Med24/Hadha/Lpgat1/Cpt2/Dgat2/Acat1/Zdhhc23/Acaa2/Hadhb/Plaat3/Cpt1b	12
GO:0019208	MF	GO:0019208	phosphatase regulator activity	8/396	102/28275	9.61306e-05	0.00348897	0.00292856	Ppp1r1a/Ppp1r27/Smtnl1/Tesc/Dmpk/Rcan2/Bmpr1b/Ppp1r14bl	8
GO:0016829	MF	GO:0016829	lyase activity	11/396	195/28275	0.000103692	0.00355434	0.00298343	Eci1/Hsd17b4/Echs1/Hadha/Car2/Alad/Polq/Echdc3/Car8/Gadl1/Mlycd	11
GO:0016791	MF	GO:0016791	phosphatase activity	13/396	270/28275	0.000124992	0.00405896	0.00340699	Ctdnep1/Dusp14/Ephx2/Impa2/Inpp5a/Alpl/Lrrc2/Inpp5j/Ppm1k/Inpp4b/Ptpn3/Dusp18/Pdp2	13
GO:0042578	MF	GO:0042578	phosphoric ester hydrolase activity	15/396	357/28275	0.000174937	0.0053968	0.00452994	Mpped2/Ctdnep1/Dusp14/Pde7b/Ephx2/Impa2/Inpp5a/Alpl/Lrrc2/Inpp5j/Ppm1k/Inpp4b/Ptpn3/Dusp18/Pdp2	15
GO:0050660	MF	GO:0050660	flavin adenine dinucleotide binding	7/396	86/28275	0.000208283	0.00611955	0.0051366	Acadl/Acoxl/Acads/Etfa/Maob/Acadm/Aox1	7
GO:0016746	MF	GO:0016746	acyltransferase activity	12/396	257/28275	0.000298671	0.00815774	0.00684741	Gcat/Med24/Hadha/Lpgat1/Cpt2/Dgat2/Acat1/Zdhhc23/Acaa2/Hadhb/Plaat3/Cpt1b	12
GO:0003995	MF	GO:0003995	acyl-CoA dehydrogenase activity	3/396	10/28275	0.000304097	0.00815774	0.00684741	Acadl/Acads/Acadm	3
GO:0016616	MF	GO:0016616	oxidoreductase activity, acting on the CH-OH group of donors, NAD or NADP as acceptor	9/396	154/28275	0.00033664	0.00865446	0.00726435	Dhrs4/Hsd17b4/Hadha/Hadh/Ldhb/Idh2/Dhrs11/Bdh1/Ptgr2	9
GO:0019212	MF	GO:0019212	phosphatase inhibitor activity	5/396	44/28275	0.000364137	0.0089869	0.00754339	Ppp1r1a/Ppp1r27/Smtnl1/Tesc/Ppp1r14bl	5
GO:0016614	MF	GO:0016614	oxidoreductase activity, acting on CH-OH group of donors	9/396	164/28275	0.000532818	0.0125613	0.0105436	Dhrs4/Hsd17b4/Hadha/Hadh/Ldhb/Idh2/Dhrs11/Bdh1/Ptgr2	9
GO:0004674	MF	GO:0004674	protein serine/threonine kinase activity	16/396	441/28275	0.000549683	0.0125613	0.0105436	Stk38l/Pdk1/Mapkapk2/Nme2/Amhr2/Sgk3/Fastk/Dmpk/Cdkl5/Mylk3/Alpk3/Pdk2/Ttn/Bmpr1b/Prkg1/Sbk3	16
GO:0047617	MF	GO:0047617	acyl-CoA hydrolase activity	4/396	28/28275	0.000594596	0.0131023	0.0109978	Acot2/Abcd3/Acot11/Acaa2	4
GO:0051371	MF	GO:0051371	muscle alpha-actinin binding	3/396	14/28275	0.000884774	0.0188243	0.0158007	Ldb3/Pdlim5/Ttn	3
GO:0051018	MF	GO:0051018	protein kinase A binding	5/396	55/28275	0.00102864	0.0211557	0.0177576	Akap1/Akap5/Crybg3/Akap17b/Arfgef1	5
GO:0102991	MF	GO:0102991	myristoyl-CoA hydrolase activity	3/396	15/28275	0.00109452	0.0217846	0.0182854	Acot2/Acot11/Acaa2	3
GO:0019888	MF	GO:0019888	protein phosphatase regulator activity	6/396	85/28275	0.00125288	0.0241572	0.0202769	Ppp1r1a/Ppp1r27/Smtnl1/Dmpk/Rcan2/Ppp1r14bl	6
GO:0070403	MF	GO:0070403	NAD+ binding	3/396	16/28275	0.00133318	0.0249264	0.0209226	Hadha/Hadh/Sirt5	3
GO:0016290	MF	GO:0016290	palmitoyl-CoA hydrolase activity	3/396	17/28275	0.00160213	0.0282433	0.0237067	Acot2/Acot11/Acaa2	3
GO:0050811	MF	GO:0050811	GABA receptor binding	3/396	17/28275	0.00160213	0.0282433	0.0237067	Gabrg1/Akap5/Trak2	3
GO:0030547	MF	GO:0030547	signaling receptor inhibitor activity	4/396	37/28275	0.00173699	0.02977	0.0249882	Lynx1/Dkk2/Wfikkn2/Lypd6	4
GO:0004722	MF	GO:0004722	protein serine/threonine phosphatase activity	6/396	92/28275	0.00188267	0.0308939	0.0259316	Ctdnep1/Dusp14/Lrrc2/Ppm1k/Dusp18/Pdp2	6
GO:0052745	MF	GO:0052745	inositol phosphate phosphatase activity	3/396	18/28275	0.00190271	0.0308939	0.0259316	Impa2/Inpp5a/Inpp5j	3
GO:0004864	MF	GO:0004864	protein phosphatase inhibitor activity	4/396	40/28275	0.00232568	0.0367934	0.0308835	Ppp1r1a/Ppp1r27/Smtnl1/Ppp1r14bl	4
GO:0016903	MF	GO:0016903	oxidoreductase activity, acting on the aldehyde or oxo group of donors	5/396	67/28275	0.00249112	0.0384255	0.0322534	Aldh1a2/Dhrs4/Aldh5a1/Suclg2/Aox1	5
GO:0045296	MF	GO:0045296	cadherin binding	5/396	69/28275	0.00283381	0.0426454	0.0357955	Akap5/Ctnnal1/Cdh22/Ctnna3/Kdr	5
GO:0099106	MF	GO:0099106	ion channel regulator activity	7/396	136/28275	0.00312369	0.0458884	0.0385176	Lynx1/Sgk3/Ank2/Ptpn3/Vamp8/Prkg1/Fxyd6	7

## Sheet: Cluster 4
	ONTOLOGY	ID	Description	GeneRatio	BgRatio	pvalue	p.adjust	qvalue	geneID	Count
GO:0030198	BP	GO:0030198	extracellular matrix organization	20/269	315/28814	2.20007e-11	2.60781e-08	2.1412e-08	Loxl3/Fkbp10/Fbln5/Vit/Col11a1/Mmp23/Comp/Crtap/Nphp3/Antxr1/Tpsb2/Tgfbi/Olfml2b/Col16a1/Ecm2/Adamts3/Adamts6/Col8a2/Col13a1/Hmcn1	20
GO:0043062	BP	GO:0043062	extracellular structure organization	20/269	316/28814	2.32931e-11	2.60781e-08	2.1412e-08	Loxl3/Fkbp10/Fbln5/Vit/Col11a1/Mmp23/Comp/Crtap/Nphp3/Antxr1/Tpsb2/Tgfbi/Olfml2b/Col16a1/Ecm2/Adamts3/Adamts6/Col8a2/Col13a1/Hmcn1	20
GO:0045229	BP	GO:0045229	external encapsulating structure organization	20/269	317/28814	2.46562e-11	2.60781e-08	2.1412e-08	Loxl3/Fkbp10/Fbln5/Vit/Col11a1/Mmp23/Comp/Crtap/Nphp3/Antxr1/Tpsb2/Tgfbi/Olfml2b/Col16a1/Ecm2/Adamts3/Adamts6/Col8a2/Col13a1/Hmcn1	20
GO:0001503	BP	GO:0001503	ossification	22/269	421/28814	9.37734e-11	7.43858e-08	6.10761e-08	Smo/Ccn4/Twist2/Id3/Bambi/Alox5/Myoc/Shox2/Thbs3/Bmp3/Ptn/Mgp/Chrdl1/Comp/Pth1r/Enpp1/Fat4/Omd/Tnfaip6/Tmem119/Col13a1/Dnm3os	22
GO:0060348	BP	GO:0060348	bone development	15/269	258/28814	2.41475e-08	1.5324e-05	1.25821e-05	Ccn4/Fbln5/Myoc/Shox2/Thbs3/Comp/Ppib/Tgfbr2/Enpp1/Hoxa11/Fat4/Tmem119/Lepr/Col13a1/Frem1	15
GO:0006029	BP	GO:0006029	proteoglycan metabolic process	9/269	77/28814	4.36901e-08	2.31048e-05	1.89707e-05	Dcn/Chst10/Col11a1/Ugdh/Dsel/Dse/Mustn1/Spock3/Chsy3	9
GO:0016525	BP	GO:0016525	negative regulation of angiogenesis	10/269	110/28814	8.79091e-08	3.80331e-05	3.12279e-05	Serpinf1/Dcn/Fbln5/Plk2/Thbs2/Alox5/Ptn/Tnmd/Sema3e/Hhip	10
GO:2000181	BP	GO:2000181	negative regulation of blood vessel morphogenesis	10/269	112/28814	1.04365e-07	3.80331e-05	3.12279e-05	Serpinf1/Dcn/Fbln5/Plk2/Thbs2/Alox5/Ptn/Tnmd/Sema3e/Hhip	10
GO:1901343	BP	GO:1901343	negative regulation of vasculature development	10/269	113/28814	1.13565e-07	3.80331e-05	3.12279e-05	Serpinf1/Dcn/Fbln5/Plk2/Thbs2/Alox5/Ptn/Tnmd/Sema3e/Hhip	10
GO:0051216	BP	GO:0051216	cartilage development	13/269	213/28814	1.19865e-07	3.80331e-05	3.12279e-05	Ccn4/Shox2/Col11a1/Thbs3/Ctsk/Bmp3/Mgp/Comp/Tgfbr2/Pth1r/Enpp1/Hoxa11/Mustn1	13
GO:0030204	BP	GO:0030204	chondroitin sulfate metabolic process	6/269	27/28814	1.57214e-07	4.5349e-05	3.72348e-05	Dcn/Ugdh/Dsel/Dse/Spock3/Chsy3	6
GO:0060350	BP	GO:0060350	endochondral bone morphogenesis	8/269	67/28814	2.1068e-07	5.57073e-05	4.57398e-05	Shox2/Thbs3/Comp/Tgfbr2/Enpp1/Hoxa11/Tmem119/Col13a1	8
GO:0050654	BP	GO:0050654	chondroitin sulfate proteoglycan metabolic process	6/269	34/28814	6.76194e-07	0.000165043	0.000135513	Dcn/Ugdh/Dsel/Dse/Spock3/Chsy3	6
GO:0061448	BP	GO:0061448	connective tissue development	14/269	295/28814	8.38676e-07	0.00019008	0.000156069	Ccn4/Shox2/Col11a1/Thbs3/Ctsk/Bmp3/Mgp/Comp/Tgfbr2/Pth1r/Enpp1/Hoxa11/Mustn1/Selenom	14
GO:0060349	BP	GO:0060349	bone morphogenesis	9/269	110/28814	9.6199e-07	0.000203493	0.000167082	Shox2/Thbs3/Comp/Tgfbr2/Enpp1/Hoxa11/Tmem119/Col13a1/Frem1	9
GO:0001649	BP	GO:0001649	osteoblast differentiation	12/269	222/28814	1.33833e-06	0.000251088	0.000206162	Smo/Ccn4/Twist2/Id3/Bambi/Myoc/Shox2/Bmp3/Pth1r/Enpp1/Tnfaip6/Tmem119	12
GO:0098868	BP	GO:0098868	bone growth	6/269	38/28814	1.34526e-06	0.000251088	0.000206162	Fbln5/Thbs3/Comp/Tgfbr2/Enpp1/Lepr	6
GO:0001755	BP	GO:0001755	neural crest cell migration	7/269	63/28814	2.02457e-06	0.000356886	0.000293029	Smo/Folr1/Sema3a/Radil/Sema3d/Sema3b/Sema3e	7
GO:0031589	BP	GO:0031589	cell-substrate adhesion	15/269	373/28814	2.67006e-06	0.0004459	0.000366116	Rin2/Vit/Myoc/Radil/Ptn/Itgbl1/Antxr1/Edil3/Col16a1/Ecm2/Epha3/Col13a1/Frem1/Sema3e/Cass4	15
GO:0030282	BP	GO:0030282	bone mineralization	9/269	128/28814	3.41323e-06	0.000541509	0.000444618	Alox5/Ptn/Mgp/Comp/Pth1r/Enpp1/Omd/Tmem119/Dnm3os	9
GO:0001763	BP	GO:0001763	morphogenesis of a branching structure	12/269	249/28814	4.39279e-06	0.00066373	0.00054497	Smo/Shox2/Tnc/Sema3a/Mgp/Tgfbr2/Hoxa11/Fat4/Tmem67/Col13a1/Sema3e/Hhip	12
GO:0050808	BP	GO:0050808	synapse organization	17/269	494/28814	4.69202e-06	0.000676718	0.000555634	Ntn1/Sybu/Thbs2/Slc7a11/Tlr2/Tnc/Ptn/Ptpro/Chrdl1/Dgkb/Sdk2/Slitrk6/Epha3/Ptprt/Cacnb2/Sema3e/Nlgn1	17
GO:1903510	BP	GO:1903510	mucopolysaccharide metabolic process	7/269	74/28814	6.03441e-06	0.000832486	0.000683532	Dcn/Ugdh/Dsel/Dse/Tnfaip6/Spock3/Chsy3	7
GO:0097485	BP	GO:0097485	neuron projection guidance	12/269	259/28814	6.55884e-06	0.000867133	0.000711979	Smo/Ntn1/Emb/Lama3/Dpysl4/Sema3a/Ptpro/Sema3d/Epha3/Chn1/Sema3b/Sema3e	12
GO:0048705	BP	GO:0048705	skeletal system morphogenesis	12/269	261/28814	7.09008e-06	0.000875973	0.000719238	Twist2/Shox2/Col11a1/Thbs3/Comp/Tgfbr2/Enpp1/Hoxa11/Tmem119/Col13a1/Frem1/Hhip	12
GO:0045765	BP	GO:0045765	regulation of angiogenesis	13/269	307/28814	7.17785e-06	0.000875973	0.000719238	Serpinf1/Ptgis/Dcn/Fbln5/Plk2/Thbs2/Alox5/Ptn/Tnmd/Tgfbr2/Cysltr1/Sema3e/Hhip	13
GO:0046456	BP	GO:0046456	icosanoid biosynthetic process	6/269	51/28814	7.92814e-06	0.000931703	0.000764996	Ptgis/Alox5/Hpgds/Ptges/Pla2g4a/Alox5ap	6
GO:1901342	BP	GO:1901342	regulation of vasculature development	13/269	311/28814	8.24554e-06	0.000934397	0.000767207	Serpinf1/Ptgis/Dcn/Fbln5/Plk2/Thbs2/Alox5/Ptn/Tnmd/Tgfbr2/Cysltr1/Sema3e/Hhip	13
GO:0006022	BP	GO:0006022	aminoglycan metabolic process	8/269	110/28814	9.36711e-06	0.00102489	0.00084151	Dcn/Ugdh/Dsel/Dse/Tnfaip6/Spock3/Chsy3/B3gnt9	8
GO:0002062	BP	GO:0002062	chondrocyte differentiation	8/269	115/28814	1.29916e-05	0.00137408	0.00112822	Ccn4/Shox2/Col11a1/Comp/Tgfbr2/Pth1r/Hoxa11/Mustn1	8
GO:0030500	BP	GO:0030500	regulation of bone mineralization	7/269	85/28814	1.51685e-05	0.00155257	0.00127477	Alox5/Ptn/Mgp/Comp/Enpp1/Omd/Tmem119	7
GO:0048562	BP	GO:0048562	embryonic organ morphogenesis	13/269	333/28814	1.70125e-05	0.00168689	0.00138506	Smo/Folr1/Twist2/Ntn1/Shox2/Col11a1/Myo7a/Tgfbr2/Nphp3/Pkd2/Enpp1/Hoxa11/Slitrk6	13
GO:0007409	BP	GO:0007409	axonogenesis	16/269	493/28814	1.84158e-05	0.0017236	0.0014152	Smo/Ntn1/Emb/Chodl/Lama3/Vim/Shox2/Sema3a/Ptpro/Cdh11/Sema3d/Slitrk6/Epha3/Chn1/Sema3b/Sema3e	16
GO:0030199	BP	GO:0030199	collagen fibril organization	6/269	59/28814	1.8635e-05	0.0017236	0.0014152	Loxl3/Fkbp10/Col11a1/Comp/Crtap/Col13a1	6
GO:0048762	BP	GO:0048762	mesenchymal cell differentiation	11/269	242/28814	1.90122e-05	0.0017236	0.0014152	Loxl3/Smo/Folr1/Bambi/Sema3a/Radil/Tgfbr2/Sema3d/Epha3/Sema3b/Sema3e	11
GO:0014032	BP	GO:0014032	neural crest cell development	7/269	89/28814	2.05141e-05	0.00180809	0.00148457	Smo/Folr1/Sema3a/Radil/Sema3d/Sema3b/Sema3e	7
GO:0010977	BP	GO:0010977	negative regulation of neuron projection development	9/269	162/28814	2.29689e-05	0.00189773	0.00155817	Ntn1/Vim/Sema3a/Lpar1/Sema3d/Epha3/Sema3b/Sema3e/Nlgn1	9
GO:0048846	BP	GO:0048846	axon extension involved in axon guidance	5/269	37/28814	2.33254e-05	0.00189773	0.00155817	Smo/Sema3a/Sema3d/Sema3b/Sema3e	5
GO:1902284	BP	GO:1902284	neuron projection extension involved in neuron projection guidance	5/269	37/28814	2.33254e-05	0.00189773	0.00155817	Smo/Sema3a/Sema3d/Sema3b/Sema3e	5
GO:0030203	BP	GO:0030203	glycosaminoglycan metabolic process	7/269	94/28814	2.92917e-05	0.00231499	0.00190077	Dcn/Ugdh/Dsel/Dse/Tnfaip6/Spock3/Chsy3	7
GO:0007015	BP	GO:0007015	actin filament organization	15/269	458/28814	3.03087e-05	0.00231499	0.00190077	Arpc5/Mical1/Lima1/Myoc/Gsn/Tlr2/Arpc1b/Myo7a/Arfip2/Pstpip1/Asap3/Lpar1/Elmo1/Hmcn1/Cass4	15
GO:0014031	BP	GO:0014031	mesenchymal cell development	7/269	95/28814	3.13723e-05	0.00231499	0.00190077	Smo/Folr1/Sema3a/Radil/Sema3d/Sema3b/Sema3e	7
GO:0048864	BP	GO:0048864	stem cell development	7/269	95/28814	3.13723e-05	0.00231499	0.00190077	Smo/Folr1/Sema3a/Radil/Sema3d/Sema3b/Sema3e	7
GO:0007411	BP	GO:0007411	axon guidance	11/269	258/28814	3.42273e-05	0.00242667	0.00199247	Smo/Ntn1/Emb/Lama3/Sema3a/Ptpro/Sema3d/Epha3/Chn1/Sema3b/Sema3e	11
GO:0060351	BP	GO:0060351	cartilage development involved in endochondral bone morphogenesis	5/269	40/28814	3.44155e-05	0.00242667	0.00199247	Shox2/Thbs3/Comp/Tgfbr2/Hoxa11	5
GO:0098742	BP	GO:0098742	cell-cell adhesion via plasma-membrane adhesion molecules	10/269	214/28814	3.60023e-05	0.00248337	0.00203903	Emb/Cdh11/Tgfbr2/Sdk2/Pcdhb8/Fat4/Epha3/Ptprt/Nlgn1/Hmcn1	10
GO:1903909	BP	GO:1903909	regulation of receptor clustering	4/269	21/28814	3.92297e-05	0.00264842	0.00217455	Gsn/Slc7a11/Ptn/Tnfaip6	4
GO:0014033	BP	GO:0014033	neural crest cell differentiation	7/269	99/28814	4.09488e-05	0.00270688	0.00222255	Smo/Folr1/Sema3a/Radil/Sema3d/Sema3b/Sema3e	7
GO:0031214	BP	GO:0031214	biomineral tissue development	9/269	176/28814	4.40508e-05	0.00285251	0.00234212	Alox5/Ptn/Mgp/Comp/Pth1r/Enpp1/Omd/Tmem119/Dnm3os	9
GO:0050803	BP	GO:0050803	regulation of synapse structure or activity	11/269	271/28814	5.34142e-05	0.00333968	0.00274212	Ntn1/Sybu/Thbs2/Slc7a11/Tlr2/Ptn/Ptpro/Dgkb/Slitrk6/Ptprt/Nlgn1	11
GO:0010811	BP	GO:0010811	positive regulation of cell-substrate adhesion	8/269	140/28814	5.3679e-05	0.00333968	0.00274212	Rin2/Vit/Myoc/Ptn/Edil3/Col16a1/Ecm2/Cass4	8
GO:0050919	BP	GO:0050919	negative chemotaxis	5/269	44/28814	5.50979e-05	0.00336203	0.00276047	Ntn1/Sema3a/Sema3d/Sema3b/Sema3e	5
GO:0070167	BP	GO:0070167	regulation of biomineral tissue development	7/269	104/28814	5.61667e-05	0.00336259	0.00276093	Alox5/Ptn/Mgp/Comp/Enpp1/Omd/Tmem119	7
GO:0010810	BP	GO:0010810	regulation of cell-substrate adhesion	10/269	227/28814	5.91502e-05	0.00342385	0.00281123	Rin2/Vit/Myoc/Ptn/Edil3/Col16a1/Ecm2/Epha3/Sema3e/Cass4	10
GO:0006690	BP	GO:0006690	icosanoid metabolic process	8/269	142/28814	5.93482e-05	0.00342385	0.00281123	Ptgis/Alox5/Tlr2/Hpgds/Hpgd/Ptges/Pla2g4a/Alox5ap	8
GO:0110149	BP	GO:0110149	regulation of biomineralization	7/269	106/28814	6.34228e-05	0.00353963	0.0029063	Alox5/Ptn/Mgp/Comp/Enpp1/Omd/Tmem119	7
GO:0050770	BP	GO:0050770	regulation of axonogenesis	9/269	185/28814	6.4834e-05	0.00353963	0.0029063	Ntn1/Chodl/Vim/Shox2/Sema3a/Sema3d/Chn1/Sema3b/Sema3e	9
GO:0110148	BP	GO:0110148	biomineralization	9/269	185/28814	6.4834e-05	0.00353963	0.0029063	Alox5/Ptn/Mgp/Comp/Pth1r/Enpp1/Omd/Tmem119/Dnm3os	9
GO:0061138	BP	GO:0061138	morphogenesis of a branching epithelium	10/269	230/28814	6.60007e-05	0.00353963	0.0029063	Smo/Tnc/Sema3a/Mgp/Tgfbr2/Hoxa11/Fat4/Tmem67/Sema3e/Hhip	10
GO:0006790	BP	GO:0006790	sulfur compound metabolic process	12/269	328/28814	6.69329e-05	0.00353963	0.0029063	Mical1/Dcn/Slc7a11/Papss1/Ugdh/Hpgds/Tpst1/Enpp1/Dsel/Dse/Spock3/Chsy3	12
GO:0006691	BP	GO:0006691	leukotriene metabolic process	4/269	24/28814	6.81314e-05	0.00354395	0.00290984	Alox5/Tlr2/Pla2g4a/Alox5ap	4
GO:0009100	BP	GO:0009100	glycoprotein metabolic process	12/269	332/28814	7.51014e-05	0.0038435	0.00315579	Dcn/Gfpt2/Chst10/Col11a1/Ugdh/Srd5a3/Dsel/Dse/Mustn1/Spock3/Chsy3/B3gnt9	12
GO:0001655	BP	GO:0001655	urogenital system development	13/269	387/28814	7.9569e-05	0.0040075	0.00329045	Serpinf1/Smo/Id3/Tnc/Ptpro/Nphp3/Pkd2/Fras1/Enpp1/Hoxa11/Adamts6/Fat4/Tmem67	13
GO:0030517	BP	GO:0030517	negative regulation of axon extension	5/269	48/28814	8.42699e-05	0.00414526	0.00340356	Ntn1/Sema3a/Sema3d/Sema3b/Sema3e	5
GO:0043113	BP	GO:0043113	receptor clustering	6/269	77/28814	8.52334e-05	0.00414526	0.00340356	Gsn/Slc7a11/Ptn/Chrdl1/Tnfaip6/Nlgn1	6
GO:0048754	BP	GO:0048754	branching morphogenesis of an epithelial tube	9/269	192/28814	8.62235e-05	0.00414526	0.00340356	Smo/Tnc/Mgp/Tgfbr2/Hoxa11/Fat4/Tmem67/Sema3e/Hhip	9
GO:0007156	BP	GO:0007156	homophilic cell adhesion via plasma membrane adhesion molecules	7/269	112/28814	8.99163e-05	0.00425827	0.00349635	Emb/Cdh11/Sdk2/Pcdhb8/Fat4/Ptprt/Hmcn1	7
GO:0090527	BP	GO:0090527	actin filament reorganization	3/269	10/28814	9.19852e-05	0.00429219	0.0035242	Gsn/Hmcn1/Cass4	3
GO:0060562	BP	GO:0060562	epithelial tube morphogenesis	13/269	395/28814	9.76129e-05	0.00448878	0.00368561	Smo/Folr1/Ntn1/Tnc/Mgp/Tgfbr2/Nphp3/Pkd2/Hoxa11/Fat4/Tmem67/Sema3e/Hhip	13
GO:0001667	BP	GO:0001667	ameboidal-type cell migration	14/269	452/28814	0.000100604	0.00456024	0.00374429	Serpinf1/Timp1/Smo/Rin2/Folr1/Dcn/Plk2/Fstl1/Sema3a/Radil/Tgfbr2/Sema3d/Sema3b/Sema3e	14
GO:0048843	BP	GO:0048843	negative regulation of axon extension involved in axon guidance	4/269	27/28814	0.000110075	0.00491928	0.00403908	Sema3a/Sema3d/Sema3b/Sema3e	4
GO:0032102	BP	GO:0032102	negative regulation of response to external stimulus	13/269	403/28814	0.000119094	0.00524841	0.00430932	Serpinf1/Ptgis/Serping1/Alox5/Sema3a/Nucb2/Fndc4/Grin3a/Sema3d/Cd109/Tnfaip6/Sema3b/Sema3e	13
GO:0050727	BP	GO:0050727	regulation of inflammatory response	12/269	351/28814	0.000126721	0.00540763	0.00444006	Serpinf1/Ccn4/Ptgis/Alox5/Tlr2/Tnc/Nupr1/Fndc4/Ptges/Tnfaip6/Pla2g4a/Alox5ap	12
GO:0018126	BP	GO:0018126	protein hydroxylation	4/269	28/28814	0.000127482	0.00540763	0.00444006	Fkbp10/P3h3/Crtap/P4ha3	4
GO:0060485	BP	GO:0060485	mesenchyme development	11/269	299/28814	0.00012782	0.00540763	0.00444006	Loxl3/Smo/Folr1/Bambi/Sema3a/Radil/Tgfbr2/Sema3d/Epha3/Sema3b/Sema3e	11
GO:0030166	BP	GO:0030166	proteoglycan biosynthetic process	5/269	53/28814	0.000135966	0.00567656	0.00466087	Chst10/Ugdh/Dse/Mustn1/Chsy3	5
GO:0006692	BP	GO:0006692	prostanoid metabolic process	5/269	54/28814	0.000148706	0.0060493	0.00496691	Ptgis/Hpgds/Hpgd/Ptges/Pla2g4a	5
GO:0006693	BP	GO:0006693	prostaglandin metabolic process	5/269	54/28814	0.000148706	0.0060493	0.00496691	Ptgis/Hpgds/Hpgd/Ptges/Pla2g4a	5
GO:0001516	BP	GO:0001516	prostaglandin biosynthetic process	4/269	30/28814	0.000168146	0.00665717	0.00546602	Ptgis/Hpgds/Ptges/Pla2g4a	4
GO:0046457	BP	GO:0046457	prostanoid biosynthetic process	4/269	30/28814	0.000168146	0.00665717	0.00546602	Ptgis/Hpgds/Ptges/Pla2g4a	4
GO:0032963	BP	GO:0032963	collagen metabolic process	7/269	124/28814	0.000169944	0.00665717	0.00546602	Rcn3/P3h3/Vim/Ctsk/Mmp23/Larp6/Adamts3	7
GO:0032956	BP	GO:0032956	regulation of actin cytoskeleton organization	12/269	366/28814	0.000186646	0.00718414	0.0058987	Arpc5/Lima1/Myoc/Gsn/Tlr2/Arhgef19/Arpc1b/Arfip2/Asap3/Lpar1/Epha3/Sema3e	12
GO:0010463	BP	GO:0010463	mesenchymal cell proliferation	5/269	57/28814	0.000192453	0.00718414	0.0058987	Smo/Shox2/Ptn/Tgfbr2/Fat4	5
GO:0032964	BP	GO:0032964	collagen biosynthetic process	5/269	57/28814	0.000192453	0.00718414	0.0058987	Rcn3/P3h3/Vim/Larp6/Adamts3	5
GO:0140353	BP	GO:0140353	lipid export from cell	5/269	57/28814	0.000192453	0.00718414	0.0058987	Ecrg4/Nucb2/Ptges/Pla2g4a/Selenom	5
GO:0045785	BP	GO:0045785	positive regulation of cell adhesion	14/269	482/28814	0.000195673	0.00721847	0.00592689	Rin2/Cd83/Cd86/Vit/Alox5/Myoc/Ptn/Tgfbr2/Edil3/Col16a1/Ecm2/Magi1/Cass4/Cd80	14
GO:0050807	BP	GO:0050807	regulation of synapse organization	10/269	263/28814	0.000197922	0.00721847	0.00592689	Ntn1/Thbs2/Slc7a11/Tlr2/Ptn/Ptpro/Dgkb/Slitrk6/Ptprt/Nlgn1	10
GO:0031345	BP	GO:0031345	negative regulation of cell projection organization	9/269	215/28814	0.000202465	0.00730026	0.00599404	Ntn1/Vim/Sema3a/Lpar1/Sema3d/Epha3/Sema3b/Sema3e/Nlgn1	9
GO:0019370	BP	GO:0019370	leukotriene biosynthetic process	3/269	13/28814	0.000214725	0.00757023	0.00621571	Alox5/Pla2g4a/Alox5ap	3
GO:0097113	BP	GO:0097113	AMPA glutamate receptor clustering	3/269	13/28814	0.000214725	0.00757023	0.00621571	Slc7a11/Chrdl1/Nlgn1	3
GO:0042060	BP	GO:0042060	wound healing	12/269	374/28814	0.0002275	0.00793251	0.00651317	Timp1/Fkbp10/Ccn4/Serping1/Alox5/Slc7a11/Arhgef19/Comp/F13a1/Mustn1/Cd109/Pla2g4a	12
GO:0050922	BP	GO:0050922	negative regulation of chemotaxis	5/269	60/28814	0.000245381	0.0082906	0.00680719	Sema3a/Sema3d/Tnfaip6/Sema3b/Sema3e	5
GO:0002063	BP	GO:0002063	chondrocyte development	4/269	33/28814	0.000245609	0.0082906	0.00680719	Shox2/Col11a1/Comp/Tgfbr2	4
GO:0048841	BP	GO:0048841	regulation of axon extension involved in axon guidance	4/269	33/28814	0.000245609	0.0082906	0.00680719	Sema3a/Sema3d/Sema3b/Sema3e	4
GO:0097688	BP	GO:0097688	glutamate receptor clustering	3/269	14/28814	0.000271402	0.00906482	0.00744287	Slc7a11/Chrdl1/Nlgn1	3
GO:0001947	BP	GO:0001947	heart looping	5/269	62/28814	0.000286362	0.00946487	0.00777135	Smo/Folr1/Tgfbr2/Nphp3/Pkd2	5
GO:0001822	BP	GO:0001822	kidney development	11/269	330/28814	0.000299114	0.00978442	0.00803372	Smo/Id3/Ptpro/Nphp3/Pkd2/Fras1/Enpp1/Hoxa11/Adamts6/Fat4/Tmem67	11
GO:0030278	BP	GO:0030278	regulation of ossification	7/269	137/28814	0.000313412	0.0101475	0.00833184	Alox5/Ptn/Mgp/Comp/Enpp1/Omd/Tmem119	7
GO:0006631	BP	GO:0006631	fatty acid metabolic process	13/269	446/28814	0.000318549	0.0102097	0.00838286	Ptgis/Fads2/Alox5/Bdh2/Hpgds/Nucb2/Hpgd/Enpp1/C1qtnf2/Ptges/Adh7/Pla2g4a/Alox5ap	13
GO:0007178	BP	GO:0007178	transmembrane receptor protein serine/threonine kinase signaling pathway	12/269	391/28814	0.000340141	0.0107927	0.00886158	Folr1/Fstl1/Bambi/Vim/Veph1/Bmp3/Chrdl1/Hpgd/Comp/Tgfbr2/Cd109/Tnfaip6	12
GO:0040013	BP	GO:0040013	negative regulation of locomotion	11/269	340/28814	0.000384836	0.0119757	0.00983292	Serpinf1/Timp1/Dcn/Sema3a/Ptn/Stk26/Sema3d/Ptprt/Tnfaip6/Sema3b/Sema3e	11
GO:0018208	BP	GO:0018208	peptidyl-proline modification	4/269	37/28814	0.000384974	0.0119757	0.00983292	Fkbp10/Ppib/Crtap/P4ha3	4
GO:0072001	BP	GO:0072001	renal system development	11/269	345/28814	0.000434901	0.0133683	0.0109764	Smo/Id3/Ptpro/Nphp3/Pkd2/Fras1/Enpp1/Hoxa11/Adamts6/Fat4/Tmem67	11
GO:0061371	BP	GO:0061371	determination of heart left/right asymmetry	5/269	68/28814	0.000440808	0.0133683	0.0109764	Smo/Folr1/Tgfbr2/Nphp3/Pkd2	5
GO:0046849	BP	GO:0046849	bone remodeling	6/269	104/28814	0.00044238	0.0133683	0.0109764	Ctsk/Ptn/Pth1r/Enpp1/Tmem119/Lepr	6
GO:0003143	BP	GO:0003143	embryonic heart tube morphogenesis	5/269	69/28814	0.000471663	0.0141187	0.0115925	Smo/Folr1/Tgfbr2/Nphp3/Pkd2	5
GO:0010038	BP	GO:0010038	response to metal ion	10/269	295/28814	0.000490783	0.0145538	0.0119497	Cacna1g/Gsn/Cybrd1/Chp2/Adcy7/Pkd2/Enpp1/Pla2g4a/Alox5ap/Nlgn1	10
GO:0061000	BP	GO:0061000	negative regulation of dendritic spine development	3/269	17/28814	0.00049661	0.0145902	0.0119796	Plk2/Grin3a/Nlgn1	3
GO:0050771	BP	GO:0050771	negative regulation of axonogenesis	5/269	70/28814	0.000504116	0.0146749	0.0120491	Ntn1/Sema3a/Sema3d/Sema3b/Sema3e	5
GO:0090287	BP	GO:0090287	regulation of cellular response to growth factor stimulus	10/269	300/28814	0.000559051	0.0161185	0.0132344	Folr1/Dcn/Fstl1/Bambi/Veph1/Chrdl1/Adamts3/Cd109/Tnfaip6/Hhip	10
GO:0032970	BP	GO:0032970	regulation of actin filament-based process	12/269	414/28814	0.000565033	0.0161185	0.0132344	Arpc5/Lima1/Myoc/Gsn/Tlr2/Arhgef19/Arpc1b/Arfip2/Asap3/Lpar1/Epha3/Sema3e	12
GO:0006636	BP	GO:0006636	unsaturated fatty acid biosynthetic process	4/269	41/28814	0.000573284	0.0161185	0.0132344	Ptgis/Hpgds/Ptges/Pla2g4a	4
GO:0061035	BP	GO:0061035	regulation of cartilage development	5/269	72/28814	0.000574027	0.0161185	0.0132344	Ccn4/Shox2/Ctsk/Hoxa11/Mustn1	5
GO:0051047	BP	GO:0051047	positive regulation of secretion	12/269	417/28814	0.000601964	0.0166918	0.0137052	Cyba/Cadps2/Cacna1g/Sybu/Ms4a2/Ecrg4/Tlr2/Nucb2/Ptges/Pla2g4a/Lepr/Nlgn1	12
GO:0051962	BP	GO:0051962	positive regulation of nervous system development	11/269	359/28814	0.000604967	0.0166918	0.0137052	Serpinf1/Smo/Ntn1/Chodl/Thbs2/Vim/Shox2/Tlr2/Ptn/Slitrk6/Nlgn1	11
GO:1903532	BP	GO:1903532	positive regulation of secretion by cell	11/269	363/28814	0.000662666	0.0181262	0.0148829	Cadps2/Cacna1g/Sybu/Ms4a2/Ecrg4/Tlr2/Nucb2/Ptges/Pla2g4a/Lepr/Nlgn1	11
GO:0048771	BP	GO:0048771	tissue remodeling	8/269	203/28814	0.000676575	0.0183485	0.0150654	Timp1/Thbs4/Ctsk/Ptn/Pth1r/Enpp1/Tmem119/Lepr	8
GO:0031532	BP	GO:0031532	actin cytoskeleton reorganization	6/269	114/28814	0.000719638	0.0192019	0.0157661	Gsn/Antxr1/Thsd7b/Sema3e/Hmcn1/Cass4	6
GO:0090092	BP	GO:0090092	regulation of transmembrane receptor protein serine/threonine kinase signaling pathway	9/269	256/28814	0.000720146	0.0192019	0.0157661	Folr1/Fstl1/Bambi/Veph1/Bmp3/Chrdl1/Tgfbr2/Cd109/Tnfaip6	9
GO:0010464	BP	GO:0010464	regulation of mesenchymal cell proliferation	4/269	44/28814	0.000751823	0.0198795	0.0163225	Smo/Shox2/Ptn/Tgfbr2	4
GO:0060840	BP	GO:0060840	artery development	6/269	116/28814	0.000788384	0.0206739	0.0169748	Fkbp10/Folr1/Hpgd/Comp/Enpp1/Adamts6	6
GO:0010720	BP	GO:0010720	positive regulation of cell development	11/269	378/28814	0.000921462	0.0239656	0.0196775	Serpinf1/Smo/Ntn1/Chodl/Myoc/Vim/Shox2/Tlr2/Ptn/Hoxa11/Cass4	11
GO:0014812	BP	GO:0014812	muscle cell migration	6/269	120/28814	0.000941002	0.0241779	0.0198518	Smo/Ccn4/Arpc5/Thbs4/Enpp1/Lpar1	6
GO:0046697	BP	GO:0046697	decidualization	3/269	21/28814	0.000944866	0.0241779	0.0198518	Ptgis/Ptn/Pla2g4a	3
GO:0045471	BP	GO:0045471	response to ethanol	5/269	81/28814	0.000982075	0.024929	0.0204685	Arsa/Hpgd/Adcy7/Grin3a/Adh7	5
GO:0051961	BP	GO:0051961	negative regulation of nervous system development	7/269	167/28814	0.00101856	0.0256499	0.0210605	Ntn1/Tlr2/Sema3a/Ptn/Sema3d/Sema3b/Sema3e	7
GO:0035265	BP	GO:0035265	organ growth	8/269	217/28814	0.00104155	0.0259451	0.0213028	Smo/Ccn4/Fbln5/Thbs3/Comp/Tgfbr2/Enpp1/Lepr	8
GO:0001941	BP	GO:0001941	postsynaptic membrane organization	4/269	48/28814	0.00104664	0.0259451	0.0213028	Slc7a11/Ptn/Chrdl1/Nlgn1	4
GO:0072578	BP	GO:0072578	neurotransmitter-gated ion channel clustering	3/269	22/28814	0.00108654	0.0267255	0.0219436	Slc7a11/Chrdl1/Nlgn1	3
GO:0071526	BP	GO:0071526	semaphorin-plexin signaling pathway	4/269	49/28814	0.00113139	0.0275437	0.0226154	Sema3a/Sema3d/Sema3b/Sema3e	4
GO:1901888	BP	GO:1901888	regulation of cell junction assembly	8/269	220/28814	0.00113716	0.0275437	0.0226154	Ntn1/Thbs2/Myoc/Tlr2/Col16a1/Slitrk6/Epha3/Nlgn1	8
GO:0018958	BP	GO:0018958	phenol-containing compound metabolic process	6/269	126/28814	0.00121138	0.0291051	0.0238974	Dio2/Rnf180/Slc7a11/Ctsk/Gpr37/a	6
GO:0110053	BP	GO:0110053	regulation of actin filament organization	9/269	276/28814	0.00121998	0.0291051	0.0238974	Arpc5/Lima1/Myoc/Gsn/Tlr2/Arpc1b/Arfip2/Asap3/Lpar1	9
GO:0050680	BP	GO:0050680	negative regulation of epithelial cell proliferation	7/269	173/28814	0.00124969	0.0295917	0.0242969	Serpinf1/Smo/Alox5/Ptn/Nupr1/Tnmd/Cd109	7
GO:0050767	BP	GO:0050767	regulation of neurogenesis	12/269	455/28814	0.00127436	0.0299521	0.0245928	Serpinf1/Smo/Ntn1/Chodl/Vim/Shox2/Tlr2/Sema3a/Ptn/Sema3d/Sema3b/Sema3e	12
GO:0048640	BP	GO:0048640	negative regulation of developmental growth	6/269	128/28814	0.00131356	0.0306465	0.025163	Ntn1/Sema3a/Tgfbr2/Sema3d/Sema3b/Sema3e	6
GO:0032103	BP	GO:0032103	positive regulation of response to external stimulus	12/269	458/28814	0.00134692	0.0311955	0.0256137	Ccn4/Cyba/Coch/Ly86/Thbs4/Clec4n/Tlr2/Ptn/Nupr1/Lpar1/Pla2g4a/Alox5ap	12
GO:0003417	BP	GO:0003417	growth plate cartilage development	3/269	24/28814	0.00140849	0.0322866	0.0265096	Thbs3/Comp/Tgfbr2	3
GO:0055081	BP	GO:0055081	anion homeostasis	4/269	52/28814	0.00141438	0.0322866	0.0265096	Ckb/Cybrd1/Slc7a11/Enpp1	4
GO:0050920	BP	GO:0050920	regulation of chemotaxis	8/269	230/28814	0.00150756	0.0341678	0.0280542	Thbs4/Sema3a/Ptn/Lpar1/Sema3d/Tnfaip6/Sema3b/Sema3e	8
GO:0007368	BP	GO:0007368	determination of left/right symmetry	6/269	132/28814	0.00153755	0.0346003	0.0284093	Smo/Folr1/Tgfbr2/Nphp3/Pkd2/Tmem67	6
GO:0001894	BP	GO:0001894	tissue homeostasis	9/269	286/28814	0.00155857	0.0348263	0.0285949	Smo/Rcn3/Ctsk/Comp/Pth1r/Nphp3/Enpp1/Tmem119/Pla2g4a	9
GO:0007202	BP	GO:0007202	activation of phospholipase C activity	3/269	25/28814	0.00158957	0.0349104	0.028664	Cd86/Ms4a2/Lpar1	3
GO:0033559	BP	GO:0033559	unsaturated fatty acid metabolic process	6/269	133/28814	0.00159783	0.0349104	0.028664	Ptgis/Alox5/Hpgds/Hpgd/Ptges/Pla2g4a	6
GO:0006023	BP	GO:0006023	aminoglycan biosynthetic process	4/269	54/28814	0.00162835	0.0349104	0.028664	Ugdh/Dse/Chsy3/B3gnt9	4
GO:0031103	BP	GO:0031103	axon regeneration	4/269	54/28814	0.00162835	0.0349104	0.028664	Folr1/Tnc/Ptn/Enpp1	4
GO:0032330	BP	GO:0032330	regulation of chondrocyte differentiation	4/269	54/28814	0.00162835	0.0349104	0.028664	Ccn4/Shox2/Hoxa11/Mustn1	4
GO:0045010	BP	GO:0045010	actin nucleation	4/269	54/28814	0.00162835	0.0349104	0.028664	Arpc5/Gsn/Arpc1b/Arfip2	4
GO:0001656	BP	GO:0001656	metanephros development	5/269	91/28814	0.00165308	0.0349681	0.0287114	Smo/Id3/Fras1/Hoxa11/Fat4	5
GO:1900407	BP	GO:1900407	regulation of cellular response to oxidative stress	5/269	91/28814	0.00165308	0.0349681	0.0287114	Fbln5/Alox5/Slc7a11/Stk26/Gpr37	5
GO:0007160	BP	GO:0007160	cell-matrix adhesion	8/269	234/28814	0.0016801	0.0353043	0.0289874	Rin2/Myoc/Itgbl1/Col16a1/Epha3/Col13a1/Frem1/Sema3e	8
GO:0035050	BP	GO:0035050	embryonic heart tube development	5/269	92/28814	0.00173497	0.0362175	0.0297372	Smo/Folr1/Tgfbr2/Nphp3/Pkd2	5
GO:0030324	BP	GO:0030324	lung development	8/269	236/28814	0.00177203	0.0367494	0.0301739	Loxl3/Rcn3/Slc7a11/Tnc/Mgp/Tgfbr2/Nphp3/Hhip	8
GO:0044550	BP	GO:0044550	secondary metabolite biosynthetic process	3/269	26/28814	0.00178459	0.0367695	0.0301904	Slc7a11/Bdh2/a	3
GO:0044272	BP	GO:0044272	sulfur compound biosynthetic process	5/269	93/28814	0.0018198	0.0372531	0.0305875	Slc7a11/Papss1/Ugdh/Dse/Chsy3	5
GO:0050673	BP	GO:0050673	epithelial cell proliferation	12/269	476/28814	0.00185772	0.0377855	0.0310246	Serpinf1/Smo/Cyba/Twist2/Thbs4/Alox5/Ptn/Nupr1/Tnmd/Cd109/Tcf19/Col8a2	12
GO:0030323	BP	GO:0030323	respiratory tube development	8/269	239/28814	0.00191734	0.0387499	0.0318165	Loxl3/Rcn3/Slc7a11/Tnc/Mgp/Tgfbr2/Nphp3/Hhip	8
GO:0048863	BP	GO:0048863	stem cell differentiation	8/269	240/28814	0.00196781	0.0395182	0.0324473	Smo/Folr1/Sema3a/Radil/Ptn/Sema3d/Sema3b/Sema3e	8
GO:0009855	BP	GO:0009855	determination of bilateral symmetry	6/269	141/28814	0.00214704	0.0428464	0.03518	Smo/Folr1/Tgfbr2/Nphp3/Pkd2/Tmem67	6
GO:0043931	BP	GO:0043931	ossification involved in bone maturation	3/269	28/28814	0.00221787	0.0433044	0.035556	Thbs3/Enpp1/Fat4	3
GO:0061484	BP	GO:0061484	hematopoietic stem cell homeostasis	3/269	28/28814	0.00221787	0.0433044	0.035556	Cadps2/Fstl1/Crispld1	3
GO:0009799	BP	GO:0009799	specification of symmetry	6/269	142/28814	0.00222459	0.0433044	0.035556	Smo/Folr1/Tgfbr2/Nphp3/Pkd2/Tmem67	6
GO:0048675	BP	GO:0048675	axon extension	6/269	142/28814	0.00222459	0.0433044	0.035556	Smo/Ntn1/Sema3a/Sema3d/Sema3b/Sema3e	6
GO:0007229	BP	GO:0007229	integrin-mediated signaling pathway	5/269	98/28814	0.00229016	0.0443089	0.0363808	Loxl3/Timp1/Lama3/Ptn/Itgbl1	5
GO:1902882	BP	GO:1902882	regulation of response to oxidative stress	5/269	100/28814	0.00250104	0.0480957	0.0394901	Fbln5/Alox5/Slc7a11/Stk26/Gpr37	5
GO:0062023	CC	GO:0062023	collagen-containing extracellular matrix	35/270	396/28739	1.07942e-23	3.02238e-21	2.78377e-21	Loxl3/Serpinf1/Timp1/Prg4/Dcn/Ntn1/Coch/Fbln5/Ogn/Thbs4/Igfbp6/Serping1/Thbs2/Vit/Lama3/Myoc/Col11a1/Thbs3/Tnc/Ptn/Mgp/Comp/Col12a1/Fras1/Tgfbi/Colec12/F13a1/Col16a1/Prelp/Ecm2/Omd/Col8a2/Col13a1/Frem1/Hmcn1	35
GO:0005604	CC	GO:0005604	basement membrane	13/270	119/28739	1.07197e-10	1.50076e-08	1.38227e-08	Serpinf1/Timp1/Ntn1/Thbs4/Thbs2/Lama3/Tnc/Ptn/Fras1/Tgfbi/Col8a2/Frem1/Hmcn1	13
GO:0005581	CC	GO:0005581	collagen trimer	8/270	81/28739	9.73053e-07	9.08183e-05	8.36484e-05	Dcn/Col11a1/Col12a1/Colec12/Col16a1/C1qtnf2/Col8a2/Col13a1	8
GO:0043235	CC	GO:0043235	receptor complex	13/270	423/28739	0.000203537	0.0142476	0.0131228	Il13ra1/Ros1/Tlr2/Gabrd/Tgfbr2/Pth1r/Itgbl1/Grin3a/Gpr37/Epha3/Lepr/Nlgn1/Kctd12	13
GO:0005614	CC	GO:0005614	interstitial matrix	3/270	17/28739	0.000505819	0.0283258	0.0260896	Vit/Tnc/Ecm2	3
GO:0031526	CC	GO:0031526	brush border membrane	5/270	80/28739	0.000954879	0.044561	0.0410431	Folr1/Lima1/Cybrd1/Slc7a11/Pth1r	5
GO:0005201	MF	GO:0005201	extracellular matrix structural constituent	18/267	150/28275	5.25961e-15	2.51935e-12	2.11492e-12	Dcn/Ntn1/Fbln5/Ogn/Thbs4/Igfbp6/Lama3/Col11a1/Tnc/Comp/Col12a1/Fras1/Tgfbi/Col16a1/Prelp/Col8a2/Col13a1/Hmcn1	18
GO:0005539	MF	GO:0005539	glycosaminoglycan binding	19/267	233/28275	1.07875e-12	2.5836e-10	2.16885e-10	Ccn4/Dcn/Thbs4/Fstl1/Thbs2/Vit/Fgf14/Col11a1/Tlr2/Thbs3/Ptn/Comp/Tgfbr2/Tpsb2/Prelp/Ecm2/Tnfaip6/Spock3/Col13a1	19
GO:0008201	MF	GO:0008201	heparin binding	13/267	170/28275	9.44257e-09	1.50766e-06	1.26564e-06	Ccn4/Thbs4/Fstl1/Thbs2/Fgf14/Col11a1/Thbs3/Ptn/Comp/Tpsb2/Prelp/Ecm2/Col13a1	13
GO:0001968	MF	GO:0001968	fibronectin binding	8/267	48/28275	1.54954e-08	1.85558e-06	1.5577e-06	Loxl3/Thbs4/Igfbp6/Myoc/Ctsk/Tnc/Comp/Tnfaip6	8
GO:0005518	MF	GO:0005518	collagen binding	9/267	80/28275	6.74186e-08	6.4587e-06	5.42188e-06	Dcn/Coch/Thbs4/Ctsk/Comp/Crtap/Antxr1/Tgfbi/Ecm2	9
GO:0050839	MF	GO:0050839	cell adhesion molecule binding	15/267	307/28275	2.69045e-07	2.14788e-05	1.80307e-05	Ccn4/Fbln5/Thbs4/Emb/Lama3/Tspan4/Ptn/Ptpro/Cdh11/Comp/Itgbl1/Tgfbi/Col16a1/Ptprt/Nlgn1	15
GO:1901681	MF	GO:1901681	sulfur compound binding	14/267	284/28275	6.08429e-07	4.16339e-05	3.49503e-05	Ccn4/Thbs4/Fstl1/Thbs2/Fgf14/Col11a1/Thbs3/Ptn/Comp/Tpsb2/Prelp/Ecm2/Ptges/Col13a1	14
GO:0005178	MF	GO:0005178	integrin binding	10/267	155/28275	2.35175e-06	0.000140811	0.000118206	Ccn4/Fbln5/Thbs4/Lama3/Tspan4/Ptn/Comp/Itgbl1/Tgfbi/Col16a1	10
GO:0030215	MF	GO:0030215	semaphorin receptor binding	4/267	22/28275	4.97377e-05	0.00264715	0.0022222	Sema3a/Sema3d/Sema3b/Sema3e	4
GO:0038024	MF	GO:0038024	cargo receptor activity	6/267	78/28275	9.74564e-05	0.00466816	0.00391877	Loxl3/Folr1/Prg4/Mrc1/Colec12/Enpp1	6
GO:0019838	MF	GO:0019838	growth factor binding	8/267	153/28275	0.000108257	0.00471412	0.00395735	Ccn4/Nkd2/Igfbp6/Ptn/Chrdl1/Tgfbr2/Cd109/Epha3	8
GO:0045499	MF	GO:0045499	chemorepellent activity	4/267	29/28275	0.000153314	0.00611978	0.00513736	Sema3a/Sema3d/Sema3b/Sema3e	4
GO:0016853	MF	GO:0016853	isomerase activity	8/267	167/28275	0.000197899	0.0072918	0.00612124	Fkbp10/Fkbp7/Ptgis/Hpgds/Ppib/Dsel/Dse/Ptges	8
GO:0051015	MF	GO:0051015	actin filament binding	9/267	218/28275	0.000243785	0.00834091	0.00700193	Arpc5/Lima1/Gsn/Arpc1b/Myo7a/Zfp185/Pstpip1/Antxr1/Cacnb2	9
GO:0030021	MF	GO:0030021	extracellular matrix structural constituent conferring compression resistance	3/267	14/28275	0.000280594	0.00896031	0.00752189	Dcn/Ogn/Prelp	3
GO:0030020	MF	GO:0030020	extracellular matrix structural constituent conferring tensile strength	4/267	38/28275	0.000445752	0.0133447	0.0112025	Col11a1/Col12a1/Col16a1/Col13a1	4
GO:0005044	MF	GO:0005044	scavenger receptor activity	4/267	43/28275	0.000718207	0.0194156	0.0162988	Loxl3/Prg4/Colec12/Enpp1	4
GO:0043177	MF	GO:0043177	organic acid binding	7/267	156/28275	0.000729606	0.0194156	0.0162988	Folr1/Ddah2/Id3/P3h3/Grin3a/P4ha3/Alox5ap	7
GO:0050431	MF	GO:0050431	transforming growth factor beta binding	3/267	23/28275	0.00128207	0.0323216	0.0271329	Chrdl1/Tgfbr2/Cd109	3
GO:0030246	MF	GO:0030246	carbohydrate binding	9/267	277/28275	0.00135172	0.0323737	0.0271767	Prg4/Chodl/P3h3/Clec4n/Mrc1/Colec12/Enpp1/P4ha3/Frem1	9
GO:0005248	MF	GO:0005248	voltage-gated sodium channel activity	3/267	25/28275	0.001642	0.0374531	0.0314407	Nalcn/Cacna1g/Pkd2	3
GO:0043394	MF	GO:0043394	proteoglycan binding	4/267	55/28275	0.0018168	0.0383887	0.0322261	Ctsk/Tnc/Ptn/Comp	4
GO:0004602	MF	GO:0004602	glutathione peroxidase activity	3/267	26/28275	0.0018433	0.0383887	0.0322261	Gpx8/Ptges/Alox5ap	3
GO:0008237	MF	GO:0008237	metallopeptidase activity	7/267	185/28275	0.0019542	0.0390026	0.0327414	Cpa3/Adam28/Stambpl1/Mmp23/Cpa6/Adamts3/Adamts6	7
GO:0050840	MF	GO:0050840	extracellular matrix binding	4/267	58/28275	0.00221076	0.0423582	0.0355584	Dcn/Thbs4/Tgfbi/Olfml2b	4
GO:0019955	MF	GO:0019955	cytokine binding	6/267	143/28275	0.00243724	0.0434021	0.0364347	Il13ra1/Chrdl1/Comp/Tgfbr2/Cd109/Lepr	6
GO:0016702	MF	GO:0016702	oxidoreductase activity, acting on single donors with incorporation of molecular oxygen, incorporation of two atoms of oxygen	3/267	29/28275	0.00253708	0.0434021	0.0364347	Alox5/P4ha3/Alox5ap	3
GO:0038187	MF	GO:0038187	pattern recognition receptor activity	3/267	29/28275	0.00253708	0.0434021	0.0364347	Clec4n/Tlr2/Colec12	3
GO:0016701	MF	GO:0016701	oxidoreductase activity, acting on single donors with incorporation of molecular oxygen	3/267	30/28275	0.00279946	0.0446813	0.0375086	Alox5/P4ha3/Alox5ap	3
GO:0051393	MF	GO:0051393	alpha-actinin binding	3/267	30/28275	0.00279946	0.0446813	0.0375086	Pkd2/Magi1/Ptprt	3
GO:0008083	MF	GO:0008083	growth factor activity	6/267	148/28275	0.00289169	0.0446813	0.0375086	Timp1/Ogn/Thbs4/Fgf14/Bmp3/Ptn	6
GO:0004364	MF	GO:0004364	glutathione transferase activity	3/267	31/28275	0.00307797	0.045985	0.038603	Hpgds/Ptges/Alox5ap	3
GO:0051287	MF	GO:0051287	NAD binding	4/267	64/28275	0.00316807	0.045985	0.038603	Bdh2/Ugdh/Hpgd/Adh7	4
GO:0003779	MF	GO:0003779	actin binding	11/267	444/28275	0.00352669	0.04923	0.041327	Arpc5/Lsp1/Mical1/Lima1/Gsn/Arpc1b/Myo7a/Zfp185/Pstpip1/Antxr1/Cacnb2	11
GO:0003755	MF	GO:0003755	peptidyl-prolyl cis-trans isomerase activity	3/267	33/28275	0.00368454	0.04923	0.041327	Fkbp10/Fkbp7/Ppib	3
GO:0016857	MF	GO:0016857	racemase and epimerase activity, acting on carbohydrates and derivatives	2/267	10/28275	0.00380273	0.04923	0.041327	Dsel/Dse	2
GO:0019103	MF	GO:0019103	pyrimidine nucleotide binding	2/267	10/28275	0.00380273	0.04923	0.041327	Pola1/Nt5c	2

## Sheet: Cluster 5
	ONTOLOGY	ID	Description	GeneRatio	BgRatio	pvalue	p.adjust	qvalue	geneID	Count
GO:0031589	BP	GO:0031589	cell-substrate adhesion	33/481	373/28814	7.99987e-15	1.95167e-11	1.32968e-11	Itgb2/Mmp14/Lamb1/Coro1c/Nid1/Ephb3/Bcr/Actn1/Dab2/St6gal1/Pcsk5/Ptprj/Adam8/Col3a1/Mdk/Postn/Pdpn/Bst1/Emilin1/Iqgap1/Flna/Dbn1/Lrp1/Rcc2/Fmn1/Camsap3/Sned1/Efna5/Mmp12/Dock1/Ntng1/Myadm/Marcks	33
GO:0050900	BP	GO:0050900	leukocyte migration	33/481	380/28814	1.36459e-14	1.95167e-11	1.32968e-11	Itgb2/Mmp14/Il16/Bcr/Mcoln2/Lbp/Cxcl16/Lgmn/Nckap1l/Trem2/Csf1r/Il33/Ptprj/Adam8/Mdk/Ptpn22/Ecm1/Bst1/Emilin1/Stap1/Cd9/Slc8b1/Chst2/Vav1/Cd300a/Camk1d/Ptger4/C3ar1/Tnfrsf14/Fcer1g/Fcgr3/Irak4/Lrch1	33
GO:0030198	BP	GO:0030198	extracellular matrix organization	30/481	315/28814	1.9613e-14	1.95167e-11	1.32968e-11	Fap/Mmp14/Lamb1/Has1/Nid1/Adamts4/Aebp1/Lcp1/Adamts10/Col5a2/Col3a1/Postn/Mmp16/Pdpn/Tnfrsf1b/Emilin1/Eln/Loxl1/Adamts7/Adamts15/Mfap4/Col6a6/Col27a1/Mmp12/Mmp13/Adamts17/Ntng1/Adamts14/Adamtsl1/Col6a5	30
GO:0043062	BP	GO:0043062	extracellular structure organization	30/481	316/28814	2.13403e-14	1.95167e-11	1.32968e-11	Fap/Mmp14/Lamb1/Has1/Nid1/Adamts4/Aebp1/Lcp1/Adamts10/Col5a2/Col3a1/Postn/Mmp16/Pdpn/Tnfrsf1b/Emilin1/Eln/Loxl1/Adamts7/Adamts15/Mfap4/Col6a6/Col27a1/Mmp12/Mmp13/Adamts17/Ntng1/Adamts14/Adamtsl1/Col6a5	30
GO:0045229	BP	GO:0045229	external encapsulating structure organization	30/481	317/28814	2.3212e-14	1.95167e-11	1.32968e-11	Fap/Mmp14/Lamb1/Has1/Nid1/Adamts4/Aebp1/Lcp1/Adamts10/Col5a2/Col3a1/Postn/Mmp16/Pdpn/Tnfrsf1b/Emilin1/Eln/Loxl1/Adamts7/Adamts15/Mfap4/Col6a6/Col27a1/Mmp12/Mmp13/Adamts17/Ntng1/Adamts14/Adamtsl1/Col6a5	30
GO:0002685	BP	GO:0002685	regulation of leukocyte migration	25/481	227/28814	1.14583e-13	8.02844e-11	5.46982e-11	Mmp14/Bcr/Lbp/Lgmn/Nckap1l/Trem2/Csf1r/Il33/Ptprj/Adam8/Mdk/Ptpn22/Ecm1/Bst1/Emilin1/Stap1/Cd9/Slc8b1/Chst2/Cd300a/Camk1d/Ptger4/C3ar1/Tnfrsf14/Lrch1	25
GO:0002683	BP	GO:0002683	negative regulation of immune system process	34/481	448/28814	2.67264e-13	1.60511e-10	1.09357e-10	Cd44/Hmox1/Bcr/Tnfaip8l2/Enpp3/Vsir/Havcr2/Gpr137b/Gli3/Nckap1l/Trem2/Il33/Ptprj/Col3a1/Mdk/Ptpn22/Adar/Emilin1/Stap1/Tyrobp/Il4ra/Fgl1/Ubash3b/Cd300a/Grn/C1qc/Tap1/Cd84/Ptger4/Tnfrsf14/Mmp12/Fcer1g/Lrch1/Nlrc5	34
GO:0001667	BP	GO:0001667	ameboidal-type cell migration	34/481	452/28814	3.44069e-13	1.80808e-10	1.23186e-10	Itgb2/Fap/Has1/Coro1c/Hmox1/Epha2/Sash1/Stard13/Akt3/Pik3cg/Lgmn/Hdac7/Cdh2/Fbn2/Coro1b/Adam8/Sema4c/Spred1/Angpt4/Foxp1/Iqgap1/Efnb1/Adgra2/Syde1/Prr5l/Grn/Tpbg/Crb2/Daam2/Rcc2/Cxcr4/Mmp12/Vstm4/Dock1	34
GO:0002263	BP	GO:0002263	cell activation involved in immune response	29/481	331/28814	4.51893e-13	2.11084e-10	1.43813e-10	Itgb2/Hmox1/Bcr/Lbp/Enpp3/Havcr2/Lcp1/Nckap1l/Trem2/Il33/Entpd7/Il18r1/Slc11a1/Apbb1ip/Mdk/Notch2/Foxp1/Tyrobp/Il4ra/Cd300a/Grn/Tmem98/H2-DMb2/Cd84/Dock10/Ptger4/Lrp1/Clcf1/Fcer1g	29
GO:0002697	BP	GO:0002697	regulation of immune effector process	33/481	436/28814	6.52186e-13	2.74179e-10	1.868e-10	Itgb2/Hmox1/Bcr/Fcgr1/Lbp/Enpp3/Vsir/Havcr2/Nckap1l/Trem2/Il33/Ptprj/Il18r1/Ptpn22/Tnfrsf1b/Ephb2/Stap1/Foxp1/Tyrobp/Il4ra/Vav1/Cd300a/Grn/H2-Q4/Tap1/H2-DMb2/Cd84/Clcf1/Tnfrsf14/Tril/Fcer1g/Fcgr3/Gm7030	33
GO:0002274	BP	GO:0002274	myeloid leukocyte activation	26/481	268/28814	7.24453e-13	2.76873e-10	1.88635e-10	Itgb2/Il16/Cd33/Hmox1/Bcr/Lbp/Enpp3/Havcr2/Gpr137b/Trem2/Il33/Slc11a1/Notch2/Stap1/Foxp1/Tyrobp/Il4ra/Plscr1/Cd300a/Grn/C1qa/Cd84/Ptpre/Tlr6/Fcer1g/Fcgr3	26
GO:0002366	BP	GO:0002366	leukocyte activation involved in immune response	28/481	327/28814	2.01036e-12	6.77386e-10	4.61507e-10	Itgb2/Hmox1/Bcr/Lbp/Enpp3/Havcr2/Lcp1/Nckap1l/Trem2/Il33/Entpd7/Il18r1/Slc11a1/Apbb1ip/Mdk/Notch2/Foxp1/Tyrobp/Il4ra/Cd300a/Grn/Tmem98/H2-DMb2/Cd84/Dock10/Ptger4/Clcf1/Fcer1g	28
GO:0045785	BP	GO:0045785	positive regulation of cell adhesion	34/481	482/28814	2.09467e-12	6.77386e-10	4.61507e-10	Itgb2/Cd44/Nid1/Chrd/Vsir/Havcr2/Gli3/Dab2/Nckap1l/Cd4/Pcsk5/Ptprj/Adam8/Apbb1ip/Frmd5/Mdk/Ptpn22/Pdpn/Emilin1/Tjp1/Iqgap1/Il4ra/Efnb1/Flna/Chst2/Vav1/Dbn1/H2-DMb2/Ptger4/Tnfrsf14/Fmn1/Dock1/Myadm/Il1rl2	34
GO:0032103	BP	GO:0032103	positive regulation of response to external stimulus	33/481	458/28814	2.51145e-12	7.54152e-10	5.13808e-10	Il16/Sash1/Fcgr1/Lbp/Havcr2/Pik3cg/Lgmn/Nckap1l/Trem2/Pdgfrb/Csf1r/Il33/Ptprj/Adam8/Mdk/Emilin1/Stap1/Tyrobp/Flna/Plscr1/Vav1/Grn/Tpbg/Camk1d/Ptger4/Lrp1/C3ar1/Cxcr4/Mmp12/Tlr6/Fcer1g/Fcgr3/Nlrc5	33
GO:0051271	BP	GO:0051271	negative regulation of cellular component movement	27/481	314/28814	4.55121e-12	1.27555e-09	8.69042e-10	Ngfr/Has1/Coro1c/Chrd/Bcr/Actn1/Stard13/Slc9a3r1/Drd1/Dpysl3/Il33/Coro1b/Ptprj/Col3a1/Frmd5/Spred1/Angpt4/Emilin1/Stap1/Cd9/Cd300a/Dbn1/Ptger4/Sinhcaf/Lrp1/S1pr2/Lrch1	27
GO:0040013	BP	GO:0040013	negative regulation of locomotion	28/481	340/28814	5.1394e-12	1.35038e-09	9.2002e-10	Ngfr/Has1/Coro1c/Chrd/Bcr/Stard13/Slc9a3r1/Drd1/St6gal1/Dpysl3/Il33/Coro1b/Ptprj/Col3a1/Sema4c/Frmd5/Spred1/Angpt4/Emilin1/Stap1/Plxna3/Cd300a/Dbn1/Ptger4/Sinhcaf/Lrp1/S1pr2/Lrch1	28
GO:0010810	BP	GO:0010810	regulation of cell-substrate adhesion	23/481	227/28814	6.36546e-12	1.57414e-09	1.07247e-09	Mmp14/Coro1c/Nid1/Dab2/St6gal1/Pcsk5/Ptprj/Mdk/Postn/Pdpn/Bst1/Emilin1/Iqgap1/Flna/Dbn1/Lrp1/Rcc2/Fmn1/Camsap3/Efna5/Mmp12/Dock1/Myadm	23
GO:0097529	BP	GO:0097529	myeloid leukocyte migration	23/481	230/28814	8.35047e-12	1.9503e-09	1.32875e-09	Itgb2/Mmp14/Mcoln2/Lbp/Lgmn/Nckap1l/Trem2/Csf1r/Ptprj/Adam8/Mdk/Bst1/Emilin1/Stap1/Cd9/Vav1/Cd300a/Camk1d/Ptger4/C3ar1/Fcer1g/Fcgr3/Irak4	23
GO:0050764	BP	GO:0050764	regulation of phagocytosis	17/481	119/28814	1.5652e-11	3.46321e-09	2.3595e-09	Bcr/Fcgr1/Lbp/Nckap1l/Pros1/Trem2/Pot1b/Ptprj/Slc11a1/Stap1/Csk/Cd300a/Camk1d/Lrp1/Fcer1g/Fcgr3/Clec7a	17
[truncated: 1,049 more rows]

## Sheet: Cluster 6
	ONTOLOGY	ID	Description	GeneRatio	BgRatio	pvalue	p.adjust	qvalue	geneID	Count
[truncated: 657 more rows]

## Sheet: Cluster 7
	ONTOLOGY	ID	Description	GeneRatio	BgRatio	pvalue	p.adjust	qvalue	geneID	Count
[truncated: 495 more rows]

## Sheet: Cluster 8
	ONTOLOGY	ID	Description	GeneRatio	BgRatio	pvalue	p.adjust	qvalue	geneID	Count
[truncated: 705 more rows]

[truncated: 3 more sheets: Cluster 9, Cluster 10, Cluster 11]
